# Supplementary material for: De novo characterization of the pine aphid Cinara pinitabulaeformis Zhang et Zhang transcriptome and analysis of genes relevant to pesticides
Source: PLoS One. 2017 Jun 1;12(6):e0178496. doi: 10.1371/journal.pone.0178496 (PMC5453536; doi:10.1371/journal.pone.0178496)
Supplement: S1 Table — (XLS) [file pone.0178496.s001.xls]

## Sheet: GO_classification
S1 Table. Gene Ontology of Cinara pinitabulaeformis Zhang et Zhang unigenes.
GO ID (Lev1)	GO Term (Lev1)	GO ID (Lev2)	GO Term (Lev2)	GO ID (Lev3)	GO Term (Lev3)	GO ID (Lev4)	GO Term (Lev4)	Gene Number	Unigene ID
GO:0003674	Molecular Function	GO:0001071	nucleic acid binding transcription factor activity	GO:0003700	transcription factor activity, sequence-specific DNA binding	GO:0098531	transcription factor activity, direct ligand regulated sequence-specific DNA binding	10	c32718_g1,c12903_g1,c35678_g1,c412_g1,c19430_g1,c3264_g1,c16752_g1,c32715_g1,c14522_g2,c9074_g1
GO:0003674	Molecular Function	GO:0001071	nucleic acid binding transcription factor activity	GO:0003700	transcription factor activity, sequence-specific DNA binding	GO:0000981	RNA polymerase II transcription factor activity, sequence-specific DNA binding	15	c3264_g1,c31374_g1,c16752_g1,c32715_g1,c14522_g2,c9074_g1,c28186_g1,c713_g1,c29489_g1,c12903_g1,c32718_g1,c44173_g1,c412_g1,c35678_g1,c19430_g1
GO:0003674	Molecular Function	GO:0003824	catalytic activity	GO:0016491	oxidoreductase activity	GO:0015002	heme-copper terminal oxidase activity	57	c46553_g1,c7536_g1,c10554_g1,c11767_g1,c36976_g1,c16294_g1,c45072_g1,c9388_g2,c13295_g1,c9455_g1,c4783_g1,c3121_g1,c9596_g1,c27279_g1,c30625_g1,c39098_g1,c13701_g1,c42569_g1,c41690_g1,c17515_g1,c6340_g1,c46676_g1,c39800_g1,c5516_g1,c3453_g1,c33799_g1,c8579_g1,c37500_g1,c31821_g1,c41156_g1,c58_g1,c42626_g1,c17003_g3,c43418_g1,c27085_g1,c15612_g1,c27512_g1,c42455_g1,c15822_g1,c5032_g1,c36634_g1,c11…
GO:0003674	Molecular Function	GO:0003824	catalytic activity	GO:0016491	oxidoreductase activity	GO:0016651	oxidoreductase activity, acting on NAD(P)H	110	c9498_g1,c38442_g1,c32961_g1,c42517_g1,c32165_g1,c17347_g1,c8922_g1,c17081_g2,c5427_g1,c1427_g1,c42488_g1,c39599_g1,c15918_g1,c43207_g1,c44194_g1,c13409_g1,c39117_g1,c9217_g1,c22081_g1,c14923_g1,c7820_g1,c16380_g1,c22396_g1,c39807_g1,c27118_g1,c24129_g1,c45703_g1,c14156_g1,c13476_g1,c42911_g1,c25362_g1,c2980_g1,c14596_g1,c13048_g2,c6933_g1,c1658_g1,c14682_g3,c8215_g1,c28905_g1,c19107_g1,c9948_g1,…
GO:0003674	Molecular Function	GO:0003824	catalytic activity	GO:0016491	oxidoreductase activity	GO:0016695	oxidoreductase activity, acting on hydrogen as donor	3	c16741_g2,c12206_g1,c14371_g1
GO:0003674	Molecular Function	GO:0003824	catalytic activity	GO:0016491	oxidoreductase activity	GO:0016229	steroid dehydrogenase activity	57	c22680_g1,c14940_g1,c15659_g1,c34891_g1,c9548_g1,c14549_g1,c22_g1,c3143_g1,c25178_g1,c36784_g1,c12622_g1,c12391_g1,c23499_g1,c15524_g1,c24178_g1,c40918_g1,c15630_g1,c16500_g1,c16235_g1,c9550_g1,c39816_g1,c12173_g1,c12451_g1,c26476_g1,c8432_g1,c5_g1,c15805_g1,c17615_g1,c15861_g1,c29089_g1,c45601_g1,c11434_g1,c33338_g1,c33675_g1,c16574_g1,c14642_g1,c43007_g1,c30032_g1,c16577_g1,c27107_g1,c42370_g1,…
GO:0003674	Molecular Function	GO:0003824	catalytic activity	GO:0016491	oxidoreductase activity	GO:0016675	oxidoreductase activity, acting on a heme group of donors	54	c5032_g1,c15822_g1,c27299_g1,c1860_g1,c25691_g1,c11152_g1,c36634_g1,c9388_g1,c9472_g1,c38309_g1,c6668_g1,c17564_g1,c16123_g1,c22623_g1,c404_g1,c11143_g1,c28154_g1,c5440_g1,c8579_g1,c5516_g1,c33799_g1,c3453_g1,c37500_g1,c42626_g1,c58_g1,c41156_g1,c31821_g1,c17003_g3,c43418_g1,c15612_g1,c27085_g1,c27512_g1,c42455_g1,c39098_g1,c42569_g1,c13701_g1,c41690_g1,c6340_g1,c46676_g1,c39800_g1,c7536_g1,c1055…
GO:0003674	Molecular Function	GO:0003824	catalytic activity	GO:0016491	oxidoreductase activity	GO:0016721	oxidoreductase activity, acting on superoxide radicals as acceptor	8	c28982_g1,c18273_g1,c3176_g1,c28171_g1,c5057_g1,c13590_g1,c30598_g1,c43686_g1
GO:0003674	Molecular Function	GO:0003824	catalytic activity	GO:0016491	oxidoreductase activity	GO:0016679	oxidoreductase activity, acting on diphenols and related substances as donors	40	c42572_g1,c34304_g1,c46745_g1,c10660_g1,c16531_g1,c8128_g1,c14747_g1,c17515_g1,c14297_g1,c16899_g8,c26549_g1,c1806_g1,c16812_g1,c3193_g1,c16565_g1,c10307_g1,c22782_g1,c5415_g1,c9455_g1,c22333_g1,c1278_g1,c15930_g2,c23271_g1,c27335_g1,c43261_g1,c2219_g1,c27150_g1,c37468_g1,c670_g1,c15987_g2,c13982_g1,c32762_g1,c15596_g1,c37261_g1,c44437_g1,c21756_g1,c16536_g3,c19944_g1,c14451_g1,c12879_g1
GO:0003674	Molecular Function	GO:0003824	catalytic activity	GO:0016491	oxidoreductase activity	GO:0016661	oxidoreductase activity, acting on other nitrogenous compounds as donors	3	c14457_g1,c2289_g1,c16732_g3
GO:0003674	Molecular Function	GO:0003824	catalytic activity	GO:0016491	oxidoreductase activity	GO:0016684	oxidoreductase activity, acting on peroxide as acceptor	46	c46610_g1,c22169_g1,c38496_g1,c9948_g1,c25009_g1,c37683_g1,c7024_g1,c47594_g1,c38878_g1,c41279_g1,c34432_g1,c6030_g1,c31331_g1,c16120_g1,c17922_g1,c4869_g1,c29567_g1,c8405_g1,c12265_g1,c4324_g1,c27841_g1,c46518_g1,c3680_g1,c6896_g1,c33386_g1,c12986_g2,c24772_g1,c12912_g1,c43449_g1,c35112_g1,c17678_g1,c34472_g1,c8262_g1,c8802_g1,c30195_g1,c16522_g1,c10133_g1,c17081_g2,c28361_g1,c39015_g1,c14153_g1…
GO:0003674	Molecular Function	GO:0003824	catalytic activity	GO:0016491	oxidoreductase activity	GO:0016903	oxidoreductase activity, acting on the aldehyde or oxo group of donors	74	c45530_g1,c17070_g2,c15861_g1,c29089_g1,c13310_g1,c17615_g1,c5_g1,c6233_g1,c8151_g1,c17121_g1,c14513_g1,c43007_g1,c37224_g1,c45110_g1,c8628_g1,c12913_g1,c4486_g1,c12074_g1,c13763_g1,c15017_g1,c2855_g1,c14940_g1,c14549_g1,c17070_g1,c15630_g1,c12965_g1,c7288_g1,c27862_g1,c44298_g1,c16207_g1,c45601_g1,c13232_g1,c12173_g1,c13925_g1,c12795_g2,c17082_g1,c3294_g1,c17076_g1,c16574_g1,c33338_g1,c12755_g1,…
GO:0003674	Molecular Function	GO:0003824	catalytic activity	GO:0016491	oxidoreductase activity	GO:0016638	oxidoreductase activity, acting on the CH-NH2 group of donors	25	c4130_g1,c10587_g1,c29779_g1,c20335_g1,c17595_g1,c43383_g1,c17078_g1,c45544_g1,c22691_g1,c14169_g1,c10623_g1,c37121_g1,c43297_g1,c15055_g1,c42100_g1,c2961_g1,c40399_g1,c15902_g1,c10224_g1,c30828_g1,c36973_g1,c13485_g1,c17124_g1,c18459_g1,c29996_g1
GO:0003674	Molecular Function	GO:0003824	catalytic activity	GO:0016491	oxidoreductase activity	GO:0016730	oxidoreductase activity, acting on iron-sulfur proteins as donors	2	c14371_g1,c12206_g1
GO:0003674	Molecular Function	GO:0003824	catalytic activity	GO:0016491	oxidoreductase activity	GO:0004497	monooxygenase activity	39	c15290_g1,c825_g1,c15031_g1,c16845_g1,c37655_g1,c8623_g1,c6206_g1,c31972_g1,c12738_g1,c4200_g1,c17078_g1,c16169_g2,c8326_g1,c27525_g1,c17660_g1,c19160_g1,c34828_g1,c44417_g1,c44000_g1,c29779_g1,c45056_g1,c15383_g1,c8918_g1,c2961_g1,c5477_g1,c40608_g1,c38874_g1,c26964_g1,c15346_g1,c26695_g1,c9270_g1,c1142_g1,c5257_g1,c22571_g1,c26398_g1,c32675_g1,c10283_g1,c1439_g1,c18563_g1
GO:0003674	Molecular Function	GO:0003824	catalytic activity	GO:0016491	oxidoreductase activity	GO:0016705	oxidoreductase activity, acting on paired donors, with incorporation or reduction of molecular oxygen	55	c40608_g1,c38874_g1,c5477_g1,c8918_g1,c13802_g1,c11232_g1,c34147_g1,c10983_g1,c40049_g1,c6619_g1,c6261_g1,c27878_g1,c32675_g1,c26398_g1,c14748_g1,c1439_g1,c10283_g1,c44152_g1,c18563_g1,c17607_g1,c13700_g1,c9270_g1,c26695_g1,c11995_g1,c375_g1,c14739_g1,c5257_g1,c22571_g1,c6206_g1,c8623_g1,c37655_g1,c31972_g1,c12738_g1,c35238_g1,c4200_g1,c22203_g1,c8071_g1,c15290_g1,c14726_g1,c1514_g1,c6010_g1,c936…
GO:0003674	Molecular Function	GO:0003824	catalytic activity	GO:0016491	oxidoreductase activity	GO:0046992	oxidoreductase activity, acting on X-H and Y-H to form an X-Y bond	1	c6036_g1
GO:0003674	Molecular Function	GO:0003824	catalytic activity	GO:0016491	oxidoreductase activity	GO:0016627	oxidoreductase activity, acting on the CH-CH group of donors	80	c12679_g1,c21433_g1,c7677_g1,c35738_g1,c34456_g1,c9019_g1,c26950_g1,c36766_g1,c43414_g1,c19505_g1,c16404_g1,c1142_g1,c14543_g1,c28052_g1,c25029_g1,c16232_g2,c335_g1,c1458_g1,c5977_g1,c18562_g1,c33383_g1,c16178_g1,c18563_g1,c15524_g1,c15398_g1,c38556_g1,c16845_g1,c16013_g1,c18153_g1,c15110_g1,c31972_g1,c17194_g1,c35192_g1,c16068_g1,c11434_g1,c13232_g1,c10599_g1,c19283_g1,c5423_g1,c22170_g1,c9065_g…
GO:0003674	Molecular Function	GO:0003824	catalytic activity	GO:0016491	oxidoreductase activity	GO:0051213	dioxygenase activity	43	c12434_g1,c11304_g1,c22203_g1,c15357_g1,c1514_g1,c14726_g1,c4276_g1,c23646_g1,c37798_g1,c17085_g1,c10351_g1,c35238_g1,c42494_g1,c22938_g1,c34421_g1,c6894_g1,c2643_g1,c32464_g1,c20518_g1,c22228_g1,c4768_g1,c47115_g1,c6619_g1,c27878_g1,c6261_g1,c25110_g1,c38316_g1,c12010_g1,c11232_g1,c13802_g1,c27625_g1,c10983_g1,c4715_g1,c38433_g1,c10958_g1,c12504_g1,c11995_g1,c14739_g1,c32809_g1,c16412_g1,c14748_…
GO:0003674	Molecular Function	GO:0003824	catalytic activity	GO:0016491	oxidoreductase activity	GO:0016725	oxidoreductase activity, acting on CH or CH2 groups	13	c13831_g1,c16805_g1,c12092_g1,c28938_g1,c11999_g2,c9702_g1,c21172_g1,c8533_g1,c20014_g1,c5195_g1,c42949_g1,c15725_g1,c44975_g1
GO:0003674	Molecular Function	GO:0003824	catalytic activity	GO:0016491	oxidoreductase activity	GO:0016614	oxidoreductase activity, acting on CH-OH group of donors	233	c11241_g1,c45601_g1,c11434_g1,c14702_g2,c29671_g1,c3787_g1,c26476_g1,c16577_g1,c22178_g1,c3281_g1,c33338_g1,c44245_g1,c33675_g1,c28135_g1,c8772_g1,c42598_g1,c14977_g1,c16169_g1,c2972_g1,c37434_g1,c9065_g1,c36730_g1,c41045_g1,c5878_g1,c28429_g1,c16482_g1,c8326_g1,c47112_g1,c4824_g1,c14733_g1,c20917_g1,c43414_g1,c25178_g1,c36784_g1,c36766_g1,c44038_g1,c29409_g1,c15215_g1,c15659_g1,c34891_g1,c22_g1,…
GO:0003674	Molecular Function	GO:0003824	catalytic activity	GO:0016491	oxidoreductase activity	GO:0016645	oxidoreductase activity, acting on the CH-NH group of donors	35	c5777_g1,c20821_g1,c34932_g1,c16014_g1,c18272_g1,c5_g1,c45703_g1,c6309_g1,c16741_g2,c32052_g1,c43037_g1,c19405_g1,c16574_g1,c13065_g1,c9116_g1,c38342_g1,c28575_g1,c27051_g1,c15108_g1,c1977_g1,c28926_g1,c16022_g1,c25906_g1,c36680_g1,c15866_g1,c2942_g1,c44617_g1,c14279_g1,c15243_g1,c13346_g1,c909_g1,c9725_g1,c11932_g1,c14167_g1,c25866_g1
GO:0003674	Molecular Function	GO:0003824	catalytic activity	GO:0016491	oxidoreductase activity	GO:0016667	oxidoreductase activity, acting on a sulfur group of donors	107	c39117_g1,c20360_g1,c30759_g1,c2279_g1,c27240_g1,c16380_g1,c15477_g1,c20534_g1,c43207_g1,c43257_g1,c21890_g1,c34835_g1,c27097_g1,c31135_g1,c37280_g2,c42948_g1,c6534_g1,c16628_g1,c17714_g1,c44830_g1,c38442_g1,c15034_g2,c13872_g2,c9870_g1,c13109_g1,c10118_g1,c12453_g1,c27287_g1,c2982_g1,c40940_g1,c13275_g1,c17271_g1,c27067_g1,c7838_g1,c33833_g1,c15950_g1,c4943_g1,c1016_g1,c35259_g1,c17446_g1,c36711…
GO:0003674	Molecular Function	GO:0003824	catalytic activity	GO:0016491	oxidoreductase activity	GO:0016701	oxidoreductase activity, acting on single donors with incorporation of molecular oxygen	46	c16845_g1,c4276_g1,c21392_g1,c15031_g1,c12434_g1,c15357_g1,c825_g1,c11304_g1,c10351_g1,c35238_g1,c23646_g1,c17085_g1,c37798_g1,c32464_g1,c6894_g1,c42494_g1,c17078_g1,c34421_g1,c47115_g1,c4768_g1,c45056_g1,c19160_g1,c27525_g1,c44000_g1,c29779_g1,c34828_g1,c27878_g1,c25110_g1,c26964_g1,c10983_g1,c9371_g1,c15346_g1,c4715_g1,c15383_g1,c38316_g1,c12010_g1,c27625_g1,c11232_g1,c2961_g1,c12504_g1,c16412_…
GO:0003674	Molecular Function	GO:0003824	catalytic activity	GO:0016829	lyase activity	GO:0016835	carbon-oxygen lyase activity	104	c40189_g1,c39146_g1,c14528_g1,c35403_g1,c8029_g1,c22188_g1,c28297_g1,c11423_g1,c47289_g1,c21360_g1,c18429_g1,c35321_g1,c6716_g1,c46887_g1,c27921_g1,c19062_g1,c35109_g1,c4124_g1,c1522_g1,c18147_g1,c16075_g1,c3532_g1,c33053_g1,c41677_g1,c9633_g1,c26321_g1,c37326_g1,c37180_g1,c37592_g1,c14366_g1,c40595_g1,c25777_g1,c19788_g1,c12366_g1,c1193_g1,c46215_g1,c34435_g1,c14689_g1,c36993_g1,c14669_g1,c31203…
GO:0003674	Molecular Function	GO:0003824	catalytic activity	GO:0016829	lyase activity	GO:0016830	carbon-carbon lyase activity	108	c3943_g1,c29509_g1,c23006_g1,c42366_g1,c15831_g1,c24342_g1,c30159_g1,c19669_g1,c7562_g1,c21547_g1,c25279_g1,c15789_g1,c42619_g1,c13069_g1,c12082_g1,c18419_g1,c35037_g1,c6642_g1,c44933_g1,c23507_g1,c21352_g1,c27243_g1,c45160_g1,c44768_g1,c44068_g1,c14959_g1,c7555_g1,c15918_g1,c34822_g1,c3883_g1,c5347_g1,c11322_g1,c35557_g1,c11077_g1,c30565_g1,c15311_g1,c26538_g1,c17930_g1,c44466_g1,c16465_g1,c1636…
GO:0003674	Molecular Function	GO:0003824	catalytic activity	GO:0016829	lyase activity	GO:0016846	carbon-sulfur lyase activity	8	c27262_g1,c21711_g1,c8796_g1,c37288_g1,c41282_g1,c21526_g1,c23697_g1,c42647_g1
GO:0003674	Molecular Function	GO:0003824	catalytic activity	GO:0016829	lyase activity	GO:0016840	carbon-nitrogen lyase activity	7	c33954_g1,c19549_g1,c36940_g1,c17865_g1,c15973_g2,c42777_g1,c12171_g2
GO:0003674	Molecular Function	GO:0003824	catalytic activity	GO:0016829	lyase activity	GO:0016849	phosphorus-oxygen lyase activity	21	c14141_g2,c17433_g1,c12007_g1,c16013_g1,c37343_g1,c13057_g1,c8779_g1,c8205_g1,c21183_g1,c19029_g1,c10333_g1,c17757_g1,c27632_g1,c21180_g1,c16553_g1,c16007_g2,c16504_g1,c16719_g1,c41_g1,c15676_g1,c22363_g1
GO:0003674	Molecular Function	GO:0003824	catalytic activity	GO:0016787	hydrolase activity	GO:0019213	deacetylase activity	4	c18657_g1,c8080_g1,c9393_g1,c15370_g1
GO:0003674	Molecular Function	GO:0003824	catalytic activity	GO:0016787	hydrolase activity	GO:0016810	hydrolase activity, acting on carbon-nitrogen (but not peptide) bonds	47	c28437_g1,c35021_g1,c14512_g2,c42217_g1,c1142_g1,c5964_g1,c35830_g1,c258_g1,c12946_g1,c18157_g1,c13346_g1,c33080_g1,c4903_g1,c10341_g1,c34429_g1,c4301_g1,c44981_g1,c9319_g1,c47465_g1,c15468_g1,c16905_g1,c15370_g1,c37326_g1,c19239_g1,c16920_g2,c2023_g1,c11525_g1,c25353_g1,c6482_g2,c19891_g1,c35235_g1,c26615_g1,c32465_g1,c44590_g1,c18657_g1,c45862_g1,c8080_g1,c17023_g1,c43801_g1,c37494_g1,c32794_g1…
GO:0003674	Molecular Function	GO:0003824	catalytic activity	GO:0016787	hydrolase activity	GO:0016801	hydrolase activity, acting on ether bonds	10	c1941_g1,c6442_g1,c14509_g1,c44077_g1,c45269_g1,c10643_g1,c42932_g1,c19710_g1,c39613_g1,c11090_g1
GO:0003674	Molecular Function	GO:0003824	catalytic activity	GO:0016787	hydrolase activity	GO:0016788	hydrolase activity, acting on ester bonds	531	c26486_g1,c16033_g1,c29329_g1,c46291_g1,c11985_g1,c15801_g1,c35315_g1,c43946_g1,c35321_g1,c20585_g1,c17978_g1,c17731_g1,c15472_g1,c31974_g1,c27487_g1,c8362_g1,c44140_g1,c4148_g1,c15943_g1,c14399_g1,c43918_g1,c23055_g1,c44320_g1,c16291_g2,c12932_g1,c28766_g1,c19319_g1,c13308_g1,c41316_g1,c15993_g1,c8213_g1,c14993_g2,c17013_g3,c15556_g2,c17201_g1,c2832_g1,c9128_g1,c31962_g1,c12828_g1,c11182_g1,c442…
GO:0003674	Molecular Function	GO:0003824	catalytic activity	GO:0016787	hydrolase activity	GO:0036459	ubiquitinyl hydrolase activity	6	c34502_g1,c8565_g1,c4523_g1,c32091_g1,c16382_g1,c31563_g1
GO:0003674	Molecular Function	GO:0003824	catalytic activity	GO:0016787	hydrolase activity	GO:0016817	hydrolase activity, acting on acid anhydrides	809	c42565_g1,c42751_g1,c9707_g1,c5252_g1,c46869_g1,c44050_g1,c10146_g1,c10444_g1,c15320_g2,c5386_g1,c16021_g1,c31800_g1,c9663_g1,c22801_g1,c8638_g1,c30628_g1,c16417_g2,c15508_g1,c41115_g1,c16631_g1,c12744_g1,c19990_g1,c25363_g1,c32560_g1,c27470_g1,c10568_g1,c24771_g1,c14122_g1,c61_g1,c15903_g2,c16797_g1,c13041_g2,c41701_g1,c38402_g1,c14057_g1,c33815_g1,c44716_g1,c15760_g1,c36808_g1,c35669_g1,c32295_…
GO:0003674	Molecular Function	GO:0003824	catalytic activity	GO:0016787	hydrolase activity	GO:0016822	hydrolase activity, acting on acid carbon-carbon bonds	3	c17303_g1,c13259_g2,c39782_g1
GO:0003674	Molecular Function	GO:0003824	catalytic activity	GO:0016787	hydrolase activity	GO:0008233	peptidase activity	677	c9456_g1,c22238_g1,c11397_g1,c39053_g1,c10902_g1,c11480_g1,c8429_g1,c16989_g1,c38402_g1,c43581_g1,c27311_g1,c9457_g1,c26971_g1,c33108_g1,c8193_g1,c40411_g1,c24771_g1,c12166_g1,c2400_g1,c13238_g1,c9713_g1,c9371_g1,c8328_g1,c760_g1,c2707_g1,c28596_g1,c9293_g1,c23401_g1,c15209_g1,c17130_g5,c45398_g1,c17798_g1,c8341_g1,c16299_g2,c12211_g2,c35138_g1,c7950_g1,c11266_g1,c16300_g3,c33641_g1,c1286_g1,c149…
GO:0003674	Molecular Function	GO:0003824	catalytic activity	GO:0016787	hydrolase activity	GO:0016798	hydrolase activity, acting on glycosyl bonds	211	c27051_g1,c608_g1,c14480_g1,c27062_g1,c15496_g1,c1179_g1,c9905_g1,c4411_g1,c46257_g1,c15747_g2,c35939_g1,c6457_g1,c13664_g1,c3636_g1,c20320_g1,c16330_g1,c30899_g1,c14874_g1,c15829_g1,c6496_g1,c24334_g1,c25940_g1,c17115_g5,c3546_g1,c12978_g1,c28671_g1,c23118_g1,c32415_g1,c16626_g1,c36966_g1,c42451_g1,c8661_g1,c17073_g3,c15735_g2,c33893_g1,c14109_g1,c13236_g1,c6552_g1,c14146_g2,c16812_g1,c2140_g1,c…
GO:0003674	Molecular Function	GO:0003824	catalytic activity	GO:0016787	hydrolase activity	GO:0017171	serine hydrolase activity	227	c28877_g1,c4695_g1,c27445_g1,c21401_g1,c14594_g1,c14934_g1,c18480_g1,c13958_g1,c9547_g1,c45556_g1,c3146_g1,c8300_g1,c15976_g2,c13285_g1,c34004_g1,c16258_g1,c16156_g1,c15472_g1,c13922_g1,c42849_g1,c15795_g2,c746_g1,c22950_g1,c36646_g1,c9509_g1,c18426_g1,c11611_g1,c28639_g1,c22524_g1,c46658_g1,c22456_g1,c14466_g1,c11499_g1,c21032_g1,c13628_g1,c32490_g1,c13981_g1,c12063_g1,c12494_g1,c28600_g1,c32794…
GO:0003674	Molecular Function	GO:0003824	catalytic activity	GO:0009975	cyclase activity	GO:0004016	adenylate cyclase activity	1	c8779_g1
GO:0003674	Molecular Function	GO:0003824	catalytic activity	GO:0016874	ligase activity	GO:0016879	ligase activity, forming carbon-nitrogen bonds	92	c43836_g1,c16974_g1,c34535_g1,c16666_g2,c17620_g1,c28836_g1,c42578_g1,c37664_g1,c37673_g1,c43397_g1,c33080_g1,c19684_g1,c269_g1,c19508_g1,c16022_g1,c25271_g1,c37303_g1,c11895_g1,c6676_g1,c23177_g1,c14267_g1,c32254_g1,c36361_g1,c7617_g1,c12722_g1,c1558_g1,c43527_g1,c37991_g1,c47081_g1,c23575_g1,c33121_g1,c10626_g1,c16695_g3,c22941_g1,c18044_g1,c14798_g2,c11279_g1,c14927_g3,c44235_g1,c16577_g1,c374…
GO:0003674	Molecular Function	GO:0003824	catalytic activity	GO:0016874	ligase activity	GO:0051002	ligase activity, forming nitrogen-metal bonds	1	c5346_g1
GO:0003674	Molecular Function	GO:0003824	catalytic activity	GO:0016874	ligase activity	GO:0016886	ligase activity, forming phosphoric ester bonds	18	c42511_g1,c28344_g1,c45485_g1,c2131_g1,c44340_g1,c24771_g1,c12004_g1,c2019_g1,c3876_g1,c45698_g1,c33915_g1,c24917_g1,c24406_g1,c32907_g1,c21509_g1,c13878_g1,c31857_g1,c1710_g1
GO:0003674	Molecular Function	GO:0003824	catalytic activity	GO:0016874	ligase activity	GO:0016875	ligase activity, forming carbon-oxygen bonds	173	c8793_g1,c1738_g1,c37701_g1,c9937_g1,c24293_g1,c17486_g1,c4855_g1,c14548_g1,c12975_g1,c19783_g1,c32072_g1,c11647_g1,c14296_g1,c13030_g1,c27585_g1,c46740_g1,c25414_g1,c35782_g1,c17293_g1,c14193_g1,c15891_g1,c16513_g1,c11800_g1,c27362_g1,c15652_g1,c38539_g1,c38643_g1,c26918_g1,c27138_g1,c38999_g1,c14512_g2,c18036_g1,c28105_g1,c26989_g1,c29118_g1,c23663_g1,c42874_g1,c39014_g1,c6700_g1,c6992_g1,c2425…
GO:0003674	Molecular Function	GO:0003824	catalytic activity	GO:0016874	ligase activity	GO:0016885	ligase activity, forming carbon-carbon bonds	9	c25805_g1,c43276_g1,c28573_g1,c30853_g1,c31828_g1,c13649_g1,c29986_g1,c41516_g1,c13901_g1
GO:0003674	Molecular Function	GO:0003824	catalytic activity	GO:0016874	ligase activity	GO:0016877	ligase activity, forming carbon-sulfur bonds	25	c1458_g1,c22688_g1,c41754_g1,c13431_g1,c12257_g1,c8507_g1,c5145_g1,c15947_g1,c4945_g1,c16664_g1,c14843_g1,c12335_g1,c18325_g1,c23278_g1,c281_g1,c17660_g1,c9065_g1,c23608_g1,c20002_g1,c15976_g2,c27504_g1,c43414_g1,c36351_g1,c1558_g1,c5021_g1
GO:0003674	Molecular Function	GO:0003824	catalytic activity	GO:0016740	transferase activity	GO:0016782	transferase activity, transferring sulfur-containing groups	25	c27972_g1,c28785_g1,c22087_g1,c40750_g1,c4395_g1,c18768_g1,c1963_g1,c22221_g1,c12500_g1,c29919_g1,c10452_g1,c40150_g1,c12514_g1,c16081_g1,c30401_g1,c20883_g1,c14231_g1,c14842_g1,c12125_g1,c16870_g2,c12387_g1,c3539_g1,c13019_g2,c5435_g1,c4291_g1
GO:0003674	Molecular Function	GO:0003824	catalytic activity	GO:0016740	transferase activity	GO:0016746	transferase activity, transferring acyl groups	194	c10420_g1,c33673_g1,c1384_g1,c8931_g1,c4713_g1,c29597_g1,c38650_g1,c18043_g1,c956_g1,c29598_g1,c42952_g1,c15823_g1,c39511_g1,c15391_g1,c44221_g1,c21374_g1,c21716_g1,c28806_g1,c14417_g1,c15484_g1,c35015_g1,c11963_g1,c39690_g1,c28189_g1,c19022_g1,c27281_g1,c15314_g1,c22469_g1,c15817_g1,c32370_g1,c20543_g1,c14280_g1,c23337_g1,c43487_g1,c31871_g1,c42873_g1,c39299_g1,c39041_g1,c14847_g1,c14676_g1,c229…
GO:0003674	Molecular Function	GO:0003824	catalytic activity	GO:0016740	transferase activity	GO:0016769	transferase activity, transferring nitrogenous groups	10	c11071_g1,c14778_g1,c38470_g1,c29615_g1,c10241_g1,c42003_g1,c23049_g1,c34385_g1,c14116_g1,c5970_g1
GO:0003674	Molecular Function	GO:0003824	catalytic activity	GO:0016740	transferase activity	GO:0016744	transferase activity, transferring aldehyde or ketonic groups	7	c35982_g1,c7288_g1,c30625_g1,c16012_g1,c44298_g1,c12301_g1,c31926_g1
GO:0003674	Molecular Function	GO:0003824	catalytic activity	GO:0016740	transferase activity	GO:0016741	transferase activity, transferring one-carbon groups	275	c34405_g1,c22228_g1,c6043_g1,c13240_g1,c9269_g1,c16521_g2,c10843_g1,c13786_g1,c42817_g1,c35397_g1,c2435_g1,c16433_g1,c22819_g1,c33974_g1,c37293_g1,c41451_g1,c106_g1,c8524_g1,c46677_g1,c38635_g1,c19151_g1,c16275_g1,c12561_g1,c26653_g1,c13440_g1,c16015_g1,c13869_g1,c40840_g1,c1241_g1,c28375_g1,c2826_g1,c24806_g1,c9405_g1,c484_g2,c416_g1,c27940_g1,c8461_g2,c12837_g1,c11755_g1,c1052_g1,c35745_g1,c372…
GO:0003674	Molecular Function	GO:0003824	catalytic activity	GO:0016740	transferase activity	GO:0016757	transferase activity, transferring glycosyl groups	258	c15425_g2,c13636_g1,c10430_g2,c45597_g1,c27833_g1,c32323_g1,c8385_g1,c13512_g1,c29024_g1,c30949_g1,c12368_g1,c5019_g1,c3139_g1,c10569_g2,c23100_g1,c14083_g1,c8556_g1,c10559_g1,c8965_g1,c16538_g2,c34753_g1,c45605_g1,c12276_g1,c42222_g1,c13282_g1,c32434_g1,c16366_g1,c24460_g1,c10400_g1,c15373_g1,c17189_g1,c1902_g1,c15465_g3,c18745_g1,c25167_g1,c14771_g1,c47714_g1,c32692_g1,c9968_g1,c46250_g1,c15590…
GO:0003674	Molecular Function	GO:0003824	catalytic activity	GO:0016740	transferase activity	GO:0016772	transferase activity, transferring phosphorus-containing groups	1095	c44234_g1,c2931_g1,c16960_g1,c6509_g1,c43218_g1,c19031_g1,c28885_g1,c12809_g2,c44778_g1,c3316_g1,c16986_g1,c38771_g1,c2159_g1,c9898_g1,c32025_g1,c34721_g1,c39652_g1,c21262_g1,c37960_g1,c41194_g1,c45910_g1,c15457_g1,c1206_g1,c18994_g1,c16763_g4,c20738_g1,c5467_g1,c3139_g1,c28906_g1,c6616_g1,c13862_g1,c45939_g1,c7724_g1,c46439_g1,c34198_g1,c12052_g1,c14657_g1,c7705_g1,c5938_g1,c19079_g1,c9060_g1,c3…
GO:0003674	Molecular Function	GO:0003824	catalytic activity	GO:0016740	transferase activity	GO:0019787	ubiquitin-like protein transferase activity	111	c10169_g1,c2497_g1,c46276_g1,c35327_g1,c14192_g1,c24274_g1,c2739_g1,c24493_g1,c2922_g1,c13126_g1,c10591_g1,c13434_g1,c13206_g1,c22405_g1,c14536_g1,c33993_g1,c25239_g1,c15244_g2,c14267_g1,c2186_g1,c23146_g1,c17015_g2,c12622_g1,c28140_g1,c8279_g1,c17743_g1,c9595_g1,c33617_g1,c37678_g1,c7834_g1,c13986_g1,c4262_g1,c32159_g1,c38168_g1,c7137_g1,c16360_g1,c16252_g1,c18075_g1,c15187_g1,c16097_g1,c8803_g1…
GO:0003674	Molecular Function	GO:0003824	catalytic activity	GO:0016740	transferase activity	GO:0016765	transferase activity, transferring alkyl or aryl (other than methyl) groups	58	c12495_g1,c17879_g1,c11975_g1,c11210_g1,c29342_g1,c22413_g1,c26843_g1,c13897_g1,c37074_g1,c10587_g1,c12960_g1,c428_g1,c2700_g1,c10256_g1,c3079_g1,c41691_g1,c43508_g1,c13027_g1,c34192_g1,c1142_g1,c2269_g1,c26205_g1,c42787_g1,c13703_g1,c15706_g1,c37192_g1,c3345_g1,c41874_g1,c10319_g1,c6808_g1,c8152_g1,c15213_g1,c23897_g1,c16068_g1,c35502_g1,c19869_g1,c8210_g1,c10256_g2,c44264_g1,c12664_g1,c6135_g1,…
GO:0003674	Molecular Function	GO:0003824	catalytic activity	GO:0016853	isomerase activity	GO:0016854	racemase and epimerase activity	21	c2818_g1,c33728_g1,c12664_g1,c16845_g1,c820_g1,c15688_g2,c14898_g1,c46300_g1,c21779_g1,c7398_g1,c15735_g2,c3305_g1,c12567_g1,c46539_g1,c16885_g1,c19160_g1,c16119_g1,c16955_g1,c9550_g1,c12662_g1,c13542_g1
GO:0003674	Molecular Function	GO:0003824	catalytic activity	GO:0016853	isomerase activity	GO:0016872	intramolecular lyase activity	8	c8665_g1,c12503_g1,c36884_g1,c13089_g1,c36526_g1,c25136_g1,c36895_g1,c1697_g1
GO:0003674	Molecular Function	GO:0003824	catalytic activity	GO:0016853	isomerase activity	GO:0003916	DNA topoisomerase activity	27	c32494_g1,c10267_g1,c7988_g1,c7106_g1,c19362_g1,c2407_g1,c43269_g1,c41678_g1,c19500_g1,c12149_g1,c19380_g1,c38208_g1,c12744_g1,c14171_g3,c16835_g1,c10444_g1,c12388_g1,c30817_g1,c16725_g1,c15783_g1,c42062_g1,c16521_g2,c11227_g1,c13830_g1,c15759_g1,c3567_g1,c31800_g1
GO:0003674	Molecular Function	GO:0003824	catalytic activity	GO:0016853	isomerase activity	GO:0016866	intramolecular transferase activity	49	c5147_g1,c3151_g1,c29145_g1,c13068_g1,c39671_g1,c25864_g1,c44833_g1,c32126_g1,c1974_g1,c23082_g1,c45126_g1,c41190_g1,c18221_g1,c11573_g1,c41273_g1,c18386_g1,c12548_g1,c21340_g1,c33192_g1,c15358_g1,c5879_g2,c19326_g1,c33052_g1,c45836_g1,c1740_g1,c13879_g1,c32595_g1,c2746_g1,c29123_g1,c35500_g1,c12052_g1,c40379_g1,c23134_g1,c32866_g1,c39313_g1,c43661_g1,c6422_g1,c25377_g1,c12410_g1,c14603_g1,c1552_…
GO:0003674	Molecular Function	GO:0003824	catalytic activity	GO:0016853	isomerase activity	GO:0016860	intramolecular oxidoreductase activity	36	c19306_g1,c12010_g1,c17714_g1,c35927_g1,c16893_g1,c8434_g1,c10074_g1,c45107_g1,c13121_g1,c4513_g1,c20449_g1,c39922_g1,c16601_g1,c38949_g1,c17413_g1,c42787_g1,c13457_g1,c2845_g1,c46352_g1,c16470_g1,c42919_g1,c23517_g1,c42854_g1,c28436_g1,c23729_g1,c25809_g1,c12453_g1,c33172_g1,c8129_g1,c23967_g1,c12366_g1,c18241_g1,c17492_g1,c17899_g1,c33770_g1,c13982_g1
GO:0003674	Molecular Function	GO:0003824	catalytic activity	GO:0016853	isomerase activity	GO:0016859	cis-trans isomerase activity	28	c8229_g1,c42851_g1,c5384_g1,c32588_g1,c9123_g1,c16852_g2,c32927_g1,c16620_g1,c42926_g1,c17977_g1,c2683_g1,c16852_g1,c15489_g1,c26948_g1,c42818_g1,c3035_g1,c14567_g1,c19218_g1,c57_g1,c43420_g1,c43328_g1,c14731_g1,c4567_g1,c9009_g1,c17360_g1,c12110_g1,c36720_g1,c17662_g1
GO:0003674	Molecular Function	GO:0003824	catalytic activity	GO:0019239	deaminase activity	GO:0004000	adenosine deaminase activity	1	c19239_g1
GO:0003674	Molecular Function	GO:0005198	structural molecule activity	GO:0005201	extracellular matrix structural constituent	GO:0030021	extracellular matrix structural constituent conferring compression resistance	1	c10307_g1
GO:0003674	Molecular Function	GO:0005488	binding	GO:0051540	metal cluster binding	GO:0051536	iron-sulfur cluster binding	52	c16318_g1,c18604_g1,c17445_g1,c33954_g1,c15036_g1,c44437_g1,c29687_g1,c29439_g1,c23023_g1,c37072_g1,c14397_g1,c17865_g1,c16554_g1,c9408_g1,c1606_g1,c3797_g1,c35344_g1,c25582_g1,c8951_g1,c2736_g1,c32052_g1,c32509_g1,c41537_g1,c11042_g1,c22333_g1,c1968_g1,c5415_g1,c45654_g1,c14918_g1,c2289_g1,c25857_g1,c10307_g1,c14189_g1,c9521_g1,c9468_g1,c25013_g1,c13582_g1,c42050_g1,c8029_g1,c16565_g1,c22289_g1,…
GO:0003674	Molecular Function	GO:0005488	binding	GO:0097159	organic cyclic compound binding	GO:0003676	nucleic acid binding	2191	c16735_g1,c16272_g2,c9227_g1,c3992_g1,c23318_g1,c18425_g1,c34294_g1,c37098_g1,c21309_g1,c16306_g1,c3390_g1,c34253_g1,c30817_g1,c1324_g1,c17058_g1,c36523_g1,c36540_g1,c30375_g1,c46696_g1,c26206_g1,c2065_g1,c35321_g1,c27900_g1,c18754_g1,c33724_g1,c42188_g1,c13274_g1,c32090_g1,c10418_g1,c1473_g1,c5044_g1,c11577_g1,c41661_g1,c8248_g1,c9558_g1,c10006_g1,c24598_g1,c37686_g1,c16228_g1,c254_g1,c16584_g1,…
GO:0003674	Molecular Function	GO:0005488	binding	GO:0097159	organic cyclic compound binding	GO:0046906	tetrapyrrole binding	183	c2795_g1,c18091_g1,c13806_g1,c16957_g1,c207_g1,c23362_g1,c2175_g1,c38039_g1,c41237_g1,c28361_g1,c27052_g1,c2008_g1,c13200_g1,c37250_g1,c33612_g1,c22604_g1,c15000_g1,c14557_g1,c25069_g1,c4005_g1,c26917_g1,c21624_g1,c45166_g1,c14986_g1,c3434_g1,c25009_g1,c17466_g1,c3238_g1,c12994_g1,c46610_g1,c17384_g1,c38496_g1,c23396_g1,c31518_g1,c8182_g1,c44211_g1,c17922_g1,c28985_g1,c11586_g1,c19523_g1,c17776_g…
GO:0003674	Molecular Function	GO:0005488	binding	GO:0097159	organic cyclic compound binding	GO:1901265	nucleoside phosphate binding	2038	c19505_g1,c14102_g1,c2408_g1,c42585_g1,c8213_g1,c6938_g1,c42034_g1,c32518_g1,c39278_g1,c30645_g1,c10477_g2,c17097_g1,c26690_g1,c15919_g1,c2832_g1,c18563_g1,c27456_g1,c12092_g1,c10169_g1,c10424_g1,c14942_g1,c33383_g1,c18562_g1,c22571_g1,c40255_g1,c32398_g1,c14661_g1,c10926_g1,c20450_g1,c16404_g1,c37578_g1,c29095_g1,c21708_g1,c9419_g1,c2335_g1,c45601_g1,c44946_g1,c8914_g1,c25638_g1,c16429_g2,c3787_…
GO:0003674	Molecular Function	GO:0005488	binding	GO:0097159	organic cyclic compound binding	GO:0001882	nucleoside binding	1640	c16001_g1,c11571_g1,c17772_g1,c12402_g1,c11800_g1,c9835_g1,c29763_g1,c7836_g1,c19578_g1,c40664_g1,c11461_g1,c14152_g1,c40833_g1,c25015_g1,c37076_g1,c42556_g1,c8793_g1,c20910_g1,c9235_g1,c17617_g1,c17486_g1,c4855_g1,c38737_g1,c29627_g1,c27873_g1,c12722_g1,c2450_g1,c16376_g1,c12575_g1,c9620_g1,c933_g1,c41037_g1,c5129_g1,c6676_g1,c15270_g2,c6285_g1,c38999_g1,c42056_g1,c24624_g1,c44857_g1,c31006_g1,c…
GO:0003674	Molecular Function	GO:0005488	binding	GO:0005515	protein binding	GO:0030276	clathrin binding	1	c28566_g1
GO:0003674	Molecular Function	GO:0005488	binding	GO:0005515	protein binding	GO:0032182	ubiquitin-like protein binding	29	c2761_g1,c27609_g1,c24055_g1,c16482_g1,c46638_g1,c10301_g1,c1527_g1,c38392_g1,c40829_g1,c35243_g1,c32393_g1,c45823_g1,c31134_g1,c22471_g1,c11879_g1,c27365_g1,c34979_g1,c14335_g1,c45491_g1,c28046_g1,c11815_g2,c39917_g1,c15222_g1,c11815_g1,c9588_g1,c32203_g1,c43820_g1,c28986_g1,c6534_g1
GO:0003674	Molecular Function	GO:0005488	binding	GO:0005515	protein binding	GO:0005102	receptor binding	143	c15471_g1,c12384_g1,c25748_g1,c16594_g1,c40794_g1,c11766_g1,c37246_g1,c32686_g1,c41025_g1,c12194_g1,c10918_g1,c12286_g2,c37477_g1,c16072_g2,c8223_g1,c32676_g1,c19111_g1,c12572_g1,c7349_g1,c45417_g1,c41754_g1,c13994_g1,c8034_g1,c16985_g1,c10161_g1,c23172_g1,c16441_g1,c28292_g1,c313_g1,c37183_g1,c29622_g1,c40283_g1,c42857_g1,c41181_g1,c16137_g2,c13662_g1,c17023_g2,c14211_g1,c28548_g1,c18636_g1,c368…
GO:0003674	Molecular Function	GO:0005488	binding	GO:0005515	protein binding	GO:0031369	translation initiation factor binding	2	c14009_g1,c30628_g1
GO:0003674	Molecular Function	GO:0005488	binding	GO:0005515	protein binding	GO:0008134	transcription factor binding	11	c12286_g2,c2410_g1,c15505_g1,c9405_g1,c33516_g1,c31999_g1,c13110_g1,c1473_g1,c28008_g1,c370_g2,c16239_g3
GO:0003674	Molecular Function	GO:0005488	binding	GO:0005515	protein binding	GO:0042802	identical protein binding	46	c19639_g1,c17739_g1,c32072_g1,c41510_g1,c40619_g1,c44859_g1,c14595_g1,c13907_g1,c25082_g1,c14756_g1,c38090_g1,c6319_g1,c2499_g1,c6810_g1,c15749_g1,c36837_g1,c27705_g1,c15166_g1,c43542_g1,c10389_g2,c9526_g1,c40332_g1,c5578_g1,c39695_g1,c2847_g1,c39397_g1,c16075_g1,c11631_g1,c15957_g1,c22489_g1,c5938_g1,c6814_g1,c36358_g1,c32221_g1,c34962_g1,c44037_g1,c4528_g1,c18976_g1,c22358_g1,c16872_g2,c14920_g…
GO:0003674	Molecular Function	GO:0005488	binding	GO:0005515	protein binding	GO:0019899	enzyme binding	85	c44523_g1,c41321_g1,c13475_g1,c796_g1,c16004_g3,c41634_g1,c14421_g1,c15307_g1,c12043_g1,c24465_g1,c41374_g1,c12068_g1,c4051_g1,c8925_g1,c22968_g1,c28935_g1,c13110_g1,c17739_g1,c38907_g1,c32350_g1,c32875_g1,c22842_g1,c8996_g1,c6766_g1,c28180_g1,c47086_g1,c130_g1,c13625_g1,c17117_g3,c37205_g1,c39782_g1,c34819_g1,c3155_g1,c28186_g1,c17905_g1,c30238_g1,c23953_g1,c10716_g1,c15102_g1,c29986_g1,c37682_g…
GO:0003674	Molecular Function	GO:0005488	binding	GO:0005515	protein binding	GO:0046983	protein dimerization activity	61	c36837_g1,c15749_g1,c6810_g1,c6319_g1,c2499_g1,c38090_g1,c9526_g1,c10389_g2,c6517_g1,c43542_g1,c27705_g1,c15166_g1,c41510_g1,c44627_g1,c17739_g1,c32072_g1,c15457_g1,c19639_g1,c14756_g1,c9437_g1,c25082_g1,c18883_g1,c13907_g1,c14595_g1,c44859_g1,c40619_g1,c15309_g1,c5738_g1,c18976_g1,c4528_g1,c44037_g1,c34962_g1,c36358_g1,c32221_g1,c12024_g1,c15030_g1,c15172_g1,c9159_g1,c15268_g1,c14920_g1,c7281_g1…
GO:0003674	Molecular Function	GO:0005488	binding	GO:0005515	protein binding	GO:0042393	histone binding	2	c40322_g1,c29852_g1
GO:0003674	Molecular Function	GO:0005488	binding	GO:0005515	protein binding	GO:0008092	cytoskeletal protein binding	200	c9374_g1,c16347_g1,c14385_g3,c34197_g1,c3055_g1,c16056_g2,c10793_g1,c31952_g1,c14067_g1,c43730_g1,c8593_g1,c15307_g1,c41803_g1,c8156_g1,c40070_g1,c44695_g1,c16004_g3,c44523_g1,c36073_g1,c34093_g1,c25403_g1,c8182_g1,c12502_g2,c16627_g1,c16316_g1,c15945_g1,c15006_g1,c21796_g1,c26888_g1,c40332_g1,c17355_g1,c10841_g1,c6162_g1,c15550_g1,c17097_g1,c30645_g1,c28566_g1,c16109_g1,c10972_g1,c35583_g1,c9131…
GO:0003674	Molecular Function	GO:0005488	binding	GO:0005515	protein binding	GO:0001948	glycoprotein binding	6	c17362_g1,c236_g1,c14860_g1,c15483_g1,c15885_g1,c34450_g1
GO:0003674	Molecular Function	GO:0005488	binding	GO:0005515	protein binding	GO:0032403	protein complex binding	117	c12264_g1,c15226_g1,c39017_g1,c15184_g1,c28399_g1,c21361_g1,c1583_g1,c10863_g1,c13551_g1,c40500_g1,c6646_g1,c14584_g1,c33119_g1,c2925_g1,c6236_g1,c35117_g1,c30996_g1,c17189_g1,c9707_g1,c9159_g1,c40590_g1,c33320_g1,c38245_g1,c16631_g1,c9273_g1,c12910_g1,c13027_g1,c41115_g1,c13347_g1,c1660_g1,c9183_g1,c33186_g1,c19515_g1,c16932_g1,c9942_g1,c17121_g2,c38471_g1,c2582_g1,c8905_g1,c3399_g1,c27278_g1,c1…
GO:0003674	Molecular Function	GO:0005488	binding	GO:0005515	protein binding	GO:0000149	SNARE binding	8	c17905_g1,c12824_g1,c44037_g1,c12417_g1,c15036_g1,c39397_g1,c47495_g1,c15877_g1
GO:0003674	Molecular Function	GO:0005488	binding	GO:0005515	protein binding	GO:0019838	growth factor binding	5	c14028_g1,c15070_g1,c41886_g1,c14452_g1,c41942_g1
GO:0003674	Molecular Function	GO:0005488	binding	GO:0030246	carbohydrate binding	GO:0030247	polysaccharide binding	11	c1702_g1,c42273_g1,c9731_g1,c15496_g1,c15540_g2,c7804_g1,c32010_g1,c10834_g1,c15293_g2,c32657_g1,c42102_g1
GO:0003674	Molecular Function	GO:0005488	binding	GO:0030246	carbohydrate binding	GO:0048029	monosaccharide binding	5	c13802_g1,c22938_g1,c14748_g1,c35781_g1,c11995_g1
GO:0003674	Molecular Function	GO:0005488	binding	GO:0044877	macromolecular complex binding	GO:0032403	protein complex binding	117	c12264_g1,c15226_g1,c39017_g1,c15184_g1,c28399_g1,c21361_g1,c1583_g1,c10863_g1,c13551_g1,c40500_g1,c6646_g1,c14584_g1,c33119_g1,c2925_g1,c6236_g1,c35117_g1,c30996_g1,c17189_g1,c9707_g1,c9159_g1,c40590_g1,c33320_g1,c38245_g1,c16631_g1,c9273_g1,c12910_g1,c13027_g1,c41115_g1,c13347_g1,c1660_g1,c9183_g1,c33186_g1,c19515_g1,c16932_g1,c9942_g1,c17121_g2,c38471_g1,c2582_g1,c8905_g1,c3399_g1,c27278_g1,c1…
GO:0003674	Molecular Function	GO:0005488	binding	GO:0044877	macromolecular complex binding	GO:0043021	ribonucleoprotein complex binding	21	c22610_g1,c15248_g1,c5684_g1,c12636_g1,c37221_g1,c10529_g1,c27612_g1,c27056_g1,c36996_g1,c15865_g2,c16228_g1,c13521_g1,c31732_g1,c37636_g1,c43860_g1,c15130_g1,c2454_g1,c36652_g1,c30628_g1,c40039_g1,c22225_g1
GO:0003674	Molecular Function	GO:0005488	binding	GO:0044877	macromolecular complex binding	GO:0003682	chromatin binding	1	c4970_g2
GO:0003674	Molecular Function	GO:0005488	binding	GO:0042562	hormone binding	GO:0017046	peptide hormone binding	1	c12759_g1
GO:0003674	Molecular Function	GO:0005488	binding	GO:0097367	carbohydrate derivative binding	GO:0001882	nucleoside binding	1640	c16001_g1,c11571_g1,c17772_g1,c12402_g1,c11800_g1,c9835_g1,c29763_g1,c7836_g1,c19578_g1,c40664_g1,c11461_g1,c14152_g1,c40833_g1,c25015_g1,c37076_g1,c42556_g1,c8793_g1,c20910_g1,c9235_g1,c17617_g1,c17486_g1,c4855_g1,c38737_g1,c29627_g1,c27873_g1,c12722_g1,c2450_g1,c16376_g1,c12575_g1,c9620_g1,c933_g1,c41037_g1,c5129_g1,c6676_g1,c15270_g2,c6285_g1,c38999_g1,c42056_g1,c24624_g1,c44857_g1,c31006_g1,c…
GO:0003674	Molecular Function	GO:0005488	binding	GO:0097367	carbohydrate derivative binding	GO:0051861	glycolipid binding	10	c43026_g1,c27897_g1,c4692_g1,c5203_g1,c15995_g1,c33381_g1,c4915_g1,c22106_g1,c22419_g1,c42904_g1
GO:0003674	Molecular Function	GO:0005488	binding	GO:0097367	carbohydrate derivative binding	GO:0001948	glycoprotein binding	6	c17362_g1,c236_g1,c14860_g1,c15483_g1,c15885_g1,c34450_g1
GO:0003674	Molecular Function	GO:0005488	binding	GO:0097367	carbohydrate derivative binding	GO:0032553	ribonucleotide binding	1654	c38048_g1,c45587_g1,c9828_g1,c6653_g1,c9520_g2,c40668_g1,c15496_g1,c23702_g1,c27667_g1,c45385_g1,c15764_g1,c39808_g1,c13001_g1,c19734_g1,c5893_g1,c16032_g2,c40631_g1,c10626_g1,c32907_g1,c9093_g1,c6250_g1,c17600_g1,c15896_g2,c17084_g1,c22729_g1,c13959_g1,c46265_g1,c18623_g1,c15720_g1,c27025_g1,c13384_g1,c23418_g1,c11859_g1,c16783_g2,c28105_g1,c26549_g1,c24705_g1,c13034_g1,c5884_g1,c14665_g1,c13704…
GO:0003674	Molecular Function	GO:0005488	binding	GO:0097367	carbohydrate derivative binding	GO:0005539	glycosaminoglycan binding	5	c16105_g1,c43032_g1,c8339_g1,c37082_g1,c16133_g1
GO:0003674	Molecular Function	GO:0005488	binding	GO:0036094	small molecule binding	GO:0000166	nucleotide binding	1940	c24550_g1,c39203_g1,c37240_g1,c31915_g1,c15166_g1,c21909_g1,c14798_g2,c39776_g1,c43140_g1,c8772_g1,c22370_g1,c33347_g1,c26087_g1,c40314_g1,c16991_g1,c14913_g1,c40628_g1,c34071_g1,c15650_g1,c43970_g1,c37655_g1,c1336_g1,c5337_g1,c9690_g1,c22960_g1,c11241_g1,c14624_g1,c37268_g1,c1942_g1,c45757_g1,c9623_g1,c14136_g1,c37503_g1,c17319_g1,c47186_g1,c17278_g1,c5863_g1,c34023_g1,c32371_g1,c37956_g1,c4175_…
GO:0003674	Molecular Function	GO:0005488	binding	GO:0036094	small molecule binding	GO:0043177	organic acid binding	28	c12006_g1,c16630_g1,c10124_g1,c43205_g1,c17152_g1,c37629_g1,c38350_g1,c17552_g1,c323_g1,c8918_g1,c13802_g1,c43201_g1,c39026_g1,c14110_g1,c16300_g2,c22938_g1,c19173_g1,c11995_g1,c13890_g1,c5257_g1,c19442_g1,c1397_g1,c14748_g1,c31150_g1,c1602_g1,c34645_g1,c46169_g1,c44613_g1
GO:0003674	Molecular Function	GO:0005488	binding	GO:0036094	small molecule binding	GO:0019842	vitamin binding	36	c12826_g1,c7104_g1,c42175_g1,c30888_g1,c31045_g1,c16413_g1,c13802_g1,c323_g1,c43090_g1,c10592_g1,c12689_g1,c38433_g1,c11995_g1,c16012_g1,c13360_g1,c2795_g1,c14748_g1,c1585_g1,c18091_g1,c33519_g1,c4493_g1,c10584_g1,c12460_g1,c12267_g4,c35216_g1,c46645_g1,c8823_g1,c22938_g1,c16763_g4,c19356_g1,c23396_g1,c31964_g1,c15370_g1,c31926_g1,c17466_g1,c11059_g1
GO:0003674	Molecular Function	GO:0005488	binding	GO:0036094	small molecule binding	GO:0001882	nucleoside binding	1640	c16001_g1,c11571_g1,c17772_g1,c12402_g1,c11800_g1,c9835_g1,c29763_g1,c7836_g1,c19578_g1,c40664_g1,c11461_g1,c14152_g1,c40833_g1,c25015_g1,c37076_g1,c42556_g1,c8793_g1,c20910_g1,c9235_g1,c17617_g1,c17486_g1,c4855_g1,c38737_g1,c29627_g1,c27873_g1,c12722_g1,c2450_g1,c16376_g1,c12575_g1,c9620_g1,c933_g1,c41037_g1,c5129_g1,c6676_g1,c15270_g2,c6285_g1,c38999_g1,c42056_g1,c24624_g1,c44857_g1,c31006_g1,c…
GO:0003674	Molecular Function	GO:0005488	binding	GO:0033218	amide binding	GO:0042277	peptide binding	13	c21633_g1,c13521_g1,c13693_g1,c33265_g1,c12759_g1,c2454_g1,c32635_g1,c7881_g1,c43415_g1,c11488_g1,c23056_g1,c14001_g1,c22225_g1
GO:0003674	Molecular Function	GO:0005488	binding	GO:0043167	ion binding	GO:0043169	cation binding	1979	c40510_g1,c1723_g1,c31954_g1,c16027_g1,c14936_g2,c12626_g1,c13126_g1,c1552_g1,c44103_g1,c17821_g1,c36054_g1,c14946_g1,c29943_g1,c8838_g1,c23457_g1,c12826_g1,c8963_g1,c648_g1,c11536_g1,c32437_g1,c9045_g1,c9236_g1,c47352_g1,c7847_g1,c1738_g1,c41494_g1,c23957_g1,c36732_g1,c37065_g1,c44416_g1,c3593_g1,c40813_g1,c21987_g1,c14762_g1,c31972_g1,c24073_g1,c7132_g1,c9912_g1,c16300_g2,c37393_g1,c39296_g1,c1…
GO:0003674	Molecular Function	GO:0005488	binding	GO:0043167	ion binding	GO:0043168	anion binding	1994	c8659_g1,c15769_g1,c12524_g1,c38251_g1,c5435_g1,c1222_g1,c9393_g1,c42722_g1,c9433_g1,c12769_g1,c7952_g1,c38562_g1,c28225_g1,c6371_g1,c33915_g1,c1287_g1,c15753_g1,c9850_g1,c6743_g1,c9124_g1,c17439_g1,c41802_g1,c25680_g1,c13218_g1,c35893_g1,c46802_g1,c8668_g1,c39394_g1,c19362_g1,c15215_g1,c14778_g1,c28344_g1,c1558_g1,c33173_g1,c13571_g1,c1745_g1,c2182_g1,c17013_g3,c13485_g1,c35894_g1,c25309_g1,c322…
GO:0003674	Molecular Function	GO:0005488	binding	GO:0008289	lipid binding	GO:0051861	glycolipid binding	10	c43026_g1,c27897_g1,c4692_g1,c5203_g1,c15995_g1,c33381_g1,c4915_g1,c22106_g1,c22419_g1,c42904_g1
GO:0003674	Molecular Function	GO:0005488	binding	GO:0008289	lipid binding	GO:0005543	phospholipid binding	41	c16076_g1,c8939_g1,c12758_g1,c42904_g1,c22419_g1,c27199_g1,c6429_g1,c43192_g1,c4692_g1,c28728_g1,c22106_g1,c11815_g1,c31551_g1,c1750_g1,c43820_g1,c10516_g1,c5680_g1,c43026_g1,c39527_g1,c15112_g1,c46058_g1,c11900_g1,c18368_g1,c32393_g1,c13597_g1,c380_g1,c27897_g1,c11994_g1,c15995_g1,c4915_g1,c5203_g1,c28110_g1,c29870_g1,c11815_g2,c15222_g1,c12321_g1,c45760_g1,c4799_g2,c22471_g1,c3325_g1,c33381_g1
GO:0003674	Molecular Function	GO:0005488	binding	GO:1901363	heterocyclic compound binding	GO:0001882	nucleoside binding	1640	c16001_g1,c11571_g1,c17772_g1,c12402_g1,c11800_g1,c9835_g1,c29763_g1,c7836_g1,c19578_g1,c40664_g1,c11461_g1,c14152_g1,c40833_g1,c25015_g1,c37076_g1,c42556_g1,c8793_g1,c20910_g1,c9235_g1,c17617_g1,c17486_g1,c4855_g1,c38737_g1,c29627_g1,c27873_g1,c12722_g1,c2450_g1,c16376_g1,c12575_g1,c9620_g1,c933_g1,c41037_g1,c5129_g1,c6676_g1,c15270_g2,c6285_g1,c38999_g1,c42056_g1,c24624_g1,c44857_g1,c31006_g1,c…
GO:0003674	Molecular Function	GO:0005488	binding	GO:1901363	heterocyclic compound binding	GO:0046906	tetrapyrrole binding	183	c2795_g1,c18091_g1,c13806_g1,c16957_g1,c207_g1,c23362_g1,c2175_g1,c38039_g1,c41237_g1,c28361_g1,c27052_g1,c2008_g1,c13200_g1,c37250_g1,c33612_g1,c22604_g1,c15000_g1,c14557_g1,c25069_g1,c4005_g1,c26917_g1,c21624_g1,c45166_g1,c14986_g1,c3434_g1,c25009_g1,c17466_g1,c3238_g1,c12994_g1,c46610_g1,c17384_g1,c38496_g1,c23396_g1,c31518_g1,c8182_g1,c44211_g1,c17922_g1,c28985_g1,c11586_g1,c19523_g1,c17776_g…
GO:0003674	Molecular Function	GO:0005488	binding	GO:1901363	heterocyclic compound binding	GO:1901265	nucleoside phosphate binding	2038	c19505_g1,c14102_g1,c2408_g1,c42585_g1,c8213_g1,c6938_g1,c42034_g1,c32518_g1,c39278_g1,c30645_g1,c10477_g2,c17097_g1,c26690_g1,c15919_g1,c2832_g1,c18563_g1,c27456_g1,c12092_g1,c10169_g1,c10424_g1,c14942_g1,c33383_g1,c18562_g1,c22571_g1,c40255_g1,c32398_g1,c14661_g1,c10926_g1,c20450_g1,c16404_g1,c37578_g1,c29095_g1,c21708_g1,c9419_g1,c2335_g1,c45601_g1,c44946_g1,c8914_g1,c25638_g1,c16429_g2,c3787_…
GO:0003674	Molecular Function	GO:0005488	binding	GO:1901363	heterocyclic compound binding	GO:0003676	nucleic acid binding	2191	c16735_g1,c16272_g2,c9227_g1,c3992_g1,c23318_g1,c18425_g1,c34294_g1,c37098_g1,c21309_g1,c16306_g1,c3390_g1,c34253_g1,c30817_g1,c1324_g1,c17058_g1,c36523_g1,c36540_g1,c30375_g1,c46696_g1,c26206_g1,c2065_g1,c35321_g1,c27900_g1,c18754_g1,c33724_g1,c42188_g1,c13274_g1,c32090_g1,c10418_g1,c1473_g1,c5044_g1,c11577_g1,c41661_g1,c8248_g1,c9558_g1,c10006_g1,c24598_g1,c37686_g1,c16228_g1,c254_g1,c16584_g1,…
GO:0003674	Molecular Function	GO:0005488	binding	GO:0001871	pattern binding	GO:0030247	polysaccharide binding	11	c1702_g1,c42273_g1,c9731_g1,c15496_g1,c15540_g2,c7804_g1,c32010_g1,c10834_g1,c15293_g2,c32657_g1,c42102_g1
GO:0003674	Molecular Function	GO:0005488	binding	GO:0048037	cofactor binding	GO:0050662	coenzyme binding	325	c23756_g1,c335_g1,c15144_g1,c15664_g1,c30063_g1,c12826_g1,c12679_g1,c11194_g1,c23509_g1,c5477_g1,c40608_g1,c32254_g1,c27217_g1,c1153_g1,c11043_g1,c22170_g1,c9627_g1,c15370_g1,c25465_g1,c11305_g1,c12997_g1,c39230_g1,c24275_g1,c46013_g1,c34564_g1,c41334_g1,c24628_g1,c3294_g1,c19904_g1,c12460_g1,c36215_g1,c10900_g1,c29227_g1,c31972_g1,c13232_g1,c43050_g1,c27862_g1,c21890_g1,c27568_g1,c9241_g1,c20844…
GO:0003674	Molecular Function	GO:0005488	binding	GO:0048037	cofactor binding	GO:0051192	prosthetic group binding	1	c41026_g1
GO:0003674	Molecular Function	GO:0005215	transporter activity	GO:0022857	transmembrane transporter activity	GO:0022891	substrate-specific transmembrane transporter activity	806	c3181_g1,c15513_g1,c15179_g1,c8709_g1,c2744_g1,c2657_g1,c43677_g1,c17630_g1,c38244_g1,c37503_g1,c13965_g1,c17278_g1,c12029_g1,c442_g1,c12176_g1,c10394_g1,c17379_g1,c34827_g1,c16531_g1,c34819_g1,c17759_g1,c26512_g1,c16117_g1,c20130_g1,c32557_g1,c8003_g1,c26668_g1,c38324_g1,c2726_g1,c18396_g1,c34982_g1,c26373_g1,c41156_g1,c35704_g1,c10637_g1,c9690_g1,c13710_g1,c35111_g1,c7079_g1,c27541_g1,c42557_g1…
GO:0003674	Molecular Function	GO:0005215	transporter activity	GO:0022857	transmembrane transporter activity	GO:0072349	modified amino acid transmembrane transporter activity	1	c34867_g1
GO:0003674	Molecular Function	GO:0005215	transporter activity	GO:0022857	transmembrane transporter activity	GO:0015562	efflux transmembrane transporter activity	1	c29307_g1
GO:0003674	Molecular Function	GO:0005215	transporter activity	GO:0022857	transmembrane transporter activity	GO:0015238	drug transmembrane transporter activity	2	c6508_g1,c32126_g1
GO:0003674	Molecular Function	GO:0005215	transporter activity	GO:0022857	transmembrane transporter activity	GO:1901618	organic hydroxy compound transmembrane transporter activity	2	c14402_g1,c13625_g1
GO:0003674	Molecular Function	GO:0005215	transporter activity	GO:0022857	transmembrane transporter activity	GO:1901677	phosphate transmembrane transporter activity	13	c16374_g1,c47169_g1,c29301_g1,c14463_g1,c6948_g1,c35230_g1,c9851_g1,c43011_g1,c12341_g1,c11263_g1,c39036_g1,c17568_g1,c5252_g1
GO:0003674	Molecular Function	GO:0005215	transporter activity	GO:0022857	transmembrane transporter activity	GO:1901682	sulfur compound transmembrane transporter activity	16	c20285_g1,c11333_g2,c3181_g1,c6508_g1,c11333_g1,c16571_g1,c13992_g1,c15995_g1,c11728_g1,c10828_g1,c32126_g1,c42562_g1,c42557_g1,c15743_g2,c34920_g1,c3761_g1
GO:0003674	Molecular Function	GO:0005215	transporter activity	GO:0022857	transmembrane transporter activity	GO:0016820	hydrolase activity, acting on acid anhydrides, catalyzing transmembrane movement of substances	109	c3254_g2,c32223_g1,c38133_g1,c31887_g1,c11286_g1,c12216_g1,c9411_g1,c29391_g1,c43739_g1,c351_g1,c28805_g1,c12867_g2,c30744_g1,c5151_g1,c46070_g1,c41465_g1,c42779_g1,c23987_g1,c17626_g1,c21655_g1,c38627_g1,c3457_g1,c31749_g1,c11409_g1,c18048_g1,c32513_g1,c42498_g1,c40250_g1,c36950_g1,c38330_g1,c33691_g1,c47144_g1,c4866_g1,c42905_g2,c32703_g1,c12730_g1,c26509_g1,c26985_g1,c27297_g1,c33905_g1,c12867…
GO:0003674	Molecular Function	GO:0005215	transporter activity	GO:0022857	transmembrane transporter activity	GO:0022803	passive transmembrane transporter activity	209	c34055_g1,c39775_g1,c43822_g1,c32556_g1,c40222_g1,c32085_g1,c14843_g1,c7049_g1,c11736_g1,c40344_g1,c24098_g1,c43239_g1,c8193_g1,c11835_g1,c6054_g1,c29685_g1,c26928_g1,c31905_g1,c10744_g1,c15996_g1,c29491_g1,c13022_g1,c1953_g1,c38400_g1,c22566_g1,c16113_g1,c7446_g1,c17761_g1,c1136_g1,c16872_g2,c16723_g1,c38245_g1,c9726_g1,c8660_g2,c20422_g1,c40404_g1,c31516_g1,c16342_g1,c14895_g1,c16341_g1,c13327_…
GO:0003674	Molecular Function	GO:0005215	transporter activity	GO:0022857	transmembrane transporter activity	GO:0090482	vitamin transmembrane transporter activity	2	c6508_g1,c32126_g1
GO:0003674	Molecular Function	GO:0005215	transporter activity	GO:0022857	transmembrane transporter activity	GO:0022804	active transmembrane transporter activity	197	c2920_g1,c16429_g3,c16507_g2,c6791_g1,c40664_g1,c2272_g1,c26548_g1,c37556_g1,c11263_g1,c9905_g1,c33582_g1,c38737_g1,c23355_g1,c16374_g1,c12088_g1,c19216_g1,c16030_g1,c14526_g1,c2415_g1,c21189_g1,c69_g1,c12341_g1,c7343_g1,c6668_g1,c19578_g1,c46328_g1,c36554_g1,c28195_g1,c37456_g1,c46824_g1,c13625_g1,c29831_g1,c33600_g1,c38912_g1,c14581_g2,c458_g1,c16569_g1,c17568_g1,c3911_g1,c43410_g1,c45009_g1,c3…
GO:0003674	Molecular Function	GO:0005215	transporter activity	GO:0022857	transmembrane transporter activity	GO:0015563	uptake transmembrane transporter activity	1	c34867_g1
GO:0003674	Molecular Function	GO:0005215	transporter activity	GO:0022892	substrate-specific transporter activity	GO:0015197	peptide transporter activity	1	c34867_g1
GO:0003674	Molecular Function	GO:0005215	transporter activity	GO:0022892	substrate-specific transporter activity	GO:0008565	protein transporter activity	5	c37456_g1,c23924_g1,c9177_g2,c6242_g1,c10637_g1
GO:0003674	Molecular Function	GO:0005215	transporter activity	GO:0022892	substrate-specific transporter activity	GO:0022891	substrate-specific transmembrane transporter activity	806	c3181_g1,c15513_g1,c15179_g1,c8709_g1,c2744_g1,c2657_g1,c43677_g1,c17630_g1,c38244_g1,c37503_g1,c13965_g1,c17278_g1,c12029_g1,c442_g1,c12176_g1,c10394_g1,c17379_g1,c34827_g1,c16531_g1,c34819_g1,c17759_g1,c26512_g1,c16117_g1,c20130_g1,c32557_g1,c8003_g1,c26668_g1,c38324_g1,c2726_g1,c18396_g1,c34982_g1,c26373_g1,c41156_g1,c35704_g1,c10637_g1,c9690_g1,c13710_g1,c35111_g1,c7079_g1,c27541_g1,c42557_g1…
GO:0003674	Molecular Function	GO:0005215	transporter activity	GO:0022892	substrate-specific transporter activity	GO:0005319	lipid transporter activity	3	c2999_g1,c15539_g1,c13766_g1
GO:0003674	Molecular Function	GO:0005215	transporter activity	GO:0090484	drug transporter activity	GO:0015238	drug transmembrane transporter activity	2	c6508_g1,c32126_g1
GO:0003674	Molecular Function	GO:0005215	transporter activity	GO:0090484	drug transporter activity	GO:0045118	azole transporter activity	2	c32126_g1,c6508_g1
GO:0003674	Molecular Function	GO:0005215	transporter activity	GO:0051183	vitamin transporter activity	GO:0090482	vitamin transmembrane transporter activity	2	c6508_g1,c32126_g1
GO:0003674	Molecular Function	GO:0005215	transporter activity	GO:0005326	neurotransmitter transporter activity	GO:0005328	neurotransmitter:sodium symporter activity	1	c14402_g1
GO:0003674	Molecular Function	GO:0005215	transporter activity	GO:1901505	carbohydrate derivative transporter activity	GO:0005337	nucleoside transmembrane transporter activity	4	c14081_g1,c14463_g1,c29301_g1,c39036_g1
GO:0003674	Molecular Function	GO:0005215	transporter activity	GO:1901505	carbohydrate derivative transporter activity	GO:0005346	purine ribonucleotide transmembrane transporter activity	3	c39036_g1,c29301_g1,c14463_g1
GO:0003674	Molecular Function	GO:0005215	transporter activity	GO:0051184	cofactor transporter activity	GO:0051185	coenzyme transporter activity	38	c13147_g1,c24702_g1,c15017_g1,c6816_g1,c35380_g1,c2083_g1,c24542_g1,c14539_g1,c15906_g1,c16448_g2,c2782_g1,c5549_g1,c47466_g1,c3135_g1,c38149_g1,c18732_g1,c11528_g2,c41579_g1,c36061_g1,c12014_g1,c6816_g2,c7874_g1,c38720_g1,c6626_g1,c1873_g1,c42079_g1,c11603_g1,c11088_g1,c38713_g1,c8195_g1,c1896_g1,c11528_g1,c9392_g1,c32857_g1,c14_g1,c16448_g1,c16837_g1,c16448_g3
GO:0003674	Molecular Function	GO:0005215	transporter activity	GO:1901476	carbohydrate transporter activity	GO:0015144	carbohydrate transmembrane transporter activity	23	c28034_g1,c9733_g1,c27878_g1,c12052_g1,c4341_g1,c8405_g1,c16255_g1,c19216_g1,c43565_g1,c17940_g1,c28578_g1,c14581_g2,c15493_g1,c38912_g1,c9796_g1,c16569_g1,c9905_g1,c3177_g1,c1135_g1,c2920_g1,c32054_g1,c16507_g2,c43378_g1
GO:0003674	Molecular Function	GO:0098772	molecular function regulator	GO:0016247	channel regulator activity	GO:0016248	channel inhibitor activity	51	c22151_g1,c3895_g1,c42312_g1,c28983_g1,c15116_g1,c16982_g1,c23878_g1,c15234_g1,c11987_g1,c12995_g1,c3226_g1,c5962_g1,c6456_g1,c8044_g1,c40994_g1,c12908_g1,c20905_g1,c12342_g1,c10124_g1,c14221_g1,c5312_g1,c34768_g1,c37295_g1,c31913_g1,c4250_g1,c16452_g1,c15574_g3,c16473_g1,c16812_g1,c10186_g1,c21457_g1,c15207_g1,c2208_g1,c40801_g1,c30967_g1,c2274_g1,c28927_g1,c6812_g1,c12792_g1,c37778_g1,c25792_g1…
GO:0003674	Molecular Function	GO:0098772	molecular function regulator	GO:0016247	channel regulator activity	GO:0017080	sodium channel regulator activity	13	c37916_g1,c11440_g1,c12995_g1,c3226_g1,c16473_g1,c23878_g1,c27462_g1,c12342_g1,c25792_g1,c16452_g1,c37778_g1,c20435_g1,c12908_g1
GO:0003674	Molecular Function	GO:0098772	molecular function regulator	GO:0016247	channel regulator activity	GO:0015459	potassium channel regulator activity	6	c30967_g1,c31913_g1,c11987_g1,c26585_g1,c31638_g1,c5312_g1
GO:0003674	Molecular Function	GO:0098772	molecular function regulator	GO:0016247	channel regulator activity	GO:0005246	calcium channel regulator activity	5	c21457_g1,c27462_g1,c15116_g1,c40393_g1,c15234_g1
GO:0003674	Molecular Function	GO:0098772	molecular function regulator	GO:0030545	receptor regulator activity	GO:0030547	receptor inhibitor activity	4	c28740_g1,c12517_g1,c12547_g1,c5957_g1
GO:0003674	Molecular Function	GO:0098772	molecular function regulator	GO:0030545	receptor regulator activity	GO:0030548	acetylcholine receptor regulator activity	4	c28740_g1,c5957_g1,c12547_g1,c12517_g1
GO:0003674	Molecular Function	GO:0098772	molecular function regulator	GO:0030234	enzyme regulator activity	GO:0060589	nucleoside-triphosphatase regulator activity	85	c45326_g1,c8742_g1,c38753_g1,c16422_g1,c3295_g1,c22489_g1,c26963_g1,c27079_g1,c4994_g1,c11437_g2,c10822_g1,c8535_g1,c32221_g1,c36358_g1,c6902_g1,c34962_g1,c33219_g1,c35460_g1,c23423_g1,c22434_g1,c16872_g2,c2707_g1,c15625_g1,c38432_g1,c14920_g1,c7281_g1,c25468_g1,c16556_g3,c17114_g2,c42405_g1,c43051_g1,c10365_g1,c34269_g1,c40619_g1,c14767_g2,c1251_g1,c38624_g1,c15749_g1,c24477_g1,c19791_g1,c39695_…
GO:0003674	Molecular Function	GO:0098772	molecular function regulator	GO:0030234	enzyme regulator activity	GO:0010576	metalloenzyme regulator activity	2	c8729_g1,c32042_g1
GO:0003674	Molecular Function	GO:0098772	molecular function regulator	GO:0030234	enzyme regulator activity	GO:0042979	ornithine decarboxylase regulator activity	4	c17417_g1,c32501_g1,c23381_g1,c22188_g1
GO:0003674	Molecular Function	GO:0098772	molecular function regulator	GO:0030234	enzyme regulator activity	GO:0019208	phosphatase regulator activity	13	c16902_g1,c44128_g1,c47412_g1,c12436_g1,c660_g1,c13936_g1,c43949_g1,c32214_g1,c10043_g1,c12557_g1,c43827_g1,c8838_g1,c16588_g1
GO:0003674	Molecular Function	GO:0098772	molecular function regulator	GO:0030234	enzyme regulator activity	GO:0061134	peptidase regulator activity	45	c11271_g1,c16843_g1,c9386_g1,c13317_g1,c13089_g1,c46766_g1,c37606_g1,c38958_g1,c13294_g1,c32042_g1,c10552_g1,c20530_g1,c8729_g1,c29151_g1,c38432_g1,c23810_g1,c43994_g1,c14272_g1,c34305_g1,c14566_g1,c38780_g1,c22623_g1,c27582_g1,c9653_g1,c11447_g1,c8583_g1,c16622_g1,c12559_g1,c5745_g1,c42524_g1,c37216_g1,c9435_g1,c14708_g1,c11952_g1,c27771_g1,c16050_g2,c34044_g1,c12995_g1,c24601_g1,c7995_g1,c10756…
GO:0003674	Molecular Function	GO:0098772	molecular function regulator	GO:0030234	enzyme regulator activity	GO:0019207	kinase regulator activity	30	c19352_g1,c16594_g1,c19844_g1,c22162_g1,c7094_g1,c31253_g1,c17071_g1,c11190_g1,c6550_g1,c6856_g1,c6892_g2,c12289_g1,c6465_g1,c14578_g1,c47668_g1,c5166_g1,c6610_g1,c22207_g1,c42374_g1,c38105_g1,c12229_g1,c12747_g1,c37483_g1,c25154_g1,c12980_g1,c10329_g1,c16477_g1,c24327_g1,c4602_g1,c31076_g1
GO:0003674	Molecular Function	GO:0098772	molecular function regulator	GO:0030234	enzyme regulator activity	GO:0004857	enzyme inhibitor activity	79	c15118_g1,c25154_g1,c3280_g1,c44421_g1,c11952_g1,c9435_g1,c12229_g1,c27771_g1,c12747_g1,c16050_g2,c12995_g1,c24601_g1,c8583_g1,c42405_g1,c43827_g1,c43051_g1,c3315_g1,c14566_g1,c19352_g1,c27582_g1,c34269_g1,c31253_g1,c22623_g1,c43994_g1,c23381_g1,c14272_g1,c33219_g1,c22188_g1,c23810_g1,c38432_g1,c13294_g1,c32501_g1,c47668_g1,c20530_g1,c8742_g1,c16594_g1,c11271_g1,c16843_g1,c13089_g1,c9386_g1,c1707…
GO:0003674	Molecular Function	GO:0098772	molecular function regulator	GO:0030234	enzyme regulator activity	GO:0008047	enzyme activator activity	57	c38624_g1,c15749_g1,c42556_g1,c1897_g1,c1251_g1,c28115_g1,c16367_g1,c28411_g1,c16902_g1,c14676_g1,c19791_g1,c22787_g1,c8637_g1,c10365_g1,c45349_g1,c25468_g1,c19639_g1,c45170_g1,c25392_g1,c6610_g1,c16556_g3,c17881_g1,c17114_g2,c14767_g2,c44128_g1,c1514_g1,c8534_g1,c20617_g1,c35460_g1,c8203_g1,c9001_g1,c23423_g1,c12980_g1,c9910_g1,c8535_g1,c44549_g1,c6902_g1,c22336_g1,c16054_g1,c13936_g1,c15625_g1,…
GO:0003674	Molecular Function	GO:0098772	molecular function regulator	GO:0005085	guanyl-nucleotide exchange factor activity	GO:0005088	Ras guanyl-nucleotide exchange factor activity	18	c14204_g1,c16795_g2,c15930_g2,c32740_g1,c16979_g1,c16768_g1,c9134_g1,c22572_g1,c7379_g1,c21928_g1,c2022_g1,c16210_g1,c37666_g1,c42868_g1,c11977_g1,c8949_g1,c14799_g2,c13834_g1
GO:0003674	Molecular Function	GO:0000988	transcription factor activity, protein binding	GO:0000989	transcription factor activity, transcription factor binding	GO:0001076	transcription factor activity, RNA polymerase II transcription factor binding	83	c7800_g1,c9065_g1,c2252_g1,c14522_g1,c39327_g1,c15116_g1,c34310_g1,c39989_g1,c19639_g1,c18695_g1,c2491_g1,c15122_g1,c41496_g1,c35200_g1,c42803_g1,c11012_g1,c36189_g1,c37950_g1,c13980_g1,c12956_g1,c32960_g1,c9996_g1,c27362_g1,c24016_g1,c27890_g1,c9817_g1,c14981_g1,c14512_g2,c17278_g1,c43467_g1,c6119_g1,c1056_g1,c14087_g3,c10522_g1,c14488_g1,c17821_g1,c9329_g1,c15160_g1,c12974_g1,c43419_g1,c19663_g…
GO:0003674	Molecular Function	GO:0000988	transcription factor activity, protein binding	GO:0000989	transcription factor activity, transcription factor binding	GO:0003712	transcription cofactor activity	96	c17854_g1,c19153_g1,c8034_g1,c39505_g1,c8944_g1,c32175_g1,c37148_g1,c41303_g1,c12883_g1,c25805_g1,c24244_g1,c28241_g1,c23004_g1,c37344_g1,c36080_g1,c28826_g1,c32085_g1,c18511_g1,c15255_g1,c23752_g1,c26414_g1,c42979_g1,c15469_g1,c16637_g1,c22489_g1,c16870_g3,c13450_g1,c9750_g1,c27492_g1,c16342_g1,c14998_g1,c11825_g1,c32221_g1,c15974_g1,c41115_g1,c13643_g1,c13000_g1,c9661_g1,c27487_g1,c41216_g1,c15…
GO:0003674	Molecular Function	GO:0000988	transcription factor activity, protein binding	GO:0000990	transcription factor activity, core RNA polymerase binding	GO:0000996	core DNA-dependent RNA polymerase binding promoter specificity activity	36	c29019_g1,c12505_g1,c11118_g1,c16739_g1,c22489_g1,c9880_g1,c42963_g1,c45009_g1,c13684_g1,c20278_g1,c2795_g1,c37205_g1,c23106_g1,c1473_g1,c8455_g1,c27282_g1,c17026_g1,c37399_g1,c13710_g1,c10447_g2,c11823_g1,c39104_g1,c39795_g1,c31546_g1,c33517_g1,c16851_g1,c44571_g1,c43746_g1,c12239_g1,c16239_g3,c41703_g1,c14042_g1,c38110_g1,c8890_g1,c31773_g1,c13690_g2
GO:0003674	Molecular Function	GO:0060089	molecular transducer activity	GO:0004871	signal transducer activity	GO:0005057	receptor signaling protein activity	23	c12024_g1,c26925_g1,c40277_g1,c38002_g1,c16482_g1,c5674_g1,c17035_g1,c589_g1,c10234_g1,c12808_g1,c32062_g1,c7531_g1,c5260_g1,c44169_g1,c7508_g1,c41979_g1,c45762_g1,c34690_g1,c40675_g1,c12575_g1,c40178_g1,c12524_g1,c15773_g1
GO:0003674	Molecular Function	GO:0060089	molecular transducer activity	GO:0004871	signal transducer activity	GO:0038023	signaling receptor activity	249	c43933_g1,c25189_g1,c12098_g1,c15773_g1,c3264_g1,c3367_g1,c15487_g1,c44018_g1,c12698_g1,c14522_g2,c30888_g1,c14711_g1,c16267_g2,c43026_g1,c34198_g1,c5970_g1,c7864_g1,c43677_g1,c14663_g1,c28731_g1,c12865_g1,c2744_g1,c16507_g1,c27711_g1,c13180_g1,c41530_g1,c22419_g1,c32637_g1,c12119_g1,c44116_g1,c16753_g3,c14661_g1,c28873_g1,c15262_g1,c4317_g1,c1401_g1,c41904_g1,c22353_g1,c3416_g1,c16965_g2,c31085_…
GO:0003674	Molecular Function	GO:0060089	molecular transducer activity	GO:0004872	receptor activity	GO:0038024	cargo receptor activity	14	c10480_g1,c14033_g1,c16072_g1,c15936_g1,c16965_g2,c16260_g2,c4911_g1,c16045_g1,c22169_g1,c3281_g1,c23288_g1,c326_g1,c14169_g1,c18360_g1
GO:0003674	Molecular Function	GO:0060089	molecular transducer activity	GO:0004872	receptor activity	GO:0038023	signaling receptor activity	249	c43933_g1,c25189_g1,c12098_g1,c15773_g1,c3264_g1,c3367_g1,c15487_g1,c44018_g1,c12698_g1,c14522_g2,c30888_g1,c14711_g1,c16267_g2,c43026_g1,c34198_g1,c5970_g1,c7864_g1,c43677_g1,c14663_g1,c28731_g1,c12865_g1,c2744_g1,c16507_g1,c27711_g1,c13180_g1,c41530_g1,c22419_g1,c32637_g1,c12119_g1,c44116_g1,c16753_g3,c14661_g1,c28873_g1,c15262_g1,c4317_g1,c1401_g1,c41904_g1,c22353_g1,c3416_g1,c16965_g2,c31085_…
GO:0008150	Biological Process	GO:0007610	behavior	GO:0019098	reproductive behavior	GO:0044705	multi-organism reproductive behavior	4	c25612_g1,c23172_g1,c11323_g1,c16440_g1
GO:0008150	Biological Process	GO:0007610	behavior	GO:0007622	rhythmic behavior	GO:0048512	circadian behavior	2	c6432_g1,c2388_g1
GO:0008150	Biological Process	GO:0007610	behavior	GO:0051705	multi-organism behavior	GO:0035737	injection of substance in to other organism	1	c15611_g1
GO:0008150	Biological Process	GO:0007610	behavior	GO:0051705	multi-organism behavior	GO:0002118	aggressive behavior	1	c3579_g1
GO:0008150	Biological Process	GO:0007610	behavior	GO:0051705	multi-organism behavior	GO:0044705	multi-organism reproductive behavior	4	c25612_g1,c23172_g1,c11323_g1,c16440_g1
GO:0008150	Biological Process	GO:0048518	positive regulation of biological process	GO:0009893	positive regulation of metabolic process	GO:0051173	positive regulation of nitrogen compound metabolic process	36	c36370_g1,c38002_g1,c6667_g1,c43467_g1,c15130_g1,c32350_g1,c30628_g1,c2949_g1,c36652_g1,c37212_g1,c47553_g1,c19362_g1,c26245_g1,c15565_g1,c15329_g1,c4544_g1,c45971_g1,c23340_g1,c11755_g1,c37636_g1,c43860_g1,c16228_g1,c31732_g1,c17058_g1,c13218_g1,c46176_g1,c2002_g1,c12003_g1,c15248_g1,c5684_g1,c3301_g1,c28999_g1,c14296_g1,c27056_g1,c8682_g1,c9327_g1
GO:0008150	Biological Process	GO:0048518	positive regulation of biological process	GO:0009893	positive regulation of metabolic process	GO:0009891	positive regulation of biosynthetic process	36	c37212_g1,c47553_g1,c15565_g1,c15329_g1,c26245_g1,c19362_g1,c45971_g1,c4544_g1,c23340_g1,c6667_g1,c43467_g1,c36370_g1,c38002_g1,c15130_g1,c32350_g1,c30628_g1,c36652_g1,c2949_g1,c12003_g1,c5684_g1,c15248_g1,c3301_g1,c14296_g1,c28999_g1,c8682_g1,c27056_g1,c9327_g1,c37636_g1,c11755_g1,c43860_g1,c17058_g1,c31732_g1,c16228_g1,c46176_g1,c13218_g1,c2002_g1
GO:0008150	Biological Process	GO:0048518	positive regulation of biological process	GO:0009893	positive regulation of metabolic process	GO:0031325	positive regulation of cellular metabolic process	92	c13036_g1,c15130_g1,c12824_g1,c19863_g1,c43467_g1,c6667_g1,c16969_g1,c10809_g1,c36370_g1,c32350_g1,c40332_g1,c10423_g1,c4544_g1,c39397_g1,c15329_g1,c26245_g1,c19362_g1,c2198_g1,c6805_g1,c22523_g1,c38049_g1,c46580_g1,c14625_g1,c34819_g1,c8156_g1,c39385_g1,c43860_g1,c10970_g1,c24568_g1,c46176_g1,c13218_g1,c31732_g1,c26462_g1,c16228_g1,c27056_g1,c8682_g1,c14296_g1,c17881_g1,c28999_g1,c12432_g1,c3155…
GO:0008150	Biological Process	GO:0048518	positive regulation of biological process	GO:0009893	positive regulation of metabolic process	GO:0043085	positive regulation of catalytic activity	16	c4631_g1,c34819_g1,c10822_g1,c16651_g1,c14625_g1,c2849_g1,c45326_g1,c45170_g1,c25392_g1,c4223_g1,c13860_g1,c4430_g1,c16054_g1,c15625_g1,c10809_g1,c30628_g1
GO:0008150	Biological Process	GO:0048518	positive regulation of biological process	GO:0009893	positive regulation of metabolic process	GO:0009896	positive regulation of catabolic process	37	c9110_g1,c22563_g1,c39397_g1,c40332_g1,c10423_g1,c22523_g1,c27492_g1,c22489_g1,c46580_g1,c38049_g1,c21361_g1,c44379_g1,c17798_g1,c6902_g1,c16969_g1,c3376_g1,c22358_g1,c39038_g1,c19863_g1,c12824_g1,c32945_g1,c25056_g1,c17881_g1,c41354_g1,c1800_g1,c38108_g1,c22642_g1,c8925_g1,c10524_g1,c21651_g1,c14756_g1,c21128_g1,c6810_g1,c8156_g1,c10970_g1,c40222_g1,c27379_g1
GO:0008150	Biological Process	GO:0048518	positive regulation of biological process	GO:0009893	positive regulation of metabolic process	GO:0010604	positive regulation of macromolecule metabolic process	56	c2949_g1,c36652_g1,c13036_g1,c8223_g1,c30628_g1,c32350_g1,c4223_g1,c43467_g1,c6667_g1,c38002_g1,c10809_g1,c36370_g1,c15130_g1,c13860_g1,c4430_g1,c23340_g1,c2849_g1,c6805_g1,c2198_g1,c15565_g1,c15329_g1,c26245_g1,c19362_g1,c45971_g1,c4544_g1,c47553_g1,c34819_g1,c14625_g1,c37212_g1,c2002_g1,c6746_g1,c39385_g1,c17058_g1,c31732_g1,c16228_g1,c26462_g1,c46176_g1,c13218_g1,c24568_g1,c9366_g1,c43860_g1,c…
GO:0008150	Biological Process	GO:0048518	positive regulation of biological process	GO:0044089	positive regulation of cellular component biogenesis	GO:0031334	positive regulation of protein complex assembly	18	c37951_g1,c41360_g1,c13722_g1,c22817_g1,c26230_g1,c32803_g1,c8613_g1,c20173_g1,c39097_g1,c37982_g1,c4962_g1,c14781_g1,c31590_g1,c22664_g1,c23753_g1,c43618_g1,c25071_g1,c31172_g1
GO:0008150	Biological Process	GO:0048518	positive regulation of biological process	GO:0048522	positive regulation of cellular process	GO:0031325	positive regulation of cellular metabolic process	92	c13036_g1,c15130_g1,c12824_g1,c19863_g1,c43467_g1,c6667_g1,c16969_g1,c10809_g1,c36370_g1,c32350_g1,c40332_g1,c10423_g1,c4544_g1,c39397_g1,c15329_g1,c26245_g1,c19362_g1,c2198_g1,c6805_g1,c22523_g1,c38049_g1,c46580_g1,c14625_g1,c34819_g1,c8156_g1,c39385_g1,c43860_g1,c10970_g1,c24568_g1,c46176_g1,c13218_g1,c31732_g1,c26462_g1,c16228_g1,c27056_g1,c8682_g1,c14296_g1,c17881_g1,c28999_g1,c12432_g1,c3155…
GO:0008150	Biological Process	GO:0048518	positive regulation of biological process	GO:0048522	positive regulation of cellular process	GO:0045787	positive regulation of cell cycle	1	c30628_g1
GO:0008150	Biological Process	GO:0048518	positive regulation of biological process	GO:0048522	positive regulation of cellular process	GO:0010942	positive regulation of cell death	11	c30628_g1,c9375_g1,c2849_g1,c9768_g1,c10809_g1,c14625_g1,c13860_g1,c4430_g1,c16651_g1,c4223_g1,c34819_g1
GO:0008150	Biological Process	GO:0048518	positive regulation of biological process	GO:0048522	positive regulation of cellular process	GO:0051130	positive regulation of cellular component organization	29	c22817_g1,c26230_g1,c15248_g1,c46594_g1,c5684_g1,c13722_g1,c27056_g1,c37951_g1,c41360_g1,c22664_g1,c31590_g1,c43618_g1,c23753_g1,c43860_g1,c31172_g1,c37636_g1,c25071_g1,c15130_g1,c16228_g1,c39097_g1,c31732_g1,c37982_g1,c4962_g1,c14781_g1,c20173_g1,c36652_g1,c32803_g1,c13426_g1,c8613_g1
GO:0008150	Biological Process	GO:0048518	positive regulation of biological process	GO:0048522	positive regulation of cellular process	GO:0010647	positive regulation of cell communication	22	c6670_g1,c10992_g2,c39427_g1,c2198_g1,c46854_g1,c31552_g1,c10837_g1,c14432_g2,c8898_g1,c662_g1,c24570_g1,c29487_g1,c12422_g1,c35572_g1,c4208_g1,c6746_g1,c15334_g1,c13259_g1,c9233_g1,c8815_g1,c15354_g1,c7011_g1
GO:0008150	Biological Process	GO:0048518	positive regulation of biological process	GO:0048522	positive regulation of cellular process	GO:0034764	positive regulation of transmembrane transport	10	c33381_g1,c4915_g1,c15995_g1,c5203_g1,c27897_g1,c4692_g1,c43026_g1,c42904_g1,c22419_g1,c22106_g1
GO:0008150	Biological Process	GO:0048518	positive regulation of biological process	GO:0023056	positive regulation of signaling	GO:0009967	positive regulation of signal transduction	22	c6670_g1,c10992_g2,c14432_g2,c10837_g1,c31552_g1,c46854_g1,c39427_g1,c2198_g1,c24570_g1,c662_g1,c8898_g1,c35572_g1,c12422_g1,c29487_g1,c15334_g1,c6746_g1,c4208_g1,c7011_g1,c9233_g1,c8815_g1,c15354_g1,c13259_g1
GO:0008150	Biological Process	GO:0048518	positive regulation of biological process	GO:0051050	positive regulation of transport	GO:0032388	positive regulation of intracellular transport	2	c13426_g1,c46594_g1
GO:0008150	Biological Process	GO:0048518	positive regulation of biological process	GO:0051050	positive regulation of transport	GO:0034764	positive regulation of transmembrane transport	10	c33381_g1,c4915_g1,c15995_g1,c5203_g1,c27897_g1,c4692_g1,c43026_g1,c42904_g1,c22419_g1,c22106_g1
GO:0008150	Biological Process	GO:0048518	positive regulation of biological process	GO:0051050	positive regulation of transport	GO:0043270	positive regulation of ion transport	10	c22106_g1,c42904_g1,c22419_g1,c43026_g1,c27897_g1,c4692_g1,c33381_g1,c4915_g1,c15995_g1,c5203_g1
GO:0008150	Biological Process	GO:0048518	positive regulation of biological process	GO:0051050	positive regulation of transport	GO:0032411	positive regulation of transporter activity	10	c42904_g1,c22419_g1,c22106_g1,c33381_g1,c4915_g1,c15995_g1,c5203_g1,c27897_g1,c43026_g1,c4692_g1
GO:0008150	Biological Process	GO:0048518	positive regulation of biological process	GO:0051050	positive regulation of transport	GO:0051222	positive regulation of protein transport	2	c46594_g1,c13426_g1
GO:0008150	Biological Process	GO:0048518	positive regulation of biological process	GO:0051094	positive regulation of developmental process	GO:1904018	positive regulation of vasculature development	4	c10837_g1,c29487_g1,c15354_g1,c14432_g2
GO:0008150	Biological Process	GO:0048518	positive regulation of biological process	GO:0051094	positive regulation of developmental process	GO:0048582	positive regulation of post-embryonic development	1	c23809_g1
GO:0008150	Biological Process	GO:0048518	positive regulation of biological process	GO:0051240	positive regulation of multicellular organismal process	GO:0048582	positive regulation of post-embryonic development	1	c23809_g1
GO:0008150	Biological Process	GO:0048518	positive regulation of biological process	GO:0051240	positive regulation of multicellular organismal process	GO:1904018	positive regulation of vasculature development	4	c10837_g1,c29487_g1,c15354_g1,c14432_g2
GO:0008150	Biological Process	GO:0048518	positive regulation of biological process	GO:0051240	positive regulation of multicellular organismal process	GO:0001819	positive regulation of cytokine production	3	c30628_g1,c38504_g1,c25214_g1
GO:0008150	Biological Process	GO:0048518	positive regulation of biological process	GO:0048584	positive regulation of response to stimulus	GO:0009967	positive regulation of signal transduction	22	c6670_g1,c10992_g2,c14432_g2,c10837_g1,c31552_g1,c46854_g1,c39427_g1,c2198_g1,c24570_g1,c662_g1,c8898_g1,c35572_g1,c12422_g1,c29487_g1,c15334_g1,c6746_g1,c4208_g1,c7011_g1,c9233_g1,c8815_g1,c15354_g1,c13259_g1
GO:0008150	Biological Process	GO:0048518	positive regulation of biological process	GO:0048584	positive regulation of response to stimulus	GO:0031349	positive regulation of defense response	2	c25214_g1,c38504_g1
GO:0008150	Biological Process	GO:0048518	positive regulation of biological process	GO:0048584	positive regulation of response to stimulus	GO:0050778	positive regulation of immune response	8	c8087_g1,c38504_g1,c25214_g1,c16442_g4,c44920_g1,c2499_g1,c16801_g1,c46305_g1
GO:0008150	Biological Process	GO:0048518	positive regulation of biological process	GO:0002684	positive regulation of immune system process	GO:0050778	positive regulation of immune response	8	c8087_g1,c38504_g1,c25214_g1,c16442_g4,c44920_g1,c2499_g1,c16801_g1,c46305_g1
GO:0008150	Biological Process	GO:0048518	positive regulation of biological process	GO:1903829	positive regulation of cellular protein localization	GO:0090316	positive regulation of intracellular protein transport	2	c46594_g1,c13426_g1
GO:0008150	Biological Process	GO:0048518	positive regulation of biological process	GO:1903829	positive regulation of cellular protein localization	GO:1904377	positive regulation of protein localization to cell periphery	2	c13426_g1,c46594_g1
GO:0008150	Biological Process	GO:0001906	cell killing	GO:0031640	killing of cells of other organism	GO:0051715	cytolysis in other organism	5	c44859_g1,c2890_g1,c13423_g1,c12176_g1,c37205_g1
GO:0008150	Biological Process	GO:0001906	cell killing	GO:0031640	killing of cells of other organism	GO:0051883	killing of cells in other organism involved in symbiotic interaction	3	c12176_g1,c13423_g1,c2890_g1
GO:0008150	Biological Process	GO:0000003	reproduction	GO:0032504	multicellular organism reproduction	GO:0022412	cellular process involved in reproduction in multicellular organism	16	c6517_g1,c14256_g1,c15023_g1,c19029_g1,c3579_g1,c30524_g1,c42808_g1,c32769_g1,c7873_g1,c819_g1,c2463_g1,c31952_g1,c27084_g1,c43329_g1,c32755_g1,c38181_g1
GO:0008150	Biological Process	GO:0000003	reproduction	GO:0032504	multicellular organism reproduction	GO:0048609	multicellular organismal reproductive process	23	c43329_g1,c14523_g2,c31952_g1,c2463_g1,c38181_g1,c36210_g1,c32755_g1,c15092_g1,c23172_g1,c43708_g1,c10605_g2,c15023_g1,c29022_g1,c30052_g1,c14256_g1,c17129_g1,c7873_g1,c42808_g1,c3579_g1,c45542_g1,c19029_g1,c16440_g1,c17607_g1
GO:0008150	Biological Process	GO:0000003	reproduction	GO:0051321	meiotic cell cycle	GO:0051447	negative regulation of meiotic cell cycle	1	c22569_g1
GO:0008150	Biological Process	GO:0000003	reproduction	GO:0051321	meiotic cell cycle	GO:0007126	meiotic nuclear division	17	c28510_g1,c14107_g4,c33165_g1,c44116_g1,c36646_g1,c15250_g1,c17129_g1,c41510_g1,c22569_g1,c16622_g1,c42404_g1,c15092_g1,c8356_g1,c147_g1,c14606_g1,c27856_g1,c31952_g1
GO:0008150	Biological Process	GO:0000003	reproduction	GO:0051321	meiotic cell cycle	GO:1903046	meiotic cell cycle process	17	c27856_g1,c14606_g1,c31952_g1,c16622_g1,c22569_g1,c41510_g1,c147_g1,c42404_g1,c15092_g1,c8356_g1,c33165_g1,c17129_g1,c44116_g1,c36646_g1,c15250_g1,c28510_g1,c14107_g4
GO:0008150	Biological Process	GO:0000003	reproduction	GO:0051321	meiotic cell cycle	GO:0033313	meiotic cell cycle checkpoint	1	c22569_g1
GO:0008150	Biological Process	GO:0000003	reproduction	GO:0051321	meiotic cell cycle	GO:0051445	regulation of meiotic cell cycle	1	c22569_g1
GO:0008150	Biological Process	GO:0000003	reproduction	GO:0019953	sexual reproduction	GO:0007276	gamete generation	20	c32755_g1,c15092_g1,c38181_g1,c14523_g2,c31952_g1,c2463_g1,c43329_g1,c19029_g1,c45542_g1,c17607_g1,c7873_g1,c42808_g1,c3579_g1,c14256_g1,c17129_g1,c43708_g1,c10605_g2,c15023_g1,c29022_g1,c30052_g1
GO:0008150	Biological Process	GO:0000003	reproduction	GO:0019953	sexual reproduction	GO:0007618	mating	4	c11323_g1,c23172_g1,c16440_g1,c25612_g1
GO:0008150	Biological Process	GO:0000003	reproduction	GO:0019953	sexual reproduction	GO:0009566	fertilization	15	c22775_g1,c27136_g1,c16823_g1,c27084_g1,c20399_g1,c6814_g1,c6517_g1,c27398_g1,c819_g1,c5435_g1,c39334_g1,c30524_g1,c32769_g1,c42389_g1,c16520_g1
GO:0008150	Biological Process	GO:0000003	reproduction	GO:0032505	reproduction of a single-celled organism	GO:0022413	reproductive process in single-celled organism	1	c23318_g1
GO:0008150	Biological Process	GO:0071840	cellular component organization or biogenesis	GO:0016043	cellular component organization	GO:0051130	positive regulation of cellular component organization	29	c22817_g1,c26230_g1,c15248_g1,c46594_g1,c5684_g1,c13722_g1,c27056_g1,c37951_g1,c41360_g1,c22664_g1,c31590_g1,c43618_g1,c23753_g1,c43860_g1,c31172_g1,c37636_g1,c25071_g1,c15130_g1,c16228_g1,c39097_g1,c31732_g1,c37982_g1,c4962_g1,c14781_g1,c20173_g1,c36652_g1,c32803_g1,c13426_g1,c8613_g1
GO:0008150	Biological Process	GO:0071840	cellular component organization or biogenesis	GO:0016043	cellular component organization	GO:0043933	macromolecular complex subunit organization	379	c25942_g1,c9750_g1,c22489_g1,c23521_g1,c14776_g1,c36614_g1,c12796_g1,c43329_g1,c11766_g1,c39567_g1,c8300_g1,c21361_g1,c13761_g1,c827_g1,c7078_g1,c36646_g1,c8658_g1,c32309_g1,c13811_g1,c44439_g1,c42404_g1,c4970_g2,c31604_g1,c17132_g1,c10401_g1,c42766_g1,c14595_g1,c26230_g1,c15309_g1,c15248_g1,c30770_g1,c28196_g1,c6810_g1,c40840_g1,c13716_g1,c16224_g1,c14059_g2,c14297_g2,c10138_g1,c2042_g1,c3324_g1…
GO:0008150	Biological Process	GO:0071840	cellular component organization or biogenesis	GO:0016043	cellular component organization	GO:0022411	cellular component disassembly	49	c16228_g1,c31732_g1,c37636_g1,c43860_g1,c2493_g1,c9869_g1,c15749_g1,c16224_g1,c12104_g1,c44583_g1,c35875_g1,c15248_g1,c5684_g1,c38614_g1,c5435_g1,c42766_g1,c27150_g1,c19586_g1,c34650_g1,c24066_g1,c27056_g1,c40989_g1,c16519_g1,c28257_g1,c1902_g1,c43338_g1,c14019_g1,c15130_g1,c7878_g1,c9790_g1,c2279_g1,c36652_g1,c33609_g1,c19767_g1,c29242_g1,c32677_g1,c46881_g1,c29800_g1,c12268_g1,c18441_g1,c8300_g…
GO:0008150	Biological Process	GO:0071840	cellular component organization or biogenesis	GO:0016043	cellular component organization	GO:0022607	cellular component assembly	407	c3777_g1,c16367_g1,c31632_g1,c10370_g1,c33010_g1,c28576_g1,c9763_g1,c31172_g1,c8634_g1,c35300_g1,c425_g1,c24773_g1,c14994_g1,c4962_g1,c9674_g1,c25791_g1,c16580_g1,c22684_g1,c15954_g2,c16965_g2,c46286_g1,c21068_g1,c12751_g1,c8296_g1,c34081_g1,c16667_g2,c3300_g1,c10913_g1,c16333_g1,c11443_g1,c11066_g1,c10073_g1,c17986_g1,c46075_g1,c18441_g1,c13967_g1,c44221_g1,c10172_g1,c17129_g1,c15698_g1,c5674_g1…
GO:0008150	Biological Process	GO:0071840	cellular component organization or biogenesis	GO:0016043	cellular component organization	GO:0061024	membrane organization	152	c33265_g1,c12507_g1,c41500_g1,c7303_g1,c38920_g1,c5574_g1,c14105_g1,c16755_g1,c43530_g1,c10230_g1,c22358_g1,c12024_g1,c12064_g1,c6722_g1,c43415_g1,c45227_g1,c10234_g1,c39814_g1,c14954_g1,c15594_g1,c42848_g1,c46594_g1,c9841_g1,c40480_g1,c46070_g1,c19471_g1,c6242_g1,c8849_g1,c15780_g1,c32111_g1,c213_g1,c12206_g1,c24726_g1,c14197_g1,c46688_g1,c16755_g2,c24510_g1,c7000_g1,c17893_g1,c13426_g1,c40610_g…
GO:0008150	Biological Process	GO:0071840	cellular component organization or biogenesis	GO:0016043	cellular component organization	GO:0006996	organelle organization	589	c27878_g1,c36614_g1,c14776_g1,c23521_g1,c35538_g1,c44565_g1,c15976_g2,c21361_g1,c38856_g1,c15990_g1,c15092_g1,c29177_g1,c22489_g1,c13860_g1,c32309_g1,c16725_g1,c12788_g1,c11178_g1,c16835_g1,c2859_g1,c43994_g1,c22607_g1,c15309_g1,c15885_g1,c14602_g1,c28196_g1,c3399_g1,c10514_g1,c42404_g1,c10401_g1,c2042_g1,c126_g1,c16753_g2,c6132_g1,c13830_g1,c11227_g1,c31035_g1,c6810_g1,c14059_g2,c9356_g1,c15886_…
GO:0008150	Biological Process	GO:0071840	cellular component organization or biogenesis	GO:0016043	cellular component organization	GO:0010256	endomembrane system organization	28	c21361_g1,c46594_g1,c44248_g1,c40610_g1,c14227_g1,c14105_g1,c41354_g1,c19639_g1,c37159_g1,c17881_g1,c9159_g1,c12024_g1,c6132_g1,c40968_g1,c32875_g1,c11180_g1,c42692_g1,c13426_g1,c7000_g1,c13877_g1,c16302_g1,c10234_g1,c5363_g1,c12188_g1,c3673_g1,c9072_g1,c37205_g1,c27005_g1
GO:0008150	Biological Process	GO:0071840	cellular component organization or biogenesis	GO:0016043	cellular component organization	GO:0030030	cell projection organization	37	c10514_g1,c14296_g1,c4176_g2,c7988_g1,c16347_g1,c11687_g1,c40121_g1,c41510_g1,c28576_g1,c12601_g1,c4395_g1,c29261_g1,c8156_g1,c3579_g1,c26703_g1,c32800_g1,c6778_g1,c37212_g1,c27907_g1,c6914_g1,c9852_g2,c11555_g1,c14432_g2,c10330_g1,c1364_g1,c11031_g1,c6561_g1,c8911_g1,c37051_g1,c32522_g1,c2775_g1,c33253_g1,c40258_g1,c43533_g1,c43792_g1,c29575_g1,c10373_g1
GO:0008150	Biological Process	GO:0071840	cellular component organization or biogenesis	GO:0016043	cellular component organization	GO:0032535	regulation of cellular component size	18	c8613_g1,c32677_g1,c18441_g1,c44583_g1,c12104_g1,c14781_g1,c43338_g1,c39097_g1,c43618_g1,c9790_g1,c27150_g1,c19586_g1,c37951_g1,c9371_g1,c16519_g1,c13722_g1,c40268_g1,c22817_g1
GO:0008150	Biological Process	GO:0071840	cellular component organization or biogenesis	GO:0016043	cellular component organization	GO:0051129	negative regulation of cellular component organization	30	c1994_g1,c7955_g1,c28399_g1,c9295_g1,c8300_g1,c7806_g1,c40268_g1,c40121_g1,c18054_g1,c22569_g1,c27150_g1,c19586_g1,c16519_g1,c9371_g1,c17285_g1,c45009_g1,c12024_g1,c43338_g1,c9790_g1,c22358_g1,c11546_g1,c827_g1,c12104_g1,c3096_g1,c44583_g1,c6319_g1,c29575_g1,c30628_g1,c32677_g1,c18441_g1
GO:0008150	Biological Process	GO:0071840	cellular component organization or biogenesis	GO:0016043	cellular component organization	GO:0051128	regulation of cellular component organization	109	c36280_g1,c15130_g1,c14019_g1,c9790_g1,c31590_g1,c16024_g1,c1879_g1,c12268_g1,c18441_g1,c29800_g1,c32677_g1,c29242_g1,c37456_g1,c13722_g1,c14452_g1,c15160_g1,c35033_g1,c40268_g1,c33579_g1,c22817_g1,c14838_g1,c15945_g1,c37951_g1,c19231_g1,c14916_g1,c45009_g1,c14781_g1,c4962_g1,c31732_g1,c37982_g1,c16228_g1,c31172_g1,c43860_g1,c25071_g1,c21943_g1,c8613_g1,c11546_g1,c32803_g1,c9869_g1,c40070_g1,c358…
GO:0008150	Biological Process	GO:0071840	cellular component organization or biogenesis	GO:0016043	cellular component organization	GO:0045229	external encapsulating structure organization	14	c42669_g1,c34690_g1,c40675_g1,c11461_g1,c15773_g1,c6126_g1,c43249_g1,c14826_g1,c34624_g1,c45353_g1,c589_g1,c11985_g1,c8735_g2,c38002_g1
GO:0008150	Biological Process	GO:0071840	cellular component organization or biogenesis	GO:0016043	cellular component organization	GO:0032989	cellular component morphogenesis	63	c13264_g1,c3323_g1,c11439_g2,c8354_g1,c33579_g1,c32800_g1,c1567_g1,c4197_g1,c11031_g1,c14432_g2,c9852_g2,c6914_g1,c27907_g1,c40258_g1,c40187_g1,c33253_g1,c33578_g1,c14276_g2,c32522_g1,c37051_g1,c8911_g1,c15762_g1,c15340_g1,c6561_g1,c46922_g1,c9755_g1,c16646_g1,c12517_g1,c29575_g1,c43792_g1,c34190_g1,c43533_g1,c18623_g1,c16794_g1,c12646_g2,c26029_g1,c411_g1,c1215_g1,c26930_g1,c16724_g4,c6309_g1,c1…
GO:0008150	Biological Process	GO:0071840	cellular component organization or biogenesis	GO:0044085	cellular component biogenesis	GO:0022607	cellular component assembly	407	c3777_g1,c16367_g1,c31632_g1,c10370_g1,c33010_g1,c28576_g1,c9763_g1,c31172_g1,c8634_g1,c35300_g1,c425_g1,c24773_g1,c14994_g1,c4962_g1,c9674_g1,c25791_g1,c16580_g1,c22684_g1,c15954_g2,c16965_g2,c46286_g1,c21068_g1,c12751_g1,c8296_g1,c34081_g1,c16667_g2,c3300_g1,c10913_g1,c16333_g1,c11443_g1,c11066_g1,c10073_g1,c17986_g1,c46075_g1,c18441_g1,c13967_g1,c44221_g1,c10172_g1,c17129_g1,c15698_g1,c5674_g1…
GO:0008150	Biological Process	GO:0071840	cellular component organization or biogenesis	GO:0044085	cellular component biogenesis	GO:0070271	protein complex biogenesis	271	c415_g1,c15030_g1,c44084_g1,c9790_g1,c13731_g1,c31838_g1,c8681_g1,c27362_g1,c42451_g1,c37456_g1,c45208_g1,c17905_g1,c13722_g1,c30064_g1,c27315_g1,c13622_g1,c39397_g1,c14781_g1,c37982_g1,c25071_g1,c44113_g1,c39327_g1,c32803_g1,c45344_g1,c30510_g1,c3250_g1,c20532_g1,c28115_g1,c44583_g1,c17659_g1,c7955_g1,c10972_g2,c14921_g1,c9523_g1,c15386_g1,c11280_g1,c16519_g1,c27466_g1,c37179_g1,c22358_g1,c8143_…
GO:0008150	Biological Process	GO:0071840	cellular component organization or biogenesis	GO:0044085	cellular component biogenesis	GO:0070589	cellular component macromolecule biosynthetic process	21	c2466_g1,c16666_g2,c32404_g1,c11208_g1,c12346_g1,c6290_g1,c11630_g1,c13249_g1,c20462_g1,c1627_g1,c14614_g1,c17071_g1,c44859_g1,c32739_g1,c44235_g1,c17905_g1,c16770_g1,c19639_g1,c20001_g1,c7617_g1,c32405_g1
GO:0008150	Biological Process	GO:0071840	cellular component organization or biogenesis	GO:0044085	cellular component biogenesis	GO:0022613	ribonucleoprotein complex biogenesis	807	c1703_g1,c5050_g1,c40313_g1,c39765_g1,c4820_g1,c37053_g1,c16913_g1,c11064_g1,c44633_g1,c16433_g1,c43282_g1,c32925_g1,c32975_g1,c13240_g1,c27931_g1,c42369_g1,c32584_g1,c15387_g2,c37637_g1,c10775_g1,c33412_g1,c12748_g1,c6404_g1,c10642_g1,c9269_g1,c8388_g1,c14752_g1,c15405_g1,c17619_g1,c7505_g1,c19746_g1,c2862_g1,c16304_g1,c13869_g1,c38268_g1,c417_g1,c15770_g1,c26653_g1,c10324_g1,c18412_g1,c27313_g1…
GO:0008150	Biological Process	GO:0071840	cellular component organization or biogenesis	GO:0044085	cellular component biogenesis	GO:0042546	cell wall biogenesis	22	c17905_g1,c32739_g1,c44235_g1,c17071_g1,c44859_g1,c7617_g1,c32405_g1,c19639_g1,c20001_g1,c16770_g1,c16666_g2,c2466_g1,c13249_g1,c6290_g1,c27742_g1,c11630_g1,c20462_g1,c1627_g1,c14614_g1,c12346_g1,c32404_g1,c11208_g1
GO:0008150	Biological Process	GO:0071840	cellular component organization or biogenesis	GO:0044085	cellular component biogenesis	GO:0044091	membrane biogenesis	3	c7000_g1,c42692_g1,c37159_g1
GO:0008150	Biological Process	GO:0071840	cellular component organization or biogenesis	GO:0044085	cellular component biogenesis	GO:0044087	regulation of cellular component biogenesis	32	c31590_g1,c9790_g1,c43338_g1,c30628_g1,c32677_g1,c18441_g1,c37212_g1,c22817_g1,c40268_g1,c13722_g1,c9371_g1,c37951_g1,c25071_g1,c31172_g1,c22664_g1,c23753_g1,c43618_g1,c4962_g1,c14781_g1,c39097_g1,c37982_g1,c12104_g1,c20173_g1,c44583_g1,c32803_g1,c8613_g1,c26230_g1,c1003_g1,c16519_g1,c41360_g1,c27150_g1,c19586_g1
GO:0008150	Biological Process	GO:0071840	cellular component organization or biogenesis	GO:0044085	cellular component biogenesis	GO:0044089	positive regulation of cellular component biogenesis	18	c32803_g1,c8613_g1,c20173_g1,c39097_g1,c37982_g1,c4962_g1,c14781_g1,c22664_g1,c31590_g1,c23753_g1,c43618_g1,c25071_g1,c31172_g1,c37951_g1,c41360_g1,c13722_g1,c22817_g1,c26230_g1
GO:0008150	Biological Process	GO:0051179	localization	GO:0051234	establishment of localization	GO:0051236	establishment of RNA localization	38	c6132_g1,c18363_g1,c31410_g1,c3673_g1,c10482_g1,c11276_g1,c35226_g1,c13877_g1,c41850_g1,c17152_g1,c15255_g2,c19639_g1,c41354_g1,c28695_g1,c17881_g1,c11456_g1,c11180_g1,c32875_g1,c34205_g1,c9159_g1,c23610_g1,c37411_g1,c37205_g1,c14742_g3,c5363_g1,c43706_g1,c11531_g1,c2027_g1,c13011_g1,c16117_g1,c40845_g1,c40610_g1,c28973_g1,c16691_g1,c21361_g1,c29986_g1,c18569_g1,c18862_g1
GO:0008150	Biological Process	GO:0051179	localization	GO:0051234	establishment of localization	GO:0051656	establishment of organelle localization	3	c17798_g1,c23659_g1,c415_g1
GO:0008150	Biological Process	GO:0051179	localization	GO:0051234	establishment of localization	GO:0045184	establishment of protein localization	586	c8780_g1,c2065_g1,c22713_g1,c24192_g1,c1266_g1,c8658_g1,c14466_g1,c10981_g1,c11611_g1,c28563_g1,c7898_g1,c21813_g1,c10533_g1,c29384_g1,c34234_g1,c8443_g1,c30341_g1,c14119_g1,c27991_g1,c5957_g1,c34824_g1,c15174_g1,c34901_g1,c36424_g1,c36537_g1,c43961_g1,c18700_g1,c8832_g1,c29332_g1,c42585_g1,c9252_g1,c32398_g1,c11180_g1,c15823_g1,c9949_g1,c17539_g1,c26393_g1,c7093_g1,c25635_g1,c26572_g1,c1553_g1,c…
GO:0008150	Biological Process	GO:0051179	localization	GO:0051234	establishment of localization	GO:0006810	transport	2258	c25275_g1,c36456_g1,c45002_g1,c5415_g1,c2312_g1,c34966_g1,c30464_g1,c23060_g1,c15369_g1,c13085_g1,c8566_g1,c7482_g1,c14081_g1,c28234_g1,c29024_g1,c25712_g1,c18732_g1,c33985_g1,c43602_g1,c32592_g1,c15987_g2,c18048_g1,c36754_g1,c14797_g1,c11972_g1,c17781_g1,c5487_g1,c3689_g1,c28824_g1,c1568_g1,c16442_g5,c3181_g1,c15513_g1,c36562_g1,c27109_g1,c8709_g1,c35230_g1,c38720_g1,c12029_g1,c17759_g1,c19776_g…
GO:0008150	Biological Process	GO:0051179	localization	GO:0051234	establishment of localization	GO:0051649	establishment of localization in cell	601	c37664_g1,c4257_g1,c17345_g1,c41130_g1,c22523_g1,c10399_g1,c15302_g1,c39014_g1,c29986_g1,c43966_g1,c39782_g1,c26730_g1,c269_g1,c40610_g1,c24676_g1,c41702_g1,c11768_g1,c14933_g1,c13906_g2,c19577_g1,c19734_g1,c8227_g1,c10482_g1,c16226_g1,c34165_g1,c16639_g1,c33567_g1,c37032_g1,c27174_g1,c20221_g1,c6797_g1,c42144_g1,c45079_g1,c35748_g1,c27084_g1,c4176_g1,c33666_g1,c18623_g1,c44859_g1,c15896_g2,c2880…
GO:0008150	Biological Process	GO:0051179	localization	GO:0051674	localization of cell	GO:0048870	cell motility	41	c1595_g1,c22358_g1,c44050_g1,c25107_g1,c28728_g1,c8694_g1,c18533_g1,c27362_g1,c8535_g1,c1210_g1,c26956_g1,c28616_g1,c15831_g2,c7133_g1,c46305_g1,c38908_g1,c21644_g1,c15166_g1,c41701_g1,c35300_g1,c4495_g1,c43265_g1,c6319_g1,c13716_g1,c2499_g1,c27026_g1,c41808_g1,c45344_g1,c2251_g1,c15749_g1,c18733_g1,c1884_g1,c44128_g1,c25805_g1,c30331_g1,c7927_g1,c28695_g1,c16801_g1,c2491_g1,c18052_g1,c5844_g1
GO:0008150	Biological Process	GO:0051179	localization	GO:1902578	single-organism localization	GO:0044765	single-organism transport	1910	c28234_g1,c14081_g1,c7482_g1,c47620_g1,c9021_g1,c21630_g1,c40481_g1,c31860_g1,c17089_g2,c13085_g1,c31135_g1,c8566_g1,c40010_g1,c15369_g1,c23060_g1,c34966_g1,c30464_g1,c6767_g1,c2312_g1,c24852_g1,c23883_g1,c5415_g1,c45002_g1,c26458_g1,c36456_g1,c20285_g1,c28470_g1,c25275_g1,c36860_g1,c25334_g1,c16442_g5,c13935_g1,c1568_g1,c22293_g1,c28824_g1,c3689_g1,c46314_g1,c42862_g1,c17781_g1,c6569_g1,c36754_g…
GO:0008150	Biological Process	GO:0051179	localization	GO:1902578	single-organism localization	GO:0090151	establishment of protein localization to mitochondrial membrane	7	c42848_g1,c34234_g1,c6821_g1,c46688_g1,c42468_g1,c16226_g1,c9600_g1
GO:0008150	Biological Process	GO:0051179	localization	GO:1902578	single-organism localization	GO:0051651	maintenance of location in cell	22	c12788_g2,c16783_g2,c11216_g1,c19052_g1,c14001_g1,c23056_g1,c11488_g1,c40332_g1,c38895_g1,c27878_g1,c13693_g1,c44351_g1,c17215_g1,c24067_g1,c3953_g1,c40065_g1,c8330_g1,c17748_g1,c12788_g1,c5162_g2,c8611_g1,c21633_g1
GO:0008150	Biological Process	GO:0051179	localization	GO:1902578	single-organism localization	GO:1902580	single-organism cellular localization	165	c42468_g1,c14372_g1,c34165_g1,c43265_g1,c16226_g1,c19734_g1,c18513_g1,c7881_g1,c14552_g1,c13644_g1,c44859_g1,c14324_g1,c15893_g1,c18623_g1,c7955_g1,c6457_g1,c45359_g1,c6797_g1,c32654_g1,c41130_g1,c415_g1,c14418_g1,c33207_g1,c9072_g1,c428_g1,c27896_g1,c11768_g1,c12636_g1,c20318_g1,c15270_g2,c18394_g1,c17021_g1,c6821_g1,c15878_g1,c35705_g1,c15028_g1,c12247_g1,c16743_g1,c15302_g1,c28240_g1,c12206_g1…
GO:0008150	Biological Process	GO:0051179	localization	GO:1902578	single-organism localization	GO:0051204	protein insertion into mitochondrial membrane	3	c14552_g1,c6242_g1,c9841_g1
GO:0008150	Biological Process	GO:0051179	localization	GO:0051235	maintenance of location	GO:0051651	maintenance of location in cell	22	c12788_g2,c16783_g2,c11216_g1,c19052_g1,c14001_g1,c23056_g1,c11488_g1,c40332_g1,c38895_g1,c27878_g1,c13693_g1,c44351_g1,c17215_g1,c24067_g1,c3953_g1,c40065_g1,c8330_g1,c17748_g1,c12788_g1,c5162_g2,c8611_g1,c21633_g1
GO:0008150	Biological Process	GO:0051179	localization	GO:0051235	maintenance of location	GO:0019915	lipid storage	2	c11675_g1,c17110_g2
GO:0008150	Biological Process	GO:0051179	localization	GO:0051235	maintenance of location	GO:0045185	maintenance of protein location	22	c16783_g2,c11216_g1,c12788_g2,c23056_g1,c14001_g1,c19052_g1,c40332_g1,c11488_g1,c38895_g1,c27878_g1,c13693_g1,c44351_g1,c17215_g1,c40065_g1,c3953_g1,c24067_g1,c8330_g1,c17748_g1,c5162_g2,c8611_g1,c12788_g1,c21633_g1
GO:0008150	Biological Process	GO:0051179	localization	GO:0051641	cellular localization	GO:0051649	establishment of localization in cell	601	c37664_g1,c4257_g1,c17345_g1,c41130_g1,c22523_g1,c10399_g1,c15302_g1,c39014_g1,c29986_g1,c43966_g1,c39782_g1,c26730_g1,c269_g1,c40610_g1,c24676_g1,c41702_g1,c11768_g1,c14933_g1,c13906_g2,c19577_g1,c19734_g1,c8227_g1,c10482_g1,c16226_g1,c34165_g1,c16639_g1,c33567_g1,c37032_g1,c27174_g1,c20221_g1,c6797_g1,c42144_g1,c45079_g1,c35748_g1,c27084_g1,c4176_g1,c33666_g1,c18623_g1,c44859_g1,c15896_g2,c2880…
GO:0008150	Biological Process	GO:0051179	localization	GO:0051641	cellular localization	GO:1902580	single-organism cellular localization	165	c42468_g1,c14372_g1,c34165_g1,c43265_g1,c16226_g1,c19734_g1,c18513_g1,c7881_g1,c14552_g1,c13644_g1,c44859_g1,c14324_g1,c15893_g1,c18623_g1,c7955_g1,c6457_g1,c45359_g1,c6797_g1,c32654_g1,c41130_g1,c415_g1,c14418_g1,c33207_g1,c9072_g1,c428_g1,c27896_g1,c11768_g1,c12636_g1,c20318_g1,c15270_g2,c18394_g1,c17021_g1,c6821_g1,c15878_g1,c35705_g1,c15028_g1,c12247_g1,c16743_g1,c15302_g1,c28240_g1,c12206_g1…
GO:0008150	Biological Process	GO:0051179	localization	GO:0051641	cellular localization	GO:0051651	maintenance of location in cell	22	c12788_g2,c16783_g2,c11216_g1,c19052_g1,c14001_g1,c23056_g1,c11488_g1,c40332_g1,c38895_g1,c27878_g1,c13693_g1,c44351_g1,c17215_g1,c24067_g1,c3953_g1,c40065_g1,c8330_g1,c17748_g1,c12788_g1,c5162_g2,c8611_g1,c21633_g1
GO:0008150	Biological Process	GO:0051179	localization	GO:0051641	cellular localization	GO:0060341	regulation of cellular localization	3	c46594_g1,c13426_g1,c7106_g1
GO:0008150	Biological Process	GO:0051179	localization	GO:0051641	cellular localization	GO:0051640	organelle localization	9	c19899_g1,c23659_g1,c10992_g2,c9_g1,c415_g1,c6746_g1,c17798_g1,c2198_g1,c31552_g1
GO:0008150	Biological Process	GO:0051179	localization	GO:0051641	cellular localization	GO:0070727	cellular macromolecule localization	487	c17793_g1,c8456_g1,c17027_g1,c22200_g1,c41354_g1,c12256_g2,c14692_g1,c32111_g1,c43531_g1,c15780_g1,c213_g1,c14954_g1,c14422_g1,c1800_g1,c34349_g1,c17064_g1,c42848_g1,c14756_g1,c46594_g1,c9117_g1,c10005_g1,c15183_g1,c9841_g1,c1803_g1,c6319_g1,c5719_g1,c16755_g2,c40671_g1,c24510_g1,c36764_g1,c5571_g1,c3953_g1,c17893_g1,c15749_g1,c722_g1,c12206_g1,c7838_g1,c44761_g1,c4395_g1,c18033_g1,c36009_g1,c108…
GO:0008150	Biological Process	GO:0051179	localization	GO:0051641	cellular localization	GO:0071166	ribonucleoprotein complex localization	12	c40845_g1,c40610_g1,c11180_g1,c28973_g1,c32875_g1,c34205_g1,c16691_g1,c29986_g1,c28695_g1,c11276_g1,c18862_g1,c43706_g1
GO:0008150	Biological Process	GO:0051179	localization	GO:0032879	regulation of localization	GO:0032880	regulation of protein localization	3	c7106_g1,c13426_g1,c46594_g1
GO:0008150	Biological Process	GO:0051179	localization	GO:0032879	regulation of localization	GO:0051049	regulation of transport	25	c14480_g1,c22419_g1,c13426_g1,c42904_g1,c4692_g1,c27897_g1,c15949_g1,c5203_g1,c17545_g1,c12422_g1,c15995_g1,c3050_g1,c4915_g1,c12016_g1,c17285_g1,c22106_g1,c7106_g1,c42860_g1,c7388_g1,c38442_g1,c43026_g1,c37129_g1,c46594_g1,c38300_g1,c33381_g1
GO:0008150	Biological Process	GO:0051179	localization	GO:0032879	regulation of localization	GO:0060341	regulation of cellular localization	3	c46594_g1,c13426_g1,c7106_g1
GO:0008150	Biological Process	GO:0051179	localization	GO:0032879	regulation of localization	GO:0051270	regulation of cellular component movement	15	c21644_g1,c5844_g1,c46305_g1,c28616_g1,c41808_g1,c27026_g1,c26956_g1,c16801_g1,c18533_g1,c2499_g1,c30331_g1,c25107_g1,c35300_g1,c22358_g1,c15166_g1
GO:0008150	Biological Process	GO:0051179	localization	GO:0032879	regulation of localization	GO:0010883	regulation of lipid storage	2	c11675_g1,c17110_g2
GO:0008150	Biological Process	GO:0051179	localization	GO:1902579	multi-organism localization	GO:0044766	multi-organism transport	17	c11862_g1,c22317_g1,c43391_g1,c10716_g1,c44606_g1,c14304_g1,c42714_g1,c5035_g2,c10426_g1,c32299_g1,c18285_g1,c8571_g1,c17345_g1,c16239_g3,c16439_g1,c40808_g1,c13975_g1
GO:0008150	Biological Process	GO:0051179	localization	GO:0033036	macromolecule localization	GO:0006403	RNA localization	38	c13011_g1,c2027_g1,c43706_g1,c11531_g1,c14742_g3,c5363_g1,c37205_g1,c37411_g1,c23610_g1,c9159_g1,c34205_g1,c32875_g1,c11180_g1,c11456_g1,c18862_g1,c18569_g1,c29986_g1,c21361_g1,c16691_g1,c40610_g1,c28973_g1,c40845_g1,c16117_g1,c13877_g1,c35226_g1,c11276_g1,c10482_g1,c3673_g1,c31410_g1,c18363_g1,c6132_g1,c17881_g1,c28695_g1,c41354_g1,c19639_g1,c15255_g2,c17152_g1,c41850_g1
GO:0008150	Biological Process	GO:0051179	localization	GO:0033036	macromolecule localization	GO:0010876	lipid localization	48	c22274_g1,c5738_g1,c4668_g1,c18883_g1,c952_g1,c19417_g1,c15109_g1,c42404_g1,c32732_g1,c8849_g1,c32993_g1,c38715_g1,c6517_g1,c14197_g1,c14370_g1,c28110_g1,c11675_g1,c14832_g1,c15109_g2,c43265_g1,c11653_g1,c22517_g1,c20190_g1,c8394_g1,c6819_g1,c13766_g1,c23219_g1,c15957_g1,c9880_g1,c33805_g1,c17110_g2,c36646_g1,c44555_g1,c10707_g1,c16872_g2,c11336_g1,c31838_g1,c2999_g1,c16884_g1,c32786_g1,c11422_g1…
GO:0008150	Biological Process	GO:0051179	localization	GO:0033036	macromolecule localization	GO:0033037	polysaccharide localization	6	c43378_g1,c16255_g1,c8405_g1,c27878_g1,c3177_g1,c4341_g1
GO:0008150	Biological Process	GO:0051179	localization	GO:0033036	macromolecule localization	GO:0008104	protein localization	615	c10533_g1,c29384_g1,c14119_g1,c34234_g1,c8443_g1,c30341_g1,c27991_g1,c5957_g1,c34824_g1,c15174_g1,c34901_g1,c36424_g1,c43961_g1,c36537_g1,c8780_g1,c2065_g1,c22713_g1,c24192_g1,c10981_g1,c1266_g1,c8658_g1,c14466_g1,c11611_g1,c7898_g1,c28563_g1,c21813_g1,c25635_g1,c1553_g1,c10073_g1,c26572_g1,c2649_g1,c40441_g1,c15777_g1,c31316_g1,c39299_g1,c12524_g1,c19802_g1,c7492_g1,c41633_g1,c12256_g1,c10888_g1…
GO:0008150	Biological Process	GO:0051179	localization	GO:0033036	macromolecule localization	GO:0070727	cellular macromolecule localization	487	c17793_g1,c8456_g1,c17027_g1,c22200_g1,c41354_g1,c12256_g2,c14692_g1,c32111_g1,c43531_g1,c15780_g1,c213_g1,c14954_g1,c14422_g1,c1800_g1,c34349_g1,c17064_g1,c42848_g1,c14756_g1,c46594_g1,c9117_g1,c10005_g1,c15183_g1,c9841_g1,c1803_g1,c6319_g1,c5719_g1,c16755_g2,c40671_g1,c24510_g1,c36764_g1,c5571_g1,c3953_g1,c17893_g1,c15749_g1,c722_g1,c12206_g1,c7838_g1,c44761_g1,c4395_g1,c18033_g1,c36009_g1,c108…
GO:0008150	Biological Process	GO:0022414	reproductive process	GO:0044703	multi-organism reproductive process	GO:0019953	sexual reproduction	41	c20399_g1,c29022_g1,c15023_g1,c30052_g1,c14256_g1,c27398_g1,c17129_g1,c819_g1,c32769_g1,c17607_g1,c27136_g1,c22775_g1,c43329_g1,c6814_g1,c38181_g1,c36210_g1,c39334_g1,c15092_g1,c16520_g1,c42389_g1,c11323_g1,c43708_g1,c10605_g2,c15017_g1,c16823_g1,c6517_g1,c7873_g1,c42808_g1,c30524_g1,c3579_g1,c19029_g1,c45542_g1,c16440_g1,c27084_g1,c14523_g2,c31952_g1,c2463_g1,c25612_g1,c5435_g1,c32755_g1,c23172_…
GO:0008150	Biological Process	GO:0022414	reproductive process	GO:0044703	multi-organism reproductive process	GO:0007618	mating	4	c11323_g1,c23172_g1,c16440_g1,c25612_g1
GO:0008150	Biological Process	GO:0022414	reproductive process	GO:0044703	multi-organism reproductive process	GO:0009856	pollination	2	c3377_g1,c24668_g1
GO:0008150	Biological Process	GO:0022414	reproductive process	GO:0044703	multi-organism reproductive process	GO:0044705	multi-organism reproductive behavior	4	c25612_g1,c23172_g1,c11323_g1,c16440_g1
GO:0008150	Biological Process	GO:0022414	reproductive process	GO:0048609	multicellular organismal reproductive process	GO:0007276	gamete generation	20	c32755_g1,c15092_g1,c38181_g1,c14523_g2,c31952_g1,c2463_g1,c43329_g1,c19029_g1,c45542_g1,c17607_g1,c7873_g1,c42808_g1,c3579_g1,c14256_g1,c17129_g1,c43708_g1,c10605_g2,c15023_g1,c29022_g1,c30052_g1
GO:0008150	Biological Process	GO:0022414	reproductive process	GO:0048609	multicellular organismal reproductive process	GO:0033057	multicellular organismal reproductive behavior	2	c16440_g1,c23172_g1
GO:0008150	Biological Process	GO:0022414	reproductive process	GO:0044702	single organism reproductive process	GO:0048515	spermatid differentiation	3	c31952_g1,c43329_g1,c38181_g1
GO:0008150	Biological Process	GO:0022414	reproductive process	GO:0044702	single organism reproductive process	GO:0007276	gamete generation	20	c32755_g1,c15092_g1,c38181_g1,c14523_g2,c31952_g1,c2463_g1,c43329_g1,c19029_g1,c45542_g1,c17607_g1,c7873_g1,c42808_g1,c3579_g1,c14256_g1,c17129_g1,c43708_g1,c10605_g2,c15023_g1,c29022_g1,c30052_g1
GO:0008150	Biological Process	GO:0022414	reproductive process	GO:0044702	single organism reproductive process	GO:0007281	germ cell development	11	c15023_g1,c43329_g1,c2463_g1,c14256_g1,c31952_g1,c42808_g1,c3579_g1,c38181_g1,c7873_g1,c32755_g1,c19029_g1
GO:0008150	Biological Process	GO:0022414	reproductive process	GO:0044702	single organism reproductive process	GO:0007531	mating type determination	3	c46176_g1,c23318_g1,c38002_g1
GO:0008150	Biological Process	GO:0022414	reproductive process	GO:0044702	single organism reproductive process	GO:0030703	eggshell formation	8	c15023_g1,c14256_g1,c31952_g1,c2463_g1,c7873_g1,c42808_g1,c32755_g1,c19029_g1
GO:0008150	Biological Process	GO:0022414	reproductive process	GO:0044702	single organism reproductive process	GO:0009566	fertilization	15	c22775_g1,c27136_g1,c16823_g1,c27084_g1,c20399_g1,c6814_g1,c6517_g1,c27398_g1,c819_g1,c5435_g1,c39334_g1,c30524_g1,c32769_g1,c42389_g1,c16520_g1
GO:0008150	Biological Process	GO:0022414	reproductive process	GO:0044702	single organism reproductive process	GO:0030707	ovarian follicle cell development	8	c19029_g1,c32755_g1,c7873_g1,c42808_g1,c31952_g1,c14256_g1,c2463_g1,c15023_g1
GO:0008150	Biological Process	GO:0022414	reproductive process	GO:0019098	reproductive behavior	GO:0044705	multi-organism reproductive behavior	4	c25612_g1,c23172_g1,c11323_g1,c16440_g1
GO:0008150	Biological Process	GO:0022414	reproductive process	GO:0022413	reproductive process in single-celled organism	GO:0007533	mating type switching	1	c23318_g1
GO:0008150	Biological Process	GO:0022414	reproductive process	GO:0003006	developmental process involved in reproduction	GO:0045137	development of primary sexual characteristics	4	c17000_g3,c3579_g1,c37477_g1,c25748_g1
GO:0008150	Biological Process	GO:0022414	reproductive process	GO:0003006	developmental process involved in reproduction	GO:0030703	eggshell formation	8	c15023_g1,c14256_g1,c31952_g1,c2463_g1,c7873_g1,c42808_g1,c32755_g1,c19029_g1
GO:0008150	Biological Process	GO:0022414	reproductive process	GO:0003006	developmental process involved in reproduction	GO:0048608	reproductive structure development	4	c3579_g1,c25748_g1,c37477_g1,c17000_g3
GO:0008150	Biological Process	GO:0022414	reproductive process	GO:0003006	developmental process involved in reproduction	GO:0030707	ovarian follicle cell development	8	c19029_g1,c32755_g1,c7873_g1,c42808_g1,c31952_g1,c14256_g1,c2463_g1,c15023_g1
GO:0008150	Biological Process	GO:0022414	reproductive process	GO:0003006	developmental process involved in reproduction	GO:0007530	sex determination	3	c38002_g1,c23318_g1,c46176_g1
GO:0008150	Biological Process	GO:0022414	reproductive process	GO:0003006	developmental process involved in reproduction	GO:0048515	spermatid differentiation	3	c31952_g1,c43329_g1,c38181_g1
GO:0008150	Biological Process	GO:0022414	reproductive process	GO:0003006	developmental process involved in reproduction	GO:0007281	germ cell development	11	c15023_g1,c43329_g1,c2463_g1,c14256_g1,c31952_g1,c42808_g1,c3579_g1,c38181_g1,c7873_g1,c32755_g1,c19029_g1
GO:0008150	Biological Process	GO:0022414	reproductive process	GO:0003006	developmental process involved in reproduction	GO:0007548	sex differentiation	17	c42689_g1,c25748_g1,c15956_g1,c44589_g1,c17013_g3,c43855_g1,c2886_g1,c43708_g1,c14216_g1,c6710_g1,c17000_g3,c20722_g1,c37477_g1,c15277_g1,c3579_g1,c22613_g1,c1843_g1
GO:0008150	Biological Process	GO:0008152	metabolic process	GO:0032259	methylation	GO:0043414	macromolecule methylation	82	c14185_g1,c1052_g1,c8436_g1,c11755_g1,c22926_g1,c12837_g1,c6067_g1,c8461_g2,c30479_g1,c4745_g1,c46469_g1,c9405_g1,c38724_g1,c40840_g1,c33153_g1,c41197_g1,c8422_g1,c17632_g1,c10669_g1,c13623_g1,c9571_g1,c10445_g1,c45630_g1,c35949_g1,c14358_g1,c19839_g1,c12991_g1,c26374_g1,c38211_g1,c18814_g1,c14648_g1,c15874_g1,c6999_g1,c12776_g1,c7849_g1,c24906_g1,c5358_g1,c2416_g1,c38280_g1,c33329_g1,c12316_g1,c…
GO:0008150	Biological Process	GO:0008152	metabolic process	GO:0042445	hormone metabolic process	GO:0042810	pheromone metabolic process	2	c36693_g1,c14983_g1
GO:0008150	Biological Process	GO:0008152	metabolic process	GO:0042445	hormone metabolic process	GO:0034754	cellular hormone metabolic process	57	c12391_g1,c12622_g1,c23499_g1,c15659_g1,c14940_g1,c22680_g1,c22_g1,c34891_g1,c9548_g1,c14549_g1,c3143_g1,c36784_g1,c25178_g1,c16500_g1,c9550_g1,c16235_g1,c24178_g1,c15524_g1,c40918_g1,c15630_g1,c14642_g1,c43007_g1,c33338_g1,c33675_g1,c16574_g1,c16577_g1,c30032_g1,c27107_g1,c47128_g1,c42370_g1,c14513_g1,c17576_g1,c39816_g1,c12451_g1,c12173_g1,c17615_g1,c8432_g1,c5_g1,c26476_g1,c15805_g1,c15861_g1,…
GO:0008150	Biological Process	GO:0008152	metabolic process	GO:0042445	hormone metabolic process	GO:0042446	hormone biosynthetic process	2	c36693_g1,c14983_g1
GO:0008150	Biological Process	GO:0008152	metabolic process	GO:0019222	regulation of metabolic process	GO:0080090	regulation of primary metabolic process	1290	c46979_g1,c33053_g1,c16588_g1,c19709_g1,c47668_g1,c7484_g1,c6002_g1,c2410_g1,c40970_g1,c21604_g1,c47495_g1,c15508_g1,c41115_g1,c30628_g1,c4602_g1,c44958_g1,c32221_g1,c12024_g1,c19134_g1,c29172_g1,c43721_g1,c22704_g1,c10314_g1,c22038_g1,c14438_g1,c17027_g1,c17854_g1,c41354_g1,c16887_g2,c44128_g1,c37221_g1,c10744_g1,c27978_g1,c11724_g1,c3579_g1,c39882_g1,c25154_g1,c13913_g1,c12373_g1,c37279_g1,c133…
GO:0008150	Biological Process	GO:0008152	metabolic process	GO:0019222	regulation of metabolic process	GO:0009892	negative regulation of metabolic process	75	c31952_g1,c7806_g1,c7955_g1,c1994_g1,c2703_g1,c6892_g2,c18054_g1,c13899_g1,c15370_g1,c11302_g1,c14581_g1,c38982_g1,c11010_g1,c33660_g1,c12144_g1,c12525_g1,c3096_g1,c11546_g1,c14067_g1,c8080_g1,c7881_g1,c20412_g1,c3061_g1,c21779_g1,c29019_g1,c45009_g1,c15662_g1,c12673_g1,c3312_g1,c1857_g1,c8891_g1,c34269_g1,c9295_g1,c41350_g1,c41081_g1,c6858_g1,c14009_g1,c14438_g1,c42405_g1,c43051_g1,c9366_g1,c105…
GO:0008150	Biological Process	GO:0008152	metabolic process	GO:0019222	regulation of metabolic process	GO:0009894	regulation of catabolic process	60	c27379_g1,c12229_g1,c40222_g1,c10970_g1,c21943_g1,c11546_g1,c13439_g1,c8193_g1,c8156_g1,c6319_g1,c6810_g1,c3096_g1,c9295_g1,c21128_g1,c7955_g1,c38471_g1,c10524_g1,c8925_g1,c21651_g1,c1994_g1,c14756_g1,c38108_g1,c22642_g1,c7806_g1,c1800_g1,c13479_g1,c18054_g1,c41354_g1,c17881_g1,c25056_g1,c32945_g1,c12024_g1,c22358_g1,c3376_g1,c12824_g1,c39038_g1,c19863_g1,c16969_g1,c827_g1,c16024_g1,c12250_g1,c32…
GO:0008150	Biological Process	GO:0008152	metabolic process	GO:0019222	regulation of metabolic process	GO:0060255	regulation of macromolecule metabolic process	1295	c15248_g1,c22145_g1,c1474_g1,c412_g1,c37148_g1,c17026_g1,c24190_g1,c22204_g1,c39505_g1,c10401_g1,c10838_g1,c39104_g1,c29783_g1,c22049_g1,c30048_g1,c3158_g1,c11755_g1,c13176_g1,c6691_g2,c10329_g1,c19104_g1,c8700_g1,c46162_g1,c16224_g1,c37490_g1,c37420_g1,c703_g1,c4725_g1,c8888_g1,c19279_g1,c22489_g1,c31374_g1,c12659_g1,c14578_g1,c13684_g1,c25321_g1,c35678_g1,c32242_g1,c11679_g2,c15029_g1,c24338_g1…
GO:0008150	Biological Process	GO:0008152	metabolic process	GO:0019222	regulation of metabolic process	GO:0051171	regulation of nitrogen compound metabolic process	1211	c38687_g1,c39292_g1,c3255_g1,c23004_g1,c13862_g1,c17399_g1,c23752_g1,c14570_g1,c42494_g1,c9931_g1,c14501_g2,c14509_g1,c15425_g2,c8034_g1,c40989_g1,c15109_g1,c1206_g1,c19153_g1,c24191_g1,c14060_g1,c12242_g1,c7223_g1,c28241_g1,c13476_g1,c16512_g1,c12003_g1,c41303_g1,c37688_g1,c33609_g1,c47559_g1,c16986_g1,c32718_g1,c29023_g1,c38753_g1,c14046_g1,c36262_g1,c15184_g1,c10962_g1,c21440_g1,c14173_g1,c906…
GO:0008150	Biological Process	GO:0008152	metabolic process	GO:0019222	regulation of metabolic process	GO:0031323	regulation of cellular metabolic process	1309	c34628_g1,c23337_g1,c34650_g1,c27056_g1,c4518_g1,c10774_g1,c42543_g1,c12125_g1,c16659_g1,c16708_g1,c47165_g1,c43166_g1,c39077_g1,c16785_g1,c2252_g1,c8590_g1,c23783_g1,c40332_g1,c3377_g1,c26245_g1,c2005_g1,c38686_g1,c15800_g1,c45371_g1,c9058_g1,c9725_g1,c35854_g1,c31076_g1,c13750_g1,c23433_g1,c15253_g1,c16409_g1,c10809_g1,c43081_g1,c9607_g1,c45364_g1,c35713_g1,c10447_g2,c12883_g1,c2678_g1,c3097_g1…
GO:0008150	Biological Process	GO:0008152	metabolic process	GO:0019222	regulation of metabolic process	GO:0009893	positive regulation of metabolic process	108	c16651_g1,c21651_g1,c14756_g1,c15248_g1,c1800_g1,c38108_g1,c12003_g1,c22642_g1,c9327_g1,c41354_g1,c17058_g1,c27379_g1,c40222_g1,c9366_g1,c11755_g1,c37636_g1,c2002_g1,c8098_g1,c6810_g1,c6746_g1,c10822_g1,c47553_g1,c12404_g1,c21361_g1,c37212_g1,c23340_g1,c2849_g1,c27492_g1,c22489_g1,c9110_g1,c15565_g1,c22563_g1,c45326_g1,c45971_g1,c32945_g1,c4223_g1,c25056_g1,c38002_g1,c15625_g1,c22358_g1,c3376_g1,…
GO:0008150	Biological Process	GO:0008152	metabolic process	GO:0019222	regulation of metabolic process	GO:0009889	regulation of biosynthetic process	1152	c33609_g1,c37688_g1,c29023_g1,c16986_g1,c32718_g1,c47559_g1,c36262_g1,c14046_g1,c38753_g1,c10962_g1,c15184_g1,c39292_g1,c3255_g1,c13862_g1,c23004_g1,c38687_g1,c9931_g1,c14501_g2,c23752_g1,c17399_g1,c42494_g1,c1206_g1,c19153_g1,c40989_g1,c15109_g1,c7223_g1,c12242_g1,c24191_g1,c14060_g1,c14509_g1,c15425_g2,c8034_g1,c16512_g1,c12003_g1,c13476_g1,c41303_g1,c28241_g1,c9105_g1,c37205_g1,c29800_g1,c6781…
GO:0008150	Biological Process	GO:0008152	metabolic process	GO:0019222	regulation of metabolic process	GO:0050790	regulation of catalytic activity	127	c18054_g1,c6892_g2,c5166_g1,c45170_g1,c13110_g1,c25392_g1,c22162_g1,c1994_g1,c7955_g1,c7806_g1,c6550_g1,c31952_g1,c14067_g1,c20412_g1,c11546_g1,c37483_g1,c32803_g1,c13834_g1,c3096_g1,c12525_g1,c12749_g1,c33660_g1,c796_g1,c41321_g1,c42374_g1,c2022_g1,c4560_g1,c8943_g1,c21928_g1,c6856_g1,c9620_g1,c645_g1,c16979_g1,c20334_g1,c16795_g2,c4631_g1,c34819_g1,c14625_g1,c15160_g1,c42868_g1,c8996_g1,c24327_…
GO:0008150	Biological Process	GO:0008152	metabolic process	GO:0009892	negative regulation of metabolic process	GO:0031324	negative regulation of cellular metabolic process	64	c12024_g1,c22358_g1,c8289_g1,c14585_g1,c38432_g1,c36792_g1,c827_g1,c24338_g1,c30628_g1,c8300_g1,c45342_g1,c40382_g1,c28399_g1,c16594_g1,c24072_g1,c40352_g1,c14975_g2,c47668_g1,c24432_g1,c6662_g1,c32183_g1,c13390_g1,c12229_g1,c10506_g1,c13899_g2,c11724_g1,c12442_g1,c38275_g1,c6319_g1,c9295_g1,c41350_g1,c41081_g1,c6858_g1,c14438_g1,c43051_g1,c14009_g1,c12673_g1,c15662_g1,c3312_g1,c1857_g1,c8891_g1,…
GO:0008150	Biological Process	GO:0008152	metabolic process	GO:0009892	negative regulation of metabolic process	GO:0009890	negative regulation of biosynthetic process	43	c3061_g1,c24072_g1,c45342_g1,c21779_g1,c8300_g1,c29019_g1,c24432_g1,c47668_g1,c45009_g1,c14975_g2,c14585_g1,c15662_g1,c12673_g1,c30628_g1,c8891_g1,c1857_g1,c36792_g1,c24338_g1,c41350_g1,c6858_g1,c41081_g1,c14009_g1,c14438_g1,c6892_g2,c2703_g1,c13899_g1,c15370_g1,c11302_g1,c10506_g1,c14581_g1,c38982_g1,c12229_g1,c6662_g1,c13390_g1,c32183_g1,c11010_g1,c12442_g1,c12144_g1,c38275_g1,c11724_g1,c8080_g…
GO:0008150	Biological Process	GO:0008152	metabolic process	GO:0009892	negative regulation of metabolic process	GO:0051172	negative regulation of nitrogen compound metabolic process	44	c13899_g1,c43051_g1,c6892_g2,c2703_g1,c14438_g1,c14009_g1,c41081_g1,c6858_g1,c41350_g1,c7881_g1,c8080_g1,c13899_g2,c11724_g1,c38275_g1,c12442_g1,c12144_g1,c11010_g1,c6662_g1,c13390_g1,c32183_g1,c12229_g1,c38982_g1,c14581_g1,c10506_g1,c15370_g1,c11302_g1,c14975_g2,c45009_g1,c47668_g1,c24432_g1,c29019_g1,c8300_g1,c21779_g1,c45342_g1,c24072_g1,c3061_g1,c24338_g1,c36792_g1,c1857_g1,c8891_g1,c30628_g1…
GO:0008150	Biological Process	GO:0008152	metabolic process	GO:0009892	negative regulation of metabolic process	GO:0043086	negative regulation of catalytic activity	28	c3312_g1,c33660_g1,c30628_g1,c6319_g1,c12525_g1,c3096_g1,c827_g1,c11546_g1,c20412_g1,c14067_g1,c8289_g1,c22358_g1,c38432_g1,c12024_g1,c8742_g1,c40352_g1,c42405_g1,c43051_g1,c18054_g1,c31952_g1,c34269_g1,c7806_g1,c9295_g1,c7955_g1,c16594_g1,c40382_g1,c28399_g1,c1994_g1
GO:0008150	Biological Process	GO:0008152	metabolic process	GO:0009892	negative regulation of metabolic process	GO:0009895	negative regulation of catabolic process	12	c3096_g1,c6319_g1,c18054_g1,c827_g1,c11546_g1,c7806_g1,c22358_g1,c1994_g1,c12024_g1,c7955_g1,c28399_g1,c9295_g1
GO:0008150	Biological Process	GO:0008152	metabolic process	GO:0009892	negative regulation of metabolic process	GO:0010605	negative regulation of macromolecule metabolic process	66	c3061_g1,c29019_g1,c21779_g1,c45009_g1,c15662_g1,c12673_g1,c1857_g1,c8891_g1,c3312_g1,c7806_g1,c31952_g1,c1994_g1,c7955_g1,c13899_g1,c18054_g1,c6892_g2,c2703_g1,c14581_g1,c11302_g1,c15370_g1,c38982_g1,c3096_g1,c11010_g1,c12144_g1,c33660_g1,c8080_g1,c7881_g1,c11546_g1,c24072_g1,c8300_g1,c28399_g1,c45342_g1,c40382_g1,c16594_g1,c47668_g1,c24432_g1,c14975_g2,c40352_g1,c38432_g1,c22358_g1,c8289_g1,c14…
GO:0008150	Biological Process	GO:0008152	metabolic process	GO:0006807	nitrogen compound metabolic process	GO:0097164	ammonium ion metabolic process	5	c22938_g1,c16966_g1,c15831_g1,c7562_g1,c15311_g1
GO:0008150	Biological Process	GO:0008152	metabolic process	GO:0006807	nitrogen compound metabolic process	GO:1901564	organonitrogen compound metabolic process	2802	c23137_g1,c27373_g1,c7881_g1,c33121_g1,c3963_g1,c12755_g1,c8823_g1,c14577_g1,c33573_g1,c14548_g1,c37701_g1,c16470_g1,c12738_g1,c16432_g1,c44138_g1,c44538_g1,c18688_g1,c11152_g1,c36774_g1,c32070_g1,c14193_g1,c40900_g1,c38309_g1,c9229_g1,c37156_g1,c10687_g1,c29514_g1,c30063_g1,c20449_g1,c32404_g1,c6400_g1,c40039_g1,c41830_g1,c23663_g1,c3575_g1,c25979_g1,c5580_g1,c16716_g2,c43836_g1,c23397_g1,c47034…
GO:0008150	Biological Process	GO:0008152	metabolic process	GO:0006807	nitrogen compound metabolic process	GO:0034641	cellular nitrogen compound metabolic process	4425	c16232_g2,c43467_g1,c16117_g1,c19288_g1,c38673_g1,c8461_g1,c442_g1,c26046_g1,c14172_g1,c2726_g1,c27814_g1,c18797_g1,c2442_g1,c17022_g3,c26152_g1,c40712_g1,c14985_g1,c47246_g1,c45288_g1,c32851_g1,c39304_g1,c45798_g1,c498_g1,c34658_g1,c36652_g1,c46627_g1,c36760_g1,c11370_g1,c14793_g1,c23710_g1,c22777_g1,c22926_g1,c17492_g1,c46820_g1,c37488_g1,c11126_g1,c46269_g1,c40250_g1,c18391_g1,c15489_g1,c32747…
7636_g1,c33352_g1,c14204_g1,c27833_g1,c18545_g1,c27285_g1,c7070_g1,c32599_g1,c43575_g1,c43879_g1,c29879_g1,c17357_g1,c38231_g1,c39444_g1,c29118_g1,c7026_g1,c24074_g1,c14155_g1,c38783_g1,c10007_g1,c10683_g1,c24058_g1,c14447_g1,c2746_g1,c14493_g1,c20706_g1,c42715_g1,c15056_g1,c39100_g1,c15102_g1,c24270_g1,c9905_g1,c11960_g1,c21126_g1,c16680_g1,c21189_g1,c1233_g1,c4604_g1,c31195_g1,c45005_g1,c12805_…
GO:0008150	Biological Process	GO:0008152	metabolic process	GO:0006807	nitrogen compound metabolic process	GO:0051171	regulation of nitrogen compound metabolic process	1211	c38687_g1,c39292_g1,c3255_g1,c23004_g1,c13862_g1,c17399_g1,c23752_g1,c14570_g1,c42494_g1,c9931_g1,c14501_g2,c14509_g1,c15425_g2,c8034_g1,c40989_g1,c15109_g1,c1206_g1,c19153_g1,c24191_g1,c14060_g1,c12242_g1,c7223_g1,c28241_g1,c13476_g1,c16512_g1,c12003_g1,c41303_g1,c37688_g1,c33609_g1,c47559_g1,c16986_g1,c32718_g1,c29023_g1,c38753_g1,c14046_g1,c36262_g1,c15184_g1,c10962_g1,c21440_g1,c14173_g1,c906…
GO:0008150	Biological Process	GO:0008152	metabolic process	GO:0006807	nitrogen compound metabolic process	GO:2001057	reactive nitrogen species metabolic process	6	c14457_g1,c37489_g1,c29088_g1,c24091_g1,c2289_g1,c16552_g1
GO:0008150	Biological Process	GO:0008152	metabolic process	GO:0006807	nitrogen compound metabolic process	GO:0071941	nitrogen cycle metabolic process	8	c37489_g1,c29088_g1,c14457_g1,c16552_g1,c46323_g1,c24091_g1,c24039_g1,c2289_g1
GO:0008150	Biological Process	GO:0008152	metabolic process	GO:0006807	nitrogen compound metabolic process	GO:0051172	negative regulation of nitrogen compound metabolic process	44	c13899_g1,c43051_g1,c6892_g2,c2703_g1,c14438_g1,c14009_g1,c41081_g1,c6858_g1,c41350_g1,c7881_g1,c8080_g1,c13899_g2,c11724_g1,c38275_g1,c12442_g1,c12144_g1,c11010_g1,c6662_g1,c13390_g1,c32183_g1,c12229_g1,c38982_g1,c14581_g1,c10506_g1,c15370_g1,c11302_g1,c14975_g2,c45009_g1,c47668_g1,c24432_g1,c29019_g1,c8300_g1,c21779_g1,c45342_g1,c24072_g1,c3061_g1,c24338_g1,c36792_g1,c1857_g1,c8891_g1,c30628_g1…
GO:0008150	Biological Process	GO:0008152	metabolic process	GO:0006807	nitrogen compound metabolic process	GO:0051173	positive regulation of nitrogen compound metabolic process	36	c36370_g1,c38002_g1,c6667_g1,c43467_g1,c15130_g1,c32350_g1,c30628_g1,c2949_g1,c36652_g1,c37212_g1,c47553_g1,c19362_g1,c26245_g1,c15565_g1,c15329_g1,c4544_g1,c45971_g1,c23340_g1,c11755_g1,c37636_g1,c43860_g1,c16228_g1,c31732_g1,c17058_g1,c13218_g1,c46176_g1,c2002_g1,c12003_g1,c15248_g1,c5684_g1,c3301_g1,c28999_g1,c14296_g1,c27056_g1,c8682_g1,c9327_g1
GO:0008150	Biological Process	GO:0008152	metabolic process	GO:0044033	multi-organism metabolic process	GO:0019080	viral gene expression	30	c45149_g1,c29014_g1,c431_g1,c7963_g1,c4600_g1,c28538_g1,c11437_g1,c18795_g1,c11920_g1,c23109_g1,c37599_g1,c14198_g1,c24162_g1,c12969_g1,c39049_g1,c36127_g1,c33902_g1,c9473_g1,c8700_g1,c30074_g1,c9766_g1,c26210_g1,c26929_g1,c11964_g1,c38764_g1,c19275_g1,c18039_g1,c554_g1,c31635_g1,c12601_g1
GO:0008150	Biological Process	GO:0008152	metabolic process	GO:0044237	cellular metabolic process	GO:0006081	cellular aldehyde metabolic process	138	c27051_g1,c8572_g1,c16518_g1,c27217_g1,c17334_g1,c11305_g1,c14887_g1,c16470_g1,c43095_g1,c43037_g1,c25891_g1,c31886_g1,c24628_g1,c16574_g1,c19405_g1,c47323_g1,c15664_g1,c25153_g1,c5847_g1,c11131_g1,c4513_g1,c40973_g1,c20449_g1,c23756_g1,c14604_g1,c5477_g1,c27508_g1,c20715_g1,c16911_g1,c16805_g1,c4674_g1,c13065_g1,c15514_g1,c22268_g1,c45089_g1,c5_g1,c4393_g1,c33624_g1,c24694_g1,c37889_g1,c28436_g1…
GO:0008150	Biological Process	GO:0008152	metabolic process	GO:0044237	cellular metabolic process	GO:0051186	cofactor metabolic process	511	c12502_g1,c15252_g1,c25153_g1,c19983_g1,c41282_g1,c37664_g1,c16178_g1,c6116_g1,c29059_g1,c4513_g1,c14702_g1,c11131_g1,c13703_g1,c14628_g1,c13333_g1,c24705_g1,c10887_g1,c46673_g1,c14604_g1,c34925_g1,c4811_g1,c30317_g1,c26950_g1,c9610_g1,c16279_g1,c13234_g1,c38807_g1,c20715_g1,c16041_g2,c42741_g1,c24090_g1,c34726_g1,c32674_g1,c40743_g1,c8572_g1,c5346_g1,c13115_g1,c43691_g1,c27980_g1,c19734_g1,c1651…
GO:0008150	Biological Process	GO:0008152	metabolic process	GO:0044237	cellular metabolic process	GO:0018942	organometal metabolic process	2	c4928_g1,c32980_g1
GO:0008150	Biological Process	GO:0008152	metabolic process	GO:0044237	cellular metabolic process	GO:0015979	photosynthesis	21	c33612_g1,c10062_g1,c1139_g1,c4568_g1,c12013_g1,c38287_g1,c32416_g1,c16009_g1,c24845_g1,c10796_g1,c37138_g1,c18147_g1,c43173_g1,c18140_g1,c14297_g1,c34822_g1,c17019_g1,c25338_g1,c14297_g2,c10930_g1,c44382_g1
GO:0008150	Biological Process	GO:0008152	metabolic process	GO:0044237	cellular metabolic process	GO:0044248	cellular catabolic process	528	c12229_g1,c40840_g1,c23278_g1,c408_g1,c23055_g1,c34306_g1,c15692_g2,c38108_g1,c20799_g1,c17841_g1,c11812_g1,c4200_g1,c33143_g1,c10901_g1,c39473_g1,c33422_g1,c38470_g1,c16235_g1,c6238_g1,c12618_g1,c15138_g1,c22188_g1,c8031_g1,c15947_g1,c45029_g1,c10208_g1,c8223_g1,c27487_g1,c827_g1,c46273_g1,c35321_g1,c20585_g1,c15801_g1,c29465_g1,c37305_g1,c28399_g1,c42865_g1,c33724_g1,c29615_g1,c31298_g1,c3532_g…
GO:0008150	Biological Process	GO:0008152	metabolic process	GO:0044237	cellular metabolic process	GO:0072593	reactive oxygen species metabolic process	18	c18273_g1,c36040_g1,c43686_g1,c30598_g1,c5057_g1,c32929_g1,c13008_g1,c28982_g1,c18315_g1,c22999_g1,c45454_g1,c13590_g1,c38462_g1,c5053_g1,c28171_g1,c13008_g2,c3176_g1,c16706_g1
GO:0008150	Biological Process	GO:0008152	metabolic process	GO:0044237	cellular metabolic process	GO:0006413	translational initiation	77	c14985_g1,c14329_g1,c12125_g1,c37274_g1,c31899_g1,c36238_g1,c16785_g1,c14548_g1,c8337_g1,c16785_g2,c9905_g1,c14522_g1,c918_g1,c5009_g1,c34821_g1,c4688_g1,c2541_g1,c16405_g2,c40079_g1,c42706_g1,c25522_g1,c31300_g1,c44197_g1,c7268_g1,c20278_g1,c15340_g1,c31214_g1,c137_g1,c17457_g1,c45421_g1,c42489_g1,c10114_g1,c40039_g1,c18560_g1,c42656_g1,c37221_g1,c3992_g1,c46456_g1,c32599_g1,c37098_g1,c14009_g1,…
GO:0008150	Biological Process	GO:0008152	metabolic process	GO:0044237	cellular metabolic process	GO:0034754	cellular hormone metabolic process	57	c12391_g1,c12622_g1,c23499_g1,c15659_g1,c14940_g1,c22680_g1,c22_g1,c34891_g1,c9548_g1,c14549_g1,c3143_g1,c36784_g1,c25178_g1,c16500_g1,c9550_g1,c16235_g1,c24178_g1,c15524_g1,c40918_g1,c15630_g1,c14642_g1,c43007_g1,c33338_g1,c33675_g1,c16574_g1,c16577_g1,c30032_g1,c27107_g1,c47128_g1,c42370_g1,c14513_g1,c17576_g1,c39816_g1,c12451_g1,c12173_g1,c17615_g1,c8432_g1,c5_g1,c26476_g1,c15805_g1,c15861_g1,…
GO:0008150	Biological Process	GO:0008152	metabolic process	GO:0044237	cellular metabolic process	GO:0043446	cellular alkane metabolic process	30	c30862_g1,c14371_g1,c27445_g1,c27508_g1,c204_g2,c5435_g1,c17113_g1,c4291_g1,c7104_g1,c13304_g1,c10224_g1,c19476_g1,c16741_g2,c38617_g1,c33433_g1,c1963_g1,c6976_g1,c416_g1,c30970_g1,c32674_g1,c12912_g1,c23024_g1,c12206_g1,c41859_g1,c5276_g1,c28785_g1,c21007_g1,c26205_g1,c9526_g1,c13763_g1
GO:0008150	Biological Process	GO:0008152	metabolic process	GO:0044237	cellular metabolic process	GO:0097354	prenylation	12	c15213_g1,c8152_g1,c41874_g1,c25812_g1,c8210_g1,c13946_g1,c12363_g1,c33136_g1,c34192_g1,c15157_g2,c6135_g1,c44264_g1
GO:0008150	Biological Process	GO:0008152	metabolic process	GO:0044237	cellular metabolic process	GO:0006082	organic acid metabolic process	1012	c27362_g1,c17620_g1,c15398_g1,c15524_g1,c3520_g1,c40973_g1,c38539_g1,c10697_g1,c13949_g1,c26918_g1,c15664_g1,c38643_g1,c19684_g1,c30970_g1,c34535_g1,c14512_g2,c38826_g1,c12395_g1,c1552_g1,c29118_g1,c14155_g1,c32254_g1,c9965_g1,c20706_g1,c6700_g1,c29996_g1,c35738_g1,c25271_g1,c47341_g1,c14822_g2,c19416_g1,c899_g1,c14447_g1,c16680_g1,c41334_g1,c47069_g1,c34314_g1,c1738_g1,c27051_g1,c17050_g1,c10452…
GO:0008150	Biological Process	GO:0008152	metabolic process	GO:0044237	cellular metabolic process	GO:0044255	cellular lipid metabolic process	354	c16505_g1,c28084_g1,c28487_g1,c45089_g1,c8903_g1,c17064_g1,c15231_g1,c15183_g1,c141_g1,c15802_g1,c42023_g1,c15749_g1,c35040_g1,c10383_g1,c6629_g1,c36764_g1,c45229_g1,c15189_g1,c10207_g1,c8740_g1,c722_g1,c36819_g1,c42949_g1,c43276_g1,c16544_g2,c10864_g1,c8533_g1,c16893_g1,c9591_g1,c19131_g1,c22952_g1,c36895_g1,c39515_g1,c37555_g1,c29611_g1,c3159_g1,c42746_g1,c29919_g1,c16748_g1,c25136_g1,c9293_g1,…
GO:0008150	Biological Process	GO:0008152	metabolic process	GO:0044237	cellular metabolic process	GO:0034641	cellular nitrogen compound metabolic process	4425	c16232_g2,c43467_g1,c16117_g1,c19288_g1,c38673_g1,c8461_g1,c442_g1,c26046_g1,c14172_g1,c2726_g1,c27814_g1,c18797_g1,c2442_g1,c17022_g3,c26152_g1,c40712_g1,c14985_g1,c47246_g1,c45288_g1,c32851_g1,c39304_g1,c45798_g1,c498_g1,c34658_g1,c36652_g1,c46627_g1,c36760_g1,c11370_g1,c14793_g1,c23710_g1,c22777_g1,c22926_g1,c17492_g1,c46820_g1,c37488_g1,c11126_g1,c46269_g1,c40250_g1,c18391_g1,c15489_g1,c32747…
7636_g1,c33352_g1,c14204_g1,c27833_g1,c18545_g1,c27285_g1,c7070_g1,c32599_g1,c43575_g1,c43879_g1,c29879_g1,c17357_g1,c38231_g1,c39444_g1,c29118_g1,c7026_g1,c24074_g1,c14155_g1,c38783_g1,c10007_g1,c10683_g1,c24058_g1,c14447_g1,c2746_g1,c14493_g1,c20706_g1,c42715_g1,c15056_g1,c39100_g1,c15102_g1,c24270_g1,c9905_g1,c11960_g1,c21126_g1,c16680_g1,c21189_g1,c1233_g1,c4604_g1,c31195_g1,c45005_g1,c12805_…
GO:0008150	Biological Process	GO:0008152	metabolic process	GO:0044237	cellular metabolic process	GO:0006725	cellular aromatic compound metabolic process	3567	c40245_g1,c47123_g1,c26982_g1,c43792_g1,c25478_g1,c12126_g1,c44387_g1,c15790_g1,c43334_g1,c22563_g1,c4291_g1,c24708_g1,c5443_g1,c40002_g1,c28655_g1,c1717_g1,c24632_g1,c9870_g1,c33771_g1,c38510_g1,c29917_g1,c24256_g1,c39279_g1,c37620_g1,c20594_g1,c26236_g1,c27446_g1,c473_g1,c17035_g1,c9788_g1,c21711_g1,c16505_g1,c14238_g2,c41787_g1,c23366_g1,c11710_g1,c24767_g1,c16899_g1,c14954_g1,c22333_g1,c23795…
g1,c1350_g1,c42050_g1,c10034_g1,c10156_g1,c25467_g1,c6914_g1,c41545_g1,c7106_g1,c42513_g1,c39800_g1,c2961_g1,c12867_g1,c24183_g1,c13450_g1,c27715_g1,c30415_g1,c40431_g1,c13449_g1,c6455_g1,c42455_g1,c17303_g1,c6960_g1,c35243_g1,c42021_g1,c12879_g1,c33680_g1,c11771_g1,c24286_g1,c14197_g1,c43708_g1,c37500_g1,c1753_g1,c33006_g1,c13048_g2,c18880_g1,c2219_g1,c16392_g1,c13988_g1,c45703_g1,c39209_g1,c129…
GO:0008150	Biological Process	GO:0008152	metabolic process	GO:0044237	cellular metabolic process	GO:0006793	phosphorus metabolic process	1347	c44112_g1,c17217_g1,c28887_g1,c4817_g1,c32717_g1,c17433_g1,c40911_g1,c2855_g1,c37770_g1,c41030_g1,c13252_g1,c13457_g1,c38002_g1,c4706_g1,c6171_g1,c22385_g1,c13374_g1,c16016_g1,c18432_g1,c31999_g1,c38133_g1,c7094_g1,c2035_g1,c32993_g1,c8215_g1,c27396_g1,c29850_g1,c3453_g1,c15921_g1,c11653_g1,c4674_g1,c4719_g1,c22567_g1,c34304_g1,c40074_g1,c3120_g1,c5477_g1,c6856_g1,c25764_g1,c27718_g1,c42553_g1,c4…
GO:0008150	Biological Process	GO:0008152	metabolic process	GO:0044237	cellular metabolic process	GO:0006091	generation of precursor metabolites and energy	431	c126_g1,c17003_g3,c15596_g1,c20574_g1,c42748_g1,c13982_g1,c28098_g1,c19944_g1,c14451_g1,c1963_g1,c30019_g1,c38107_g1,c14297_g2,c17660_g1,c416_g1,c1278_g1,c22607_g1,c22395_g1,c4568_g1,c42854_g1,c23517_g1,c25691_g1,c23729_g1,c10140_g1,c10062_g1,c40454_g1,c43261_g1,c28154_g1,c13747_g1,c11611_g1,c11538_g1,c8507_g1,c45072_g1,c4494_g1,c11322_g1,c13409_g1,c20399_g1,c9596_g1,c17221_g1,c9217_g1,c22782_g1,…
GO:0008150	Biological Process	GO:0008152	metabolic process	GO:0044237	cellular metabolic process	GO:0042810	pheromone metabolic process	2	c36693_g1,c14983_g1
GO:0008150	Biological Process	GO:0008152	metabolic process	GO:0044237	cellular metabolic process	GO:0046483	heterocycle metabolic process	3631	c13090_g1,c648_g1,c20519_g1,c47341_g1,c34193_g1,c23457_g1,c12826_g1,c7163_g1,c31102_g1,c14932_g1,c38217_g1,c44103_g1,c17821_g1,c32626_g1,c16265_g1,c12937_g1,c34535_g1,c335_g1,c13731_g1,c16598_g1,c1552_g1,c14784_g1,c46499_g1,c14936_g2,c23359_g1,c7536_g1,c22134_g1,c20826_g1,c16609_g1,c6422_g1,c11590_g2,c15664_g1,c31954_g1,c30970_g1,c37950_g1,c15230_g1,c13980_g1,c4357_g1,c32072_g1,c32433_g1,c16300_g…
3476_g1,c41303_g1,c39652_g1,c36872_g1,c32318_g1,c25362_g1,c36993_g1,c34721_g1,c15457_g1,c1206_g1,c19153_g1,c12242_g1,c41194_g1,c13994_g1,c37960_g1,c16956_g3,c14509_g1,c15425_g2,c21262_g1,c9931_g1,c8436_g1,c14501_g2,c31547_g1,c23752_g1,c17626_g1,c14570_g1,c9261_g1,c23004_g1,c6616_g1,c14171_g3,c34820_g1,c5879_g2,c29779_g1,c38687_g1,c10978_g1,c27327_g1,c16041_g2,c38727_g1,c42874_g1,c43966_g1,c2520_g…
GO:0008150	Biological Process	GO:0008152	metabolic process	GO:0044237	cellular metabolic process	GO:0006805	xenobiotic metabolic process	63	c12315_g1,c30099_g1,c41316_g1,c9385_g1,c16721_g2,c15651_g1,c8861_g1,c19376_g1,c17303_g1,c43992_g1,c15230_g3,c4313_g1,c16471_g1,c37298_g1,c33985_g1,c16596_g1,c30801_g1,c32133_g1,c16971_g1,c16103_g1,c39779_g1,c15230_g1,c15638_g1,c42444_g1,c37201_g1,c15943_g1,c18688_g1,c25921_g1,c43575_g1,c12625_g1,c16956_g3,c11894_g1,c38301_g1,c18583_g1,c45161_g1,c7038_g1,c15866_g1,c16027_g1,c27471_g1,c12828_g1,c13…
GO:0008150	Biological Process	GO:0008152	metabolic process	GO:0044237	cellular metabolic process	GO:0017144	drug metabolic process	9	c36526_g1,c13089_g1,c36884_g1,c8665_g1,c12503_g1,c1697_g1,c36895_g1,c25136_g1,c1621_g1
GO:0008150	Biological Process	GO:0008152	metabolic process	GO:0044237	cellular metabolic process	GO:0042180	cellular ketone metabolic process	73	c36754_g1,c42573_g1,c42682_g1,c32683_g1,c7537_g1,c15967_g1,c42417_g1,c40148_g1,c22396_g1,c13476_g1,c4276_g1,c27118_g1,c25362_g1,c13048_g2,c43603_g1,c30565_g1,c28905_g1,c8215_g1,c14682_g3,c37798_g1,c39599_g1,c15918_g1,c13409_g1,c9217_g1,c22081_g1,c44768_g1,c7820_g1,c14923_g1,c35159_g1,c9498_g1,c32961_g1,c17347_g1,c42366_g1,c4715_g1,c8922_g1,c1427_g1,c44251_g1,c24906_g1,c42488_g1,c30802_g1,c3175_g1…
GO:0008150	Biological Process	GO:0008152	metabolic process	GO:0044237	cellular metabolic process	GO:0031323	regulation of cellular metabolic process	1309	c34628_g1,c23337_g1,c34650_g1,c27056_g1,c4518_g1,c10774_g1,c42543_g1,c12125_g1,c16659_g1,c16708_g1,c47165_g1,c43166_g1,c39077_g1,c16785_g1,c2252_g1,c8590_g1,c23783_g1,c40332_g1,c3377_g1,c26245_g1,c2005_g1,c38686_g1,c15800_g1,c45371_g1,c9058_g1,c9725_g1,c35854_g1,c31076_g1,c13750_g1,c23433_g1,c15253_g1,c16409_g1,c10809_g1,c43081_g1,c9607_g1,c45364_g1,c35713_g1,c10447_g2,c12883_g1,c2678_g1,c3097_g1…
GO:0008150	Biological Process	GO:0008152	metabolic process	GO:0044237	cellular metabolic process	GO:0031324	negative regulation of cellular metabolic process	64	c12024_g1,c22358_g1,c8289_g1,c14585_g1,c38432_g1,c36792_g1,c827_g1,c24338_g1,c30628_g1,c8300_g1,c45342_g1,c40382_g1,c28399_g1,c16594_g1,c24072_g1,c40352_g1,c14975_g2,c47668_g1,c24432_g1,c6662_g1,c32183_g1,c13390_g1,c12229_g1,c10506_g1,c13899_g2,c11724_g1,c12442_g1,c38275_g1,c6319_g1,c9295_g1,c41350_g1,c41081_g1,c6858_g1,c14438_g1,c43051_g1,c14009_g1,c12673_g1,c15662_g1,c3312_g1,c1857_g1,c8891_g1,…
GO:0008150	Biological Process	GO:0008152	metabolic process	GO:0044237	cellular metabolic process	GO:0031325	positive regulation of cellular metabolic process	92	c13036_g1,c15130_g1,c12824_g1,c19863_g1,c43467_g1,c6667_g1,c16969_g1,c10809_g1,c36370_g1,c32350_g1,c40332_g1,c10423_g1,c4544_g1,c39397_g1,c15329_g1,c26245_g1,c19362_g1,c2198_g1,c6805_g1,c22523_g1,c38049_g1,c46580_g1,c14625_g1,c34819_g1,c8156_g1,c39385_g1,c43860_g1,c10970_g1,c24568_g1,c46176_g1,c13218_g1,c31732_g1,c26462_g1,c16228_g1,c27056_g1,c8682_g1,c14296_g1,c17881_g1,c28999_g1,c12432_g1,c3155…
GO:0008150	Biological Process	GO:0008152	metabolic process	GO:0044237	cellular metabolic process	GO:0006790	sulfur compound metabolic process	184	c34472_g1,c35112_g1,c8461_g1,c6442_g1,c29597_g1,c11975_g1,c14153_g1,c1384_g1,c25029_g1,c12171_g2,c5977_g1,c18043_g1,c2269_g1,c1142_g1,c26205_g1,c15484_g1,c9955_g1,c9725_g1,c33080_g1,c43397_g1,c12960_g1,c12664_g1,c21729_g1,c10256_g2,c13019_g2,c1942_g1,c16068_g1,c12524_g1,c33760_g1,c8659_g1,c30104_g1,c15110_g1,c3787_g1,c7436_g1,c20917_g1,c36702_g1,c19710_g1,c14847_g1,c38342_g1,c19160_g1,c6037_g1,c4…
GO:0008150	Biological Process	GO:0008152	metabolic process	GO:0044237	cellular metabolic process	GO:0044249	cellular biosynthetic process	3469	c5530_g1,c16650_g1,c13108_g1,c9972_g1,c26989_g1,c541_g1,c11767_g1,c25036_g1,c43872_g1,c13181_g1,c17042_g1,c38367_g1,c3509_g1,c9910_g1,c428_g1,c12974_g1,c24090_g1,c16211_g1,c16582_g1,c20715_g1,c27476_g1,c34439_g1,c17809_g1,c16759_g1,c36721_g1,c15705_g1,c10591_g1,c44197_g1,c42791_g1,c30317_g1,c16858_g1,c11302_g1,c44997_g1,c45013_g1,c35467_g1,c38347_g1,c7025_g1,c35965_g1,c1777_g1,c15432_g1,c40743_g1…
,c1486_g1,c8215_g1,c31214_g1,c15262_g1,c9813_g1,c14543_g1,c16393_g1,c26172_g1,c12696_g1,c9105_g1,c13709_g1,c2137_g1,c6781_g1,c20619_g1,c12052_g1,c6814_g1,c5481_g1,c15752_g1,c7724_g1,c17206_g1,c14110_g1,c19079_g1,c1935_g1,c5015_g1,c9060_g1,c7705_g1,c38883_g1,c14522_g2,c12499_g1,c918_g1,c16920_g2,c46280_g1,c5878_g1,c32021_g1,c14237_g1,c16086_g1,c34310_g1,c15374_g2,c15313_g1,c11010_g1,c36694_g1,c155…
GO:0008150	Biological Process	GO:0008152	metabolic process	GO:0044237	cellular metabolic process	GO:0009404	toxin metabolic process	15	c11530_g1,c39587_g1,c15830_g1,c31539_g1,c13752_g1,c41970_g1,c15885_g1,c32585_g1,c8539_g1,c16602_g1,c16677_g2,c6205_g1,c8607_g1,c44358_g1,c30340_g1
GO:0008150	Biological Process	GO:0008152	metabolic process	GO:0044237	cellular metabolic process	GO:0006730	one-carbon metabolic process	2	c34726_g1,c401_g1
GO:0008150	Biological Process	GO:0008152	metabolic process	GO:0044237	cellular metabolic process	GO:0006575	cellular modified amino acid metabolic process	207	c8244_g1,c10983_g1,c2230_g1,c11232_g1,c24906_g1,c30195_g1,c11370_g1,c27878_g1,c6037_g1,c29756_g1,c16870_g2,c25906_g1,c12404_g1,c14930_g1,c523_g1,c42481_g1,c17348_g1,c43508_g1,c16396_g1,c13333_g2,c39547_g1,c15243_g1,c909_g1,c12986_g2,c15477_g1,c16235_g1,c11932_g1,c19839_g1,c14167_g1,c25866_g1,c35949_g1,c37401_g1,c11444_g1,c27841_g1,c16485_g1,c20821_g1,c37798_g1,c34932_g1,c15225_g1,c10445_g1,c37494…
GO:0008150	Biological Process	GO:0008152	metabolic process	GO:0044237	cellular metabolic process	GO:0044260	cellular macromolecule metabolic process	4533	c19244_g1,c38402_g1,c40222_g1,c25154_g1,c42417_g1,c3579_g1,c14744_g1,c28205_g1,c12373_g1,c27707_g1,c6603_g1,c18663_g1,c17398_g1,c27467_g1,c46073_g1,c10744_g1,c1800_g1,c11495_g1,c4450_g1,c14438_g1,c22945_g1,c10146_g1,c16723_g1,c43906_g1,c19134_g1,c37937_g1,c16240_g2,c565_g1,c18699_g1,c37409_g1,c18019_g1,c44958_g1,c30628_g1,c4602_g1,c2400_g1,c3159_g1,c6002_g1,c8270_g1,c33265_g1,c10893_g1,c15703_g2,…
33715_g1,c16134_g1,c5019_g1,c32968_g1,c32758_g1,c3672_g1,c33153_g1,c8381_g1,c46002_g1,c41197_g1,c32193_g1,c26415_g1,c45597_g1,c37078_g1,c12267_g4,c44242_g1,c4458_g1,c17114_g2,c22443_g1,c14009_g1,c17189_g1,c1902_g1,c7875_g1,c21509_g1,c28510_g1,c33360_g1,c33583_g1,c34753_g1,c24648_g1,c37280_g2,c31891_g1,c11488_g1,c915_g1,c25559_g1,c16568_g1,c14128_g1,c17557_g1,c1710_g1,c28765_g1,c33329_g1,c40270_g1…
GO:0008150	Biological Process	GO:0008152	metabolic process	GO:0044237	cellular metabolic process	GO:0044262	cellular carbohydrate metabolic process	179	c24133_g1,c45107_g1,c42619_g1,c35152_g1,c28887_g1,c12503_g1,c16893_g1,c22952_g1,c36895_g1,c41112_g1,c9371_g1,c23636_g1,c13457_g1,c42787_g1,c3049_g1,c17665_g1,c6577_g1,c39447_g1,c25136_g1,c44933_g1,c27243_g1,c7993_g1,c141_g1,c28436_g1,c21392_g1,c13304_g1,c27467_g1,c43413_g1,c45089_g1,c3688_g1,c4393_g1,c8942_g1,c21066_g1,c21944_g1,c33624_g1,c24694_g1,c14118_g1,c22268_g1,c36833_g1,c27000_g1,c16911_g…
GO:0008150	Biological Process	GO:0008152	metabolic process	GO:0044238	primary metabolic process	GO:0006629	lipid metabolic process	429	c16783_g2,c16855_g1,c39348_g1,c21172_g1,c19017_g1,c31818_g1,c14411_g1,c36611_g1,c40047_g1,c16574_g1,c3351_g1,c42370_g1,c31926_g1,c2424_g1,c40743_g1,c35982_g1,c35965_g1,c18325_g1,c16518_g1,c34275_g1,c15009_g1,c8194_g1,c14801_g1,c13950_g1,c4411_g1,c44997_g1,c16049_g1,c10399_g1,c16858_g1,c14111_g1,c29986_g1,c23803_g1,c42568_g1,c5583_g1,c31967_g1,c3321_g1,c12622_g1,c16826_g1,c45434_g1,c6845_g1,c11328…
GO:0008150	Biological Process	GO:0008152	metabolic process	GO:0044238	primary metabolic process	GO:0005975	carbohydrate metabolic process	426	c13121_g1,c38468_g1,c27153_g1,c12092_g2,c11985_g1,c13089_g1,c32965_g1,c3532_g1,c16033_g1,c18147_g1,c24262_g1,c44516_g1,c10519_g1,c11322_g1,c20399_g1,c29070_g1,c4494_g1,c2845_g1,c8507_g1,c34822_g1,c9550_g1,c2793_g1,c11611_g1,c11538_g1,c28810_g1,c28527_g1,c9762_g1,c23706_g1,c23729_g1,c3022_g1,c17073_g2,c20350_g1,c10065_g1,c11812_g1,c7531_g1,c714_g1,c42854_g1,c23517_g1,c16932_g1,c11262_g1,c22607_g1,…
GO:0008150	Biological Process	GO:0008152	metabolic process	GO:0044238	primary metabolic process	GO:0006520	cellular amino acid metabolic process	735	c16680_g1,c47069_g1,c27051_g1,c17050_g1,c1738_g1,c10452_g1,c47081_g1,c39327_g1,c31821_g1,c14507_g3,c17328_g1,c23957_g1,c6427_g1,c15995_g1,c35235_g1,c3906_g1,c34448_g1,c32072_g1,c1941_g1,c13232_g1,c47373_g1,c17417_g1,c21761_g1,c35782_g1,c17293_g1,c401_g1,c15891_g1,c16741_g2,c47607_g1,c15524_g1,c17620_g1,c27362_g1,c38539_g1,c10697_g1,c3520_g1,c38643_g1,c26918_g1,c13949_g1,c30970_g1,c19684_g1,c38826…
GO:0008150	Biological Process	GO:0008152	metabolic process	GO:0044238	primary metabolic process	GO:0080090	regulation of primary metabolic process	1290	c46979_g1,c33053_g1,c16588_g1,c19709_g1,c47668_g1,c7484_g1,c6002_g1,c2410_g1,c40970_g1,c21604_g1,c47495_g1,c15508_g1,c41115_g1,c30628_g1,c4602_g1,c44958_g1,c32221_g1,c12024_g1,c19134_g1,c29172_g1,c43721_g1,c22704_g1,c10314_g1,c22038_g1,c14438_g1,c17027_g1,c17854_g1,c41354_g1,c16887_g2,c44128_g1,c37221_g1,c10744_g1,c27978_g1,c11724_g1,c3579_g1,c39882_g1,c25154_g1,c13913_g1,c12373_g1,c37279_g1,c133…
GO:0008150	Biological Process	GO:0008152	metabolic process	GO:0044238	primary metabolic process	GO:0006099	tricarboxylic acid cycle	12	c45055_g1,c2972_g1,c9965_g1,c15398_g1,c25533_g1,c8029_g1,c20917_g1,c31886_g1,c11322_g1,c12257_g1,c8507_g1,c16364_g1
GO:0008150	Biological Process	GO:0008152	metabolic process	GO:0044238	primary metabolic process	GO:0019538	protein metabolic process	2771	c10033_g1,c15018_g1,c43137_g1,c21287_g1,c14737_g1,c37335_g1,c8080_g1,c19577_g1,c27075_g1,c11546_g1,c2808_g1,c3047_g1,c5210_g1,c25515_g1,c16300_g3,c32716_g1,c35138_g1,c36189_g1,c13110_g1,c14296_g1,c30862_g1,c46266_g1,c8287_g1,c29971_g1,c662_g1,c22842_g1,c27138_g1,c2973_g1,c2899_g1,c19946_g1,c29524_g1,c15652_g1,c13522_g1,c36445_g1,c16944_g1,c2425_g1,c2809_g1,c9223_g1,c9457_g1,c27908_g1,c16759_g2,c2…
GO:0008150	Biological Process	GO:0008152	metabolic process	GO:0044238	primary metabolic process	GO:0006139	nucleobase-containing compound metabolic process	3282	c3426_g1,c22329_g1,c12867_g2,c9691_g1,c28629_g1,c10005_g1,c3537_g1,c42815_g1,c24974_g1,c6205_g1,c40561_g1,c36874_g1,c9456_g1,c7000_g1,c11427_g1,c6326_g1,c35669_g1,c41698_g1,c3570_g1,c21207_g1,c7923_g1,c38102_g1,c12164_g1,c58_g1,c1232_g1,c44767_g1,c16341_g1,c16893_g1,c38181_g1,c19660_g1,c11432_g1,c16071_g2,c4836_g1,c11492_g1,c12243_g1,c13809_g1,c1451_g1,c42978_g1,c15712_g2,c14923_g1,c17798_g1,c219…
GO:0008150	Biological Process	GO:0008152	metabolic process	GO:0009893	positive regulation of metabolic process	GO:0009896	positive regulation of catabolic process	37	c9110_g1,c22563_g1,c39397_g1,c40332_g1,c10423_g1,c22523_g1,c27492_g1,c22489_g1,c46580_g1,c38049_g1,c21361_g1,c44379_g1,c17798_g1,c6902_g1,c16969_g1,c3376_g1,c22358_g1,c39038_g1,c19863_g1,c12824_g1,c32945_g1,c25056_g1,c17881_g1,c41354_g1,c1800_g1,c38108_g1,c22642_g1,c8925_g1,c10524_g1,c21651_g1,c14756_g1,c21128_g1,c6810_g1,c8156_g1,c10970_g1,c40222_g1,c27379_g1
GO:0008150	Biological Process	GO:0008152	metabolic process	GO:0009893	positive regulation of metabolic process	GO:0010604	positive regulation of macromolecule metabolic process	56	c2949_g1,c36652_g1,c13036_g1,c8223_g1,c30628_g1,c32350_g1,c4223_g1,c43467_g1,c6667_g1,c38002_g1,c10809_g1,c36370_g1,c15130_g1,c13860_g1,c4430_g1,c23340_g1,c2849_g1,c6805_g1,c2198_g1,c15565_g1,c15329_g1,c26245_g1,c19362_g1,c45971_g1,c4544_g1,c47553_g1,c34819_g1,c14625_g1,c37212_g1,c2002_g1,c6746_g1,c39385_g1,c17058_g1,c31732_g1,c16228_g1,c26462_g1,c46176_g1,c13218_g1,c24568_g1,c9366_g1,c43860_g1,c…
GO:0008150	Biological Process	GO:0008152	metabolic process	GO:0009893	positive regulation of metabolic process	GO:0043085	positive regulation of catalytic activity	16	c4631_g1,c34819_g1,c10822_g1,c16651_g1,c14625_g1,c2849_g1,c45326_g1,c45170_g1,c25392_g1,c4223_g1,c13860_g1,c4430_g1,c16054_g1,c15625_g1,c10809_g1,c30628_g1
GO:0008150	Biological Process	GO:0008152	metabolic process	GO:0009893	positive regulation of metabolic process	GO:0031325	positive regulation of cellular metabolic process	92	c13036_g1,c15130_g1,c12824_g1,c19863_g1,c43467_g1,c6667_g1,c16969_g1,c10809_g1,c36370_g1,c32350_g1,c40332_g1,c10423_g1,c4544_g1,c39397_g1,c15329_g1,c26245_g1,c19362_g1,c2198_g1,c6805_g1,c22523_g1,c38049_g1,c46580_g1,c14625_g1,c34819_g1,c8156_g1,c39385_g1,c43860_g1,c10970_g1,c24568_g1,c46176_g1,c13218_g1,c31732_g1,c26462_g1,c16228_g1,c27056_g1,c8682_g1,c14296_g1,c17881_g1,c28999_g1,c12432_g1,c3155…
GO:0008150	Biological Process	GO:0008152	metabolic process	GO:0009893	positive regulation of metabolic process	GO:0009891	positive regulation of biosynthetic process	36	c37212_g1,c47553_g1,c15565_g1,c15329_g1,c26245_g1,c19362_g1,c45971_g1,c4544_g1,c23340_g1,c6667_g1,c43467_g1,c36370_g1,c38002_g1,c15130_g1,c32350_g1,c30628_g1,c36652_g1,c2949_g1,c12003_g1,c5684_g1,c15248_g1,c3301_g1,c14296_g1,c28999_g1,c8682_g1,c27056_g1,c9327_g1,c37636_g1,c11755_g1,c43860_g1,c17058_g1,c31732_g1,c16228_g1,c46176_g1,c13218_g1,c2002_g1
GO:0008150	Biological Process	GO:0008152	metabolic process	GO:0009893	positive regulation of metabolic process	GO:0051173	positive regulation of nitrogen compound metabolic process	36	c36370_g1,c38002_g1,c6667_g1,c43467_g1,c15130_g1,c32350_g1,c30628_g1,c2949_g1,c36652_g1,c37212_g1,c47553_g1,c19362_g1,c26245_g1,c15565_g1,c15329_g1,c4544_g1,c45971_g1,c23340_g1,c11755_g1,c37636_g1,c43860_g1,c16228_g1,c31732_g1,c17058_g1,c13218_g1,c46176_g1,c2002_g1,c12003_g1,c15248_g1,c5684_g1,c3301_g1,c28999_g1,c14296_g1,c27056_g1,c8682_g1,c9327_g1
GO:0008150	Biological Process	GO:0008152	metabolic process	GO:0098754	detoxification	GO:0061687	detoxification of inorganic compound	4	c32176_g1,c9607_g1,c46415_g1,c25334_g1
GO:0008150	Biological Process	GO:0008152	metabolic process	GO:0044710	single-organism metabolic process	GO:0044711	single-organism biosynthetic process	1080	c2961_g1,c14940_g1,c12867_g1,c9311_g1,c16075_g1,c36693_g1,c11440_g1,c12346_g1,c36680_g1,c39294_g1,c20844_g1,c42787_g1,c42050_g1,c14561_g1,c25467_g1,c18150_g1,c23024_g1,c17499_g1,c42100_g1,c28905_g1,c13048_g2,c3804_g1,c46731_g1,c16364_g1,c45703_g1,c34435_g1,c19788_g1,c16805_g1,c40595_g1,c14197_g1,c26615_g1,c42234_g1,c42573_g1,c22268_g1,c11781_g1,c14252_g1,c3161_g1,c37862_g1,c8316_g1,c1904_g1,c3138…
GO:0008150	Biological Process	GO:0008152	metabolic process	GO:0044710	single-organism metabolic process	GO:0044723	single-organism carbohydrate metabolic process	404	c1848_g1,c33052_g1,c16414_g1,c8385_g1,c6616_g1,c12368_g1,c34640_g1,c14151_g1,c35462_g1,c33428_g1,c17899_g1,c43428_g1,c36884_g1,c23100_g1,c17492_g1,c8556_g1,c14083_g1,c15225_g1,c9607_g1,c15408_g1,c13636_g1,c40154_g1,c45597_g1,c39466_g1,c36993_g1,c12324_g1,c16297_g2,c25809_g1,c27833_g1,c32323_g1,c40283_g1,c13282_g1,c23507_g1,c16947_g1,c26121_g1,c9273_g1,c36188_g1,c32434_g1,c35309_g1,c10464_g1,c2145…
GO:0008150	Biological Process	GO:0008152	metabolic process	GO:0044710	single-organism metabolic process	GO:0016570	histone modification	16	c12374_g1,c19022_g1,c41197_g1,c35397_g1,c22501_g1,c27541_g1,c17829_g1,c9750_g1,c19863_g1,c10033_g1,c967_g1,c12991_g1,c33329_g1,c8721_g1,c40840_g1,c21374_g1
GO:0008150	Biological Process	GO:0008152	metabolic process	GO:0044710	single-organism metabolic process	GO:0023014	signal transduction by protein phosphorylation	4	c10992_g2,c2198_g1,c31552_g1,c6746_g1
GO:0008150	Biological Process	GO:0008152	metabolic process	GO:0044710	single-organism metabolic process	GO:0042197	halogenated hydrocarbon metabolic process	58	c25921_g1,c43575_g1,c16956_g3,c12625_g1,c37201_g1,c15943_g1,c18688_g1,c15638_g1,c42444_g1,c32133_g1,c16971_g1,c16103_g1,c39779_g1,c15230_g1,c16471_g1,c37298_g1,c33985_g1,c30801_g1,c16596_g1,c19376_g1,c43992_g1,c15230_g3,c41316_g1,c9385_g1,c15651_g1,c16721_g2,c8861_g1,c12315_g1,c30099_g1,c24076_g1,c23458_g1,c7976_g1,c39033_g1,c16189_g1,c17717_g2,c16520_g1,c28594_g1,c7163_g1,c12404_g1,c9128_g1,c162…
GO:0008150	Biological Process	GO:0008152	metabolic process	GO:0044710	single-organism metabolic process	GO:0042440	pigment metabolic process	94	c39683_g1,c23278_g1,c14274_g1,c1848_g1,c14151_g1,c17660_g1,c12862_g1,c16958_g1,c36635_g1,c1811_g1,c11816_g1,c9368_g1,c38837_g1,c17841_g1,c13937_g1,c4200_g1,c16505_g1,c28372_g1,c10901_g1,c6723_g1,c2182_g2,c22951_g1,c45089_g1,c27302_g1,c375_g1,c11932_g1,c14561_g1,c35615_g1,c14279_g1,c9241_g1,c3079_g1,c8223_g1,c16748_g1,c43040_g1,c281_g1,c44111_g1,c13958_g1,c12276_g1,c34147_g1,c12157_g1,c14649_g1,c8…
GO:0008150	Biological Process	GO:0008152	metabolic process	GO:0044710	single-organism metabolic process	GO:0044712	single-organism catabolic process	276	c1848_g1,c6616_g1,c14724_g1,c12862_g1,c17899_g1,c17492_g1,c22926_g1,c26406_g1,c11496_g1,c8286_g1,c37798_g1,c11816_g1,c12324_g1,c16297_g2,c36993_g1,c41197_g1,c8904_g1,c23507_g1,c23381_g1,c15477_g1,c3883_g1,c16644_g1,c3302_g1,c33507_g1,c26529_g1,c17124_g1,c11370_g1,c29756_g1,c4124_g1,c3096_g1,c4313_g1,c4130_g1,c18241_g1,c28429_g1,c5878_g1,c11525_g1,c33329_g1,c39506_g1,c11241_g1,c47280_g1,c22501_g1,…
GO:0008150	Biological Process	GO:0008152	metabolic process	GO:0044710	single-organism metabolic process	GO:0015977	carbon fixation	13	c45055_g1,c15398_g1,c25533_g1,c2972_g1,c9965_g1,c8029_g1,c31886_g1,c20917_g1,c11322_g1,c16364_g1,c12257_g1,c34822_g1,c8507_g1
GO:0008150	Biological Process	GO:0008152	metabolic process	GO:0044710	single-organism metabolic process	GO:0006281	DNA repair	85	c17312_g1,c2698_g1,c34732_g1,c40364_g1,c36350_g1,c31664_g1,c7234_g1,c28671_g1,c32509_g1,c135_g1,c10168_g1,c15277_g1,c41803_g1,c13001_g1,c31915_g1,c6983_g1,c17726_g1,c31971_g1,c19190_g1,c35962_g1,c44113_g1,c35193_g1,c26323_g1,c32644_g1,c8213_g1,c6481_g1,c9620_g1,c14932_g1,c12165_g1,c21065_g1,c28863_g1,c18899_g1,c3441_g1,c19618_g1,c4175_g1,c12633_g1,c7060_g1,c17319_g1,c21288_g1,c17120_g3,c38739_g1,…
GO:0008150	Biological Process	GO:0008152	metabolic process	GO:0044710	single-organism metabolic process	GO:0019748	secondary metabolic process	23	c16602_g1,c8607_g1,c1621_g1,c13752_g1,c14983_g1,c11530_g1,c15830_g1,c16677_g2,c6205_g1,c30340_g1,c44358_g1,c41970_g1,c15885_g1,c32585_g1,c8539_g1,c36693_g1,c27281_g1,c14719_g1,c4319_g1,c31539_g1,c7086_g1,c28961_g1,c39587_g1
GO:0008150	Biological Process	GO:0008152	metabolic process	GO:0044710	single-organism metabolic process	GO:0000723	telomere maintenance	2	c32245_g1,c35671_g1
GO:0008150	Biological Process	GO:0008152	metabolic process	GO:0044710	single-organism metabolic process	GO:1901657	glycosyl compound metabolic process	567	c13121_g1,c15243_g2,c8128_g1,c16033_g1,c16235_g1,c11611_g1,c20399_g1,c4494_g1,c1511_g1,c19839_g1,c9217_g1,c43508_g1,c17978_g1,c22081_g1,c7820_g1,c42580_g1,c42854_g1,c1278_g1,c23729_g1,c13057_g1,c25691_g1,c40454_g1,c13747_g1,c28154_g1,c17003_g3,c12106_g1,c13982_g1,c28098_g1,c20574_g1,c14516_g1,c39107_g1,c14451_g1,c22679_g1,c17178_g1,c38458_g1,c39098_g1,c15215_g1,c33316_g1,c11865_g1,c16404_g1,c2269…
GO:0008150	Biological Process	GO:0008152	metabolic process	GO:0044710	single-organism metabolic process	GO:0044281	small molecule metabolic process	1931	c16726_g2,c30801_g1,c33387_g1,c12640_g1,c4130_g1,c2763_g1,c19160_g1,c36694_g1,c15540_g1,c11525_g1,c16086_g1,c25765_g1,c9385_g1,c16920_g2,c37991_g1,c37468_g1,c14237_g1,c32021_g1,c5878_g1,c28429_g1,c38209_g1,c11101_g1,c17085_g1,c40335_g1,c39506_g1,c1370_g1,c33760_g1,c27856_g1,c16845_g1,c44039_g1,c1194_g1,c16161_g1,c17043_g1,c2137_g1,c4783_g1,c29887_g1,c37205_g1,c12696_g1,c15409_g3,c6016_g1,c13901_g…
GO:0008150	Biological Process	GO:0008152	metabolic process	GO:0044710	single-organism metabolic process	GO:0006081	cellular aldehyde metabolic process	138	c27051_g1,c8572_g1,c16518_g1,c27217_g1,c17334_g1,c11305_g1,c14887_g1,c16470_g1,c43095_g1,c43037_g1,c25891_g1,c31886_g1,c24628_g1,c16574_g1,c19405_g1,c47323_g1,c15664_g1,c25153_g1,c5847_g1,c11131_g1,c4513_g1,c40973_g1,c20449_g1,c23756_g1,c14604_g1,c5477_g1,c27508_g1,c20715_g1,c16911_g1,c16805_g1,c4674_g1,c13065_g1,c15514_g1,c22268_g1,c45089_g1,c5_g1,c4393_g1,c33624_g1,c24694_g1,c37889_g1,c28436_g1…
GO:0008150	Biological Process	GO:0008152	metabolic process	GO:0044710	single-organism metabolic process	GO:0019296	coenzyme M metabolic process	2	c23496_g1,c10667_g1
GO:0008150	Biological Process	GO:0008152	metabolic process	GO:0044710	single-organism metabolic process	GO:0007533	mating type switching	1	c23318_g1
GO:0008150	Biological Process	GO:0008152	metabolic process	GO:0044710	single-organism metabolic process	GO:0055114	oxidation-reduction process	260	c33433_g1,c19795_g1,c25234_g1,c16921_g1,c2688_g1,c39599_g1,c9388_g2,c23024_g1,c10156_g1,c43173_g1,c7106_g1,c4941_g1,c39800_g1,c17347_g1,c27512_g1,c25533_g1,c42455_g1,c11782_g2,c15967_g1,c15612_g1,c14544_g1,c21007_g1,c28785_g1,c42682_g1,c3453_g1,c5516_g1,c42573_g1,c32683_g1,c37500_g1,c2237_g1,c13048_g2,c24211_g1,c28905_g1,c11140_g1,c8215_g1,c16958_g1,c27118_g1,c13304_g1,c16364_g1,c22623_g1,c46672_…
GO:0008150	Biological Process	GO:0008152	metabolic process	GO:0044710	single-organism metabolic process	GO:0006629	lipid metabolic process	429	c16783_g2,c16855_g1,c39348_g1,c21172_g1,c19017_g1,c31818_g1,c14411_g1,c36611_g1,c40047_g1,c16574_g1,c3351_g1,c42370_g1,c31926_g1,c2424_g1,c40743_g1,c35982_g1,c35965_g1,c18325_g1,c16518_g1,c34275_g1,c15009_g1,c8194_g1,c14801_g1,c13950_g1,c4411_g1,c44997_g1,c16049_g1,c10399_g1,c16858_g1,c14111_g1,c29986_g1,c23803_g1,c42568_g1,c5583_g1,c31967_g1,c3321_g1,c12622_g1,c16826_g1,c45434_g1,c6845_g1,c11328…
GO:0008150	Biological Process	GO:0008152	metabolic process	GO:0044710	single-organism metabolic process	GO:0043446	cellular alkane metabolic process	30	c30862_g1,c14371_g1,c27445_g1,c27508_g1,c204_g2,c5435_g1,c17113_g1,c4291_g1,c7104_g1,c13304_g1,c10224_g1,c19476_g1,c16741_g2,c38617_g1,c33433_g1,c1963_g1,c6976_g1,c416_g1,c30970_g1,c32674_g1,c12912_g1,c23024_g1,c12206_g1,c41859_g1,c5276_g1,c28785_g1,c21007_g1,c26205_g1,c9526_g1,c13763_g1
GO:0008150	Biological Process	GO:0008152	metabolic process	GO:0044710	single-organism metabolic process	GO:1901568	fatty acid derivative metabolic process	8	c37401_g1,c8903_g1,c10383_g1,c1384_g1,c16243_g1,c7436_g1,c17980_g1,c4606_g1
GO:0008150	Biological Process	GO:0008152	metabolic process	GO:0009058	biosynthetic process	GO:1901576	organic substance biosynthetic process	3636	c16732_g4,c15329_g1,c35577_g1,c14079_g1,c418_g1,c14842_g1,c9032_g2,c4005_g1,c3061_g1,c34819_g1,c9282_g1,c36748_g1,c44992_g1,c14345_g1,c36815_g1,c24261_g1,c6125_g1,c15130_g1,c47186_g1,c15340_g1,c13965_g1,c9623_g1,c10226_g1,c17319_g1,c42511_g1,c42400_g1,c14624_g1,c11241_g1,c17739_g1,c18474_g1,c6334_g1,c28999_g1,c16870_g1,c13710_g1,c30029_g1,c22970_g1,c20526_g1,c40628_g1,c27281_g1,c7804_g1,c3055_g1,…
742_g1,c45641_g1,c9073_g1,c9241_g1,c17245_g1,c6421_g1,c18432_g1,c15301_g1,c23612_g1,c1684_g1,c8781_g1,c7878_g1,c16555_g3,c38002_g1,c13457_g1,c34205_g1,c7638_g1,c32949_g1,c32993_g1,c13304_g1,c37242_g1,c37049_g1,c33300_g1,c8821_g1,c6858_g1,c25533_g1,c23852_g1,c38275_g1,c37984_g1,c28690_g1,c30203_g1,c11653_g1,c12366_g1,c24224_g1,c15921_g1,c46026_g1,c10232_g1,c39781_g1,c17425_g1,c28785_g1,c22029_g1,c…
GO:0008150	Biological Process	GO:0008152	metabolic process	GO:0009058	biosynthetic process	GO:0009889	regulation of biosynthetic process	1152	c33609_g1,c37688_g1,c29023_g1,c16986_g1,c32718_g1,c47559_g1,c36262_g1,c14046_g1,c38753_g1,c10962_g1,c15184_g1,c39292_g1,c3255_g1,c13862_g1,c23004_g1,c38687_g1,c9931_g1,c14501_g2,c23752_g1,c17399_g1,c42494_g1,c1206_g1,c19153_g1,c40989_g1,c15109_g1,c7223_g1,c12242_g1,c24191_g1,c14060_g1,c14509_g1,c15425_g2,c8034_g1,c16512_g1,c12003_g1,c13476_g1,c41303_g1,c28241_g1,c9105_g1,c37205_g1,c29800_g1,c6781…
GO:0008150	Biological Process	GO:0008152	metabolic process	GO:0009058	biosynthetic process	GO:0009890	negative regulation of biosynthetic process	43	c3061_g1,c24072_g1,c45342_g1,c21779_g1,c8300_g1,c29019_g1,c24432_g1,c47668_g1,c45009_g1,c14975_g2,c14585_g1,c15662_g1,c12673_g1,c30628_g1,c8891_g1,c1857_g1,c36792_g1,c24338_g1,c41350_g1,c6858_g1,c41081_g1,c14009_g1,c14438_g1,c6892_g2,c2703_g1,c13899_g1,c15370_g1,c11302_g1,c10506_g1,c14581_g1,c38982_g1,c12229_g1,c6662_g1,c13390_g1,c32183_g1,c11010_g1,c12442_g1,c12144_g1,c38275_g1,c11724_g1,c8080_g…
GO:0008150	Biological Process	GO:0008152	metabolic process	GO:0009058	biosynthetic process	GO:0009891	positive regulation of biosynthetic process	36	c37212_g1,c47553_g1,c15565_g1,c15329_g1,c26245_g1,c19362_g1,c45971_g1,c4544_g1,c23340_g1,c6667_g1,c43467_g1,c36370_g1,c38002_g1,c15130_g1,c32350_g1,c30628_g1,c36652_g1,c2949_g1,c12003_g1,c5684_g1,c15248_g1,c3301_g1,c14296_g1,c28999_g1,c8682_g1,c27056_g1,c9327_g1,c37636_g1,c11755_g1,c43860_g1,c17058_g1,c31732_g1,c16228_g1,c46176_g1,c13218_g1,c2002_g1
GO:0008150	Biological Process	GO:0008152	metabolic process	GO:0009058	biosynthetic process	GO:0044249	cellular biosynthetic process	3469	c5530_g1,c16650_g1,c13108_g1,c9972_g1,c26989_g1,c541_g1,c11767_g1,c25036_g1,c43872_g1,c13181_g1,c17042_g1,c38367_g1,c3509_g1,c9910_g1,c428_g1,c12974_g1,c24090_g1,c16211_g1,c16582_g1,c20715_g1,c27476_g1,c34439_g1,c17809_g1,c16759_g1,c36721_g1,c15705_g1,c10591_g1,c44197_g1,c42791_g1,c30317_g1,c16858_g1,c11302_g1,c44997_g1,c45013_g1,c35467_g1,c38347_g1,c7025_g1,c35965_g1,c1777_g1,c15432_g1,c40743_g1…
,c1486_g1,c8215_g1,c31214_g1,c15262_g1,c9813_g1,c14543_g1,c16393_g1,c26172_g1,c12696_g1,c9105_g1,c13709_g1,c2137_g1,c6781_g1,c20619_g1,c12052_g1,c6814_g1,c5481_g1,c15752_g1,c7724_g1,c17206_g1,c14110_g1,c19079_g1,c1935_g1,c5015_g1,c9060_g1,c7705_g1,c38883_g1,c14522_g2,c12499_g1,c918_g1,c16920_g2,c46280_g1,c5878_g1,c32021_g1,c14237_g1,c16086_g1,c34310_g1,c15374_g2,c15313_g1,c11010_g1,c36694_g1,c155…
GO:0008150	Biological Process	GO:0008152	metabolic process	GO:0009058	biosynthetic process	GO:0042446	hormone biosynthetic process	2	c36693_g1,c14983_g1
GO:0008150	Biological Process	GO:0008152	metabolic process	GO:0009058	biosynthetic process	GO:0044711	single-organism biosynthetic process	1080	c2961_g1,c14940_g1,c12867_g1,c9311_g1,c16075_g1,c36693_g1,c11440_g1,c12346_g1,c36680_g1,c39294_g1,c20844_g1,c42787_g1,c42050_g1,c14561_g1,c25467_g1,c18150_g1,c23024_g1,c17499_g1,c42100_g1,c28905_g1,c13048_g2,c3804_g1,c46731_g1,c16364_g1,c45703_g1,c34435_g1,c19788_g1,c16805_g1,c40595_g1,c14197_g1,c26615_g1,c42234_g1,c42573_g1,c22268_g1,c11781_g1,c14252_g1,c3161_g1,c37862_g1,c8316_g1,c1904_g1,c3138…
GO:0008150	Biological Process	GO:0008152	metabolic process	GO:0009056	catabolic process	GO:1901575	organic substance catabolic process	571	c12316_g1,c21943_g1,c24275_g1,c46013_g1,c32031_g1,c32658_g1,c17694_g1,c11305_g1,c28752_g1,c12173_g1,c43686_g1,c32156_g1,c9153_g1,c16151_g1,c11132_g1,c983_g1,c33635_g1,c34539_g1,c38853_g1,c5847_g1,c12633_g1,c3218_g1,c6400_g1,c5486_g1,c20449_g1,c3575_g1,c5267_g1,c28052_g1,c14741_g1,c44981_g1,c5477_g1,c11291_g1,c31383_g1,c44551_g1,c17905_g1,c13098_g1,c8434_g1,c39088_g1,c35541_g1,c28690_g1,c19788_g1,…
GO:0008150	Biological Process	GO:0008152	metabolic process	GO:0009056	catabolic process	GO:0009895	negative regulation of catabolic process	12	c3096_g1,c6319_g1,c18054_g1,c827_g1,c11546_g1,c7806_g1,c22358_g1,c1994_g1,c12024_g1,c7955_g1,c28399_g1,c9295_g1
GO:0008150	Biological Process	GO:0008152	metabolic process	GO:0009056	catabolic process	GO:0044248	cellular catabolic process	528	c12229_g1,c40840_g1,c23278_g1,c408_g1,c23055_g1,c34306_g1,c15692_g2,c38108_g1,c20799_g1,c17841_g1,c11812_g1,c4200_g1,c33143_g1,c10901_g1,c39473_g1,c33422_g1,c38470_g1,c16235_g1,c6238_g1,c12618_g1,c15138_g1,c22188_g1,c8031_g1,c15947_g1,c45029_g1,c10208_g1,c8223_g1,c27487_g1,c827_g1,c46273_g1,c35321_g1,c20585_g1,c15801_g1,c29465_g1,c37305_g1,c28399_g1,c42865_g1,c33724_g1,c29615_g1,c31298_g1,c3532_g…
GO:0008150	Biological Process	GO:0008152	metabolic process	GO:0009056	catabolic process	GO:0009896	positive regulation of catabolic process	37	c9110_g1,c22563_g1,c39397_g1,c40332_g1,c10423_g1,c22523_g1,c27492_g1,c22489_g1,c46580_g1,c38049_g1,c21361_g1,c44379_g1,c17798_g1,c6902_g1,c16969_g1,c3376_g1,c22358_g1,c39038_g1,c19863_g1,c12824_g1,c32945_g1,c25056_g1,c17881_g1,c41354_g1,c1800_g1,c38108_g1,c22642_g1,c8925_g1,c10524_g1,c21651_g1,c14756_g1,c21128_g1,c6810_g1,c8156_g1,c10970_g1,c40222_g1,c27379_g1
GO:0008150	Biological Process	GO:0008152	metabolic process	GO:0009056	catabolic process	GO:0044712	single-organism catabolic process	276	c1848_g1,c6616_g1,c14724_g1,c12862_g1,c17899_g1,c17492_g1,c22926_g1,c26406_g1,c11496_g1,c8286_g1,c37798_g1,c11816_g1,c12324_g1,c16297_g2,c36993_g1,c41197_g1,c8904_g1,c23507_g1,c23381_g1,c15477_g1,c3883_g1,c16644_g1,c3302_g1,c33507_g1,c26529_g1,c17124_g1,c11370_g1,c29756_g1,c4124_g1,c3096_g1,c4313_g1,c4130_g1,c18241_g1,c28429_g1,c5878_g1,c11525_g1,c33329_g1,c39506_g1,c11241_g1,c47280_g1,c22501_g1,…
GO:0008150	Biological Process	GO:0008152	metabolic process	GO:0009056	catabolic process	GO:0009894	regulation of catabolic process	60	c27379_g1,c12229_g1,c40222_g1,c10970_g1,c21943_g1,c11546_g1,c13439_g1,c8193_g1,c8156_g1,c6319_g1,c6810_g1,c3096_g1,c9295_g1,c21128_g1,c7955_g1,c38471_g1,c10524_g1,c8925_g1,c21651_g1,c1994_g1,c14756_g1,c38108_g1,c22642_g1,c7806_g1,c1800_g1,c13479_g1,c18054_g1,c41354_g1,c17881_g1,c25056_g1,c32945_g1,c12024_g1,c22358_g1,c3376_g1,c12824_g1,c39038_g1,c19863_g1,c16969_g1,c827_g1,c16024_g1,c12250_g1,c32…
GO:0008150	Biological Process	GO:0008152	metabolic process	GO:0071704	organic substance metabolic process	GO:0042197	halogenated hydrocarbon metabolic process	58	c25921_g1,c43575_g1,c16956_g3,c12625_g1,c37201_g1,c15943_g1,c18688_g1,c15638_g1,c42444_g1,c32133_g1,c16971_g1,c16103_g1,c39779_g1,c15230_g1,c16471_g1,c37298_g1,c33985_g1,c30801_g1,c16596_g1,c19376_g1,c43992_g1,c15230_g3,c41316_g1,c9385_g1,c15651_g1,c16721_g2,c8861_g1,c12315_g1,c30099_g1,c24076_g1,c23458_g1,c7976_g1,c39033_g1,c16189_g1,c17717_g2,c16520_g1,c28594_g1,c7163_g1,c12404_g1,c9128_g1,c162…
GO:0008150	Biological Process	GO:0008152	metabolic process	GO:0071704	organic substance metabolic process	GO:0019637	organophosphate metabolic process	822	c45013_g1,c5423_g1,c4691_g1,c17334_g1,c2441_g1,c40743_g1,c40664_g1,c8798_g2,c16518_g1,c31818_g1,c27299_g1,c40047_g1,c33442_g1,c9292_g1,c33503_g1,c17564_g1,c10909_g1,c18445_g1,c21408_g1,c27792_g1,c40864_g1,c11767_g1,c16294_g1,c14628_g1,c8915_g1,c14604_g1,c10887_g1,c15816_g1,c19402_g1,c27865_g1,c16524_g1,c13295_g1,c25153_g1,c13829_g1,c37003_g1,c6116_g1,c30805_g1,c17327_g1,c20710_g1,c12622_g1,c6409_…
GO:0008150	Biological Process	GO:0008152	metabolic process	GO:0071704	organic substance metabolic process	GO:1901575	organic substance catabolic process	571	c12316_g1,c21943_g1,c24275_g1,c46013_g1,c32031_g1,c32658_g1,c17694_g1,c11305_g1,c28752_g1,c12173_g1,c43686_g1,c32156_g1,c9153_g1,c16151_g1,c11132_g1,c983_g1,c33635_g1,c34539_g1,c38853_g1,c5847_g1,c12633_g1,c3218_g1,c6400_g1,c5486_g1,c20449_g1,c3575_g1,c5267_g1,c28052_g1,c14741_g1,c44981_g1,c5477_g1,c11291_g1,c31383_g1,c44551_g1,c17905_g1,c13098_g1,c8434_g1,c39088_g1,c35541_g1,c28690_g1,c19788_g1,…
GO:0008150	Biological Process	GO:0008152	metabolic process	GO:0071704	organic substance metabolic process	GO:1901360	organic cyclic compound metabolic process	3743	c11370_g1,c14793_g1,c16258_g1,c47553_g1,c29756_g1,c19912_g1,c23710_g1,c23340_g1,c22777_g1,c17948_g1,c42596_g1,c9021_g1,c10737_g1,c27264_g1,c45798_g1,c14585_g1,c6513_g1,c22315_g1,c498_g1,c3302_g1,c13333_g2,c17864_g1,c15630_g1,c16947_g1,c46627_g1,c5001_g1,c34658_g1,c11682_g1,c36760_g1,c28019_g1,c15442_g1,c33550_g1,c11042_g1,c14548_g2,c40619_g1,c11816_g1,c35591_g1,c41350_g1,c4601_g1,c42777_g1,c17933…
c43604_g1,c13690_g2,c36950_g1,c10908_g1,c5757_g1,c34348_g1,c16240_g1,c2676_g1,c38686_g1,c40332_g1,c12698_g1,c39863_g1,c11975_g1,c32311_g1,c23783_g1,c35927_g1,c38927_g1,c32875_g1,c45058_g1,c25453_g1,c15253_g1,c3193_g1,c10554_g1,c9092_g1,c13750_g1,c12663_g1,c27152_g1,c10333_g1,c46715_g1,c36763_g1,c5779_g1,c37673_g1,c21768_g1,c40077_g1,c16659_g1,c1700_g1,c15421_g1,c21376_g1,c1404_g1,c4518_g1,c16068_…
GO:0008150	Biological Process	GO:0008152	metabolic process	GO:0071704	organic substance metabolic process	GO:0019296	coenzyme M metabolic process	2	c23496_g1,c10667_g1
GO:0008150	Biological Process	GO:0008152	metabolic process	GO:0071704	organic substance metabolic process	GO:1901564	organonitrogen compound metabolic process	2802	c23137_g1,c27373_g1,c7881_g1,c33121_g1,c3963_g1,c12755_g1,c8823_g1,c14577_g1,c33573_g1,c14548_g1,c37701_g1,c16470_g1,c12738_g1,c16432_g1,c44138_g1,c44538_g1,c18688_g1,c11152_g1,c36774_g1,c32070_g1,c14193_g1,c40900_g1,c38309_g1,c9229_g1,c37156_g1,c10687_g1,c29514_g1,c30063_g1,c20449_g1,c32404_g1,c6400_g1,c40039_g1,c41830_g1,c23663_g1,c3575_g1,c25979_g1,c5580_g1,c16716_g2,c43836_g1,c23397_g1,c47034…
GO:0008150	Biological Process	GO:0008152	metabolic process	GO:0071704	organic substance metabolic process	GO:0042180	cellular ketone metabolic process	73	c36754_g1,c42573_g1,c42682_g1,c32683_g1,c7537_g1,c15967_g1,c42417_g1,c40148_g1,c22396_g1,c13476_g1,c4276_g1,c27118_g1,c25362_g1,c13048_g2,c43603_g1,c30565_g1,c28905_g1,c8215_g1,c14682_g3,c37798_g1,c39599_g1,c15918_g1,c13409_g1,c9217_g1,c22081_g1,c44768_g1,c7820_g1,c14923_g1,c35159_g1,c9498_g1,c32961_g1,c17347_g1,c42366_g1,c4715_g1,c8922_g1,c1427_g1,c44251_g1,c24906_g1,c42488_g1,c30802_g1,c3175_g1…
GO:0008150	Biological Process	GO:0008152	metabolic process	GO:0071704	organic substance metabolic process	GO:0035383	thioester metabolic process	17	c35738_g1,c15692_g2,c9610_g1,c13019_g2,c29597_g1,c15110_g1,c4723_g1,c27018_g1,c14544_g1,c25029_g1,c5977_g1,c14847_g1,c13763_g1,c28052_g1,c11782_g2,c45229_g1,c35040_g1
GO:0008150	Biological Process	GO:0008152	metabolic process	GO:0071704	organic substance metabolic process	GO:1900673	olefin metabolic process	3	c17303_g1,c13259_g2,c39782_g1
GO:0008150	Biological Process	GO:0008152	metabolic process	GO:0071704	organic substance metabolic process	GO:0030638	polyketide metabolic process	2	c1621_g1,c14719_g1
GO:0008150	Biological Process	GO:0008152	metabolic process	GO:0071704	organic substance metabolic process	GO:0006629	lipid metabolic process	429	c16783_g2,c16855_g1,c39348_g1,c21172_g1,c19017_g1,c31818_g1,c14411_g1,c36611_g1,c40047_g1,c16574_g1,c3351_g1,c42370_g1,c31926_g1,c2424_g1,c40743_g1,c35982_g1,c35965_g1,c18325_g1,c16518_g1,c34275_g1,c15009_g1,c8194_g1,c14801_g1,c13950_g1,c4411_g1,c44997_g1,c16049_g1,c10399_g1,c16858_g1,c14111_g1,c29986_g1,c23803_g1,c42568_g1,c5583_g1,c31967_g1,c3321_g1,c12622_g1,c16826_g1,c45434_g1,c6845_g1,c11328…
GO:0008150	Biological Process	GO:0008152	metabolic process	GO:0071704	organic substance metabolic process	GO:0018904	ether metabolic process	4	c44381_g1,c24006_g1,c30759_g1,c17271_g1
GO:0008150	Biological Process	GO:0008152	metabolic process	GO:0071704	organic substance metabolic process	GO:0015977	carbon fixation	13	c45055_g1,c15398_g1,c25533_g1,c2972_g1,c9965_g1,c8029_g1,c31886_g1,c20917_g1,c11322_g1,c16364_g1,c12257_g1,c34822_g1,c8507_g1
GO:0008150	Biological Process	GO:0008152	metabolic process	GO:0071704	organic substance metabolic process	GO:1901135	carbohydrate derivative metabolic process	923	c23729_g1,c13057_g1,c20350_g1,c11704_g1,c25691_g1,c42580_g1,c42854_g1,c11262_g1,c1278_g1,c24376_g1,c13747_g1,c28154_g1,c22193_g1,c43846_g1,c40454_g1,c12229_g1,c13982_g1,c23492_g1,c28098_g1,c20574_g1,c14697_g1,c8016_g1,c16098_g1,c17003_g3,c12106_g1,c14720_g1,c15108_g1,c1627_g1,c23278_g1,c14516_g1,c39107_g1,c14451_g1,c13121_g1,c15243_g2,c12092_g2,c27734_g1,c16033_g1,c3532_g1,c8128_g1,c24262_g1,c105…
GO:0008150	Biological Process	GO:0008152	metabolic process	GO:0071704	organic substance metabolic process	GO:1901615	organic hydroxy compound metabolic process	59	c36456_g1,c28934_g1,c15561_g1,c25136_g1,c5700_g1,c20844_g1,c1621_g1,c8209_g1,c44933_g1,c23507_g1,c5847_g1,c34950_g1,c12154_g1,c3883_g1,c42787_g1,c36937_g1,c16963_g1,c28437_g1,c38826_g1,c36895_g1,c1697_g1,c16893_g1,c9371_g1,c19306_g1,c33673_g1,c43347_g1,c34429_g1,c32450_g1,c3321_g1,c12503_g1,c13485_g1,c13089_g1,c8434_g1,c8129_g1,c8545_g1,c34640_g1,c16911_g1,c4674_g1,c16779_g1,c13982_g1,c22268_g1,c…
GO:0008150	Biological Process	GO:0008152	metabolic process	GO:0071704	organic substance metabolic process	GO:0005975	carbohydrate metabolic process	426	c13121_g1,c38468_g1,c27153_g1,c12092_g2,c11985_g1,c13089_g1,c32965_g1,c3532_g1,c16033_g1,c18147_g1,c24262_g1,c44516_g1,c10519_g1,c11322_g1,c20399_g1,c29070_g1,c4494_g1,c2845_g1,c8507_g1,c34822_g1,c9550_g1,c2793_g1,c11611_g1,c11538_g1,c28810_g1,c28527_g1,c9762_g1,c23706_g1,c23729_g1,c3022_g1,c17073_g2,c20350_g1,c10065_g1,c11812_g1,c7531_g1,c714_g1,c42854_g1,c23517_g1,c16932_g1,c11262_g1,c22607_g1,…
GO:0008150	Biological Process	GO:0008152	metabolic process	GO:0071704	organic substance metabolic process	GO:0018942	organometal metabolic process	2	c4928_g1,c32980_g1
GO:0008150	Biological Process	GO:0008152	metabolic process	GO:0071704	organic substance metabolic process	GO:0006081	cellular aldehyde metabolic process	138	c27051_g1,c8572_g1,c16518_g1,c27217_g1,c17334_g1,c11305_g1,c14887_g1,c16470_g1,c43095_g1,c43037_g1,c25891_g1,c31886_g1,c24628_g1,c16574_g1,c19405_g1,c47323_g1,c15664_g1,c25153_g1,c5847_g1,c11131_g1,c4513_g1,c40973_g1,c20449_g1,c23756_g1,c14604_g1,c5477_g1,c27508_g1,c20715_g1,c16911_g1,c16805_g1,c4674_g1,c13065_g1,c15514_g1,c22268_g1,c45089_g1,c5_g1,c4393_g1,c33624_g1,c24694_g1,c37889_g1,c28436_g1…
GO:0008150	Biological Process	GO:0008152	metabolic process	GO:0071704	organic substance metabolic process	GO:1901568	fatty acid derivative metabolic process	8	c37401_g1,c8903_g1,c10383_g1,c1384_g1,c16243_g1,c7436_g1,c17980_g1,c4606_g1
GO:0008150	Biological Process	GO:0008152	metabolic process	GO:0071704	organic substance metabolic process	GO:1901576	organic substance biosynthetic process	3636	c16732_g4,c15329_g1,c35577_g1,c14079_g1,c418_g1,c14842_g1,c9032_g2,c4005_g1,c3061_g1,c34819_g1,c9282_g1,c36748_g1,c44992_g1,c14345_g1,c36815_g1,c24261_g1,c6125_g1,c15130_g1,c47186_g1,c15340_g1,c13965_g1,c9623_g1,c10226_g1,c17319_g1,c42511_g1,c42400_g1,c14624_g1,c11241_g1,c17739_g1,c18474_g1,c6334_g1,c28999_g1,c16870_g1,c13710_g1,c30029_g1,c22970_g1,c20526_g1,c40628_g1,c27281_g1,c7804_g1,c3055_g1,…
742_g1,c45641_g1,c9073_g1,c9241_g1,c17245_g1,c6421_g1,c18432_g1,c15301_g1,c23612_g1,c1684_g1,c8781_g1,c7878_g1,c16555_g3,c38002_g1,c13457_g1,c34205_g1,c7638_g1,c32949_g1,c32993_g1,c13304_g1,c37242_g1,c37049_g1,c33300_g1,c8821_g1,c6858_g1,c25533_g1,c23852_g1,c38275_g1,c37984_g1,c28690_g1,c30203_g1,c11653_g1,c12366_g1,c24224_g1,c15921_g1,c46026_g1,c10232_g1,c39781_g1,c17425_g1,c28785_g1,c22029_g1,c…
GO:0008150	Biological Process	GO:0008152	metabolic process	GO:0071704	organic substance metabolic process	GO:0006082	organic acid metabolic process	1012	c27362_g1,c17620_g1,c15398_g1,c15524_g1,c3520_g1,c40973_g1,c38539_g1,c10697_g1,c13949_g1,c26918_g1,c15664_g1,c38643_g1,c19684_g1,c30970_g1,c34535_g1,c14512_g2,c38826_g1,c12395_g1,c1552_g1,c29118_g1,c14155_g1,c32254_g1,c9965_g1,c20706_g1,c6700_g1,c29996_g1,c35738_g1,c25271_g1,c47341_g1,c14822_g2,c19416_g1,c899_g1,c14447_g1,c16680_g1,c41334_g1,c47069_g1,c34314_g1,c1738_g1,c27051_g1,c17050_g1,c10452…
GO:0008150	Biological Process	GO:0008152	metabolic process	GO:0071704	organic substance metabolic process	GO:0043170	macromolecule metabolic process	5082	c43604_g1,c15714_g1,c21653_g1,c14151_g1,c20623_g1,c31615_g1,c8428_g1,c44422_g1,c3687_g1,c16179_g1,c31635_g1,c32507_g1,c18511_g1,c30934_g1,c32137_g1,c29637_g1,c12883_g1,c32861_g1,c12934_g1,c12634_g1,c36136_g1,c9731_g1,c3206_g1,c29838_g1,c1975_g1,c38303_g1,c15374_g3,c28065_g1,c42222_g1,c45977_g1,c32913_g1,c12777_g1,c13221_g2,c28010_g1,c45825_g1,c8690_g1,c33507_g1,c12643_g1,c21856_g1,c8695_g1,c2849_…
g1,c40608_g1,c28240_g1,c14763_g2,c27242_g1,c15355_g1,c31058_g1,c28689_g1,c484_g2,c22767_g1,c1238_g1,c19104_g1,c26948_g1,c24959_g1,c13176_g1,c11755_g1,c13830_g1,c2800_g1,c30048_g1,c10401_g1,c47050_g1,c39505_g1,c12376_g1,c11230_g1,c1474_g1,c15885_g1,c17073_g2,c5147_g1,c15248_g1,c14156_g1,c37148_g1,c1366_g1,c11679_g2,c15029_g1,c2051_g1,c16835_g1,c25321_g1,c16442_g7,c34717_g1,c8596_g1,c10555_g1,c2248…
GO:0008150	Biological Process	GO:0008152	metabolic process	GO:0071704	organic substance metabolic process	GO:0043446	cellular alkane metabolic process	30	c30862_g1,c14371_g1,c27445_g1,c27508_g1,c204_g2,c5435_g1,c17113_g1,c4291_g1,c7104_g1,c13304_g1,c10224_g1,c19476_g1,c16741_g2,c38617_g1,c33433_g1,c1963_g1,c6976_g1,c416_g1,c30970_g1,c32674_g1,c12912_g1,c23024_g1,c12206_g1,c41859_g1,c5276_g1,c28785_g1,c21007_g1,c26205_g1,c9526_g1,c13763_g1
GO:0008150	Biological Process	GO:0044848	biological phase	GO:0022403	cell cycle phase	GO:0098763	mitotic cell cycle phase	16	c15574_g3,c40070_g1,c19358_g1,c35117_g1,c46132_g1,c36280_g1,c9159_g1,c37770_g1,c19231_g1,c43918_g1,c15945_g1,c15160_g1,c15184_g1,c28399_g1,c32716_g1,c21361_g1
GO:0008150	Biological Process	GO:0044848	biological phase	GO:0022403	cell cycle phase	GO:0051324	prophase	1	c41510_g1
GO:0008150	Biological Process	GO:0044848	biological phase	GO:0022403	cell cycle phase	GO:0000279	M phase	17	c28399_g1,c32716_g1,c21361_g1,c15184_g1,c15160_g1,c41510_g1,c15945_g1,c19231_g1,c43918_g1,c37770_g1,c9159_g1,c36280_g1,c35117_g1,c46132_g1,c19358_g1,c40070_g1,c15574_g3
GO:0008150	Biological Process	GO:0044848	biological phase	GO:0022403	cell cycle phase	GO:0098762	meiotic cell cycle phase	1	c41510_g1
GO:0008150	Biological Process	GO:0044848	biological phase	GO:0022403	cell cycle phase	GO:0051322	anaphase	12	c9159_g1,c32716_g1,c28399_g1,c21361_g1,c36280_g1,c15184_g1,c35117_g1,c46132_g1,c15160_g1,c15945_g1,c19231_g1,c40070_g1
GO:0008150	Biological Process	GO:0040007	growth	GO:0040008	regulation of growth	GO:0045927	positive regulation of growth	2	c30628_g1,c28105_g1
GO:0008150	Biological Process	GO:0040007	growth	GO:0040008	regulation of growth	GO:0045926	negative regulation of growth	1	c30628_g1
GO:0008150	Biological Process	GO:0040007	growth	GO:0040008	regulation of growth	GO:0040009	regulation of growth rate	1	c28105_g1
GO:0008150	Biological Process	GO:0040007	growth	GO:0040008	regulation of growth	GO:0001558	regulation of cell growth	1	c30628_g1
GO:0008150	Biological Process	GO:0040007	growth	GO:0016049	cell growth	GO:0001558	regulation of cell growth	1	c30628_g1
GO:0008150	Biological Process	GO:0050896	response to stimulus	GO:0051716	cellular response to stimulus	GO:0007165	signal transduction	732	c4317_g1,c625_g1,c12865_g1,c8949_g1,c42868_g1,c14108_g1,c11155_g1,c27306_g1,c14711_g1,c16117_g1,c19776_g1,c28566_g1,c7864_g1,c12176_g1,c15487_g1,c2198_g1,c16504_g1,c6517_g1,c17062_g1,c18797_g1,c16920_g3,c10968_g1,c17881_g1,c3180_g1,c16165_g1,c46671_g1,c9690_g1,c3289_g1,c14663_g2,c12903_g1,c43522_g1,c9273_g1,c43903_g1,c47266_g1,c17088_g1,c13922_g1,c16302_g1,c14793_g1,c1583_g1,c25415_g1,c15820_g1,c…
GO:0008150	Biological Process	GO:0050896	response to stimulus	GO:0051716	cellular response to stimulus	GO:0033554	cellular response to stress	362	c28017_g1,c14586_g1,c23362_g1,c27395_g1,c32038_g1,c14656_g1,c31816_g1,c13604_g1,c45375_g1,c42698_g1,c14943_g1,c22498_g1,c37293_g1,c46502_g1,c27141_g1,c12156_g1,c31822_g1,c12165_g1,c3367_g1,c15215_g1,c28344_g1,c8213_g1,c1745_g1,c16275_g1,c28425_g1,c33915_g1,c29542_g1,c4874_g1,c6718_g1,c37382_g1,c41649_g1,c19190_g1,c31971_g1,c17439_g1,c17726_g1,c15246_g1,c39314_g1,c2698_g1,c45485_g1,c7257_g1,c9558_…
GO:0008150	Biological Process	GO:0050896	response to stimulus	GO:0051716	cellular response to stimulus	GO:0031668	cellular response to extracellular stimulus	28	c46502_g1,c23648_g1,c16771_g1,c39327_g1,c47207_g1,c15790_g1,c14834_g2,c33347_g1,c27362_g1,c45595_g1,c38056_g1,c43157_g1,c25131_g1,c3825_g1,c8296_g1,c25063_g1,c13506_g1,c1411_g1,c23935_g1,c10044_g1,c38027_g1,c8819_g1,c39989_g1,c10127_g1,c16319_g1,c35295_g1,c44287_g1,c41510_g1
GO:0008150	Biological Process	GO:0050896	response to stimulus	GO:0051716	cellular response to stimulus	GO:0071214	cellular response to abiotic stimulus	1	c30628_g1
GO:0008150	Biological Process	GO:0050896	response to stimulus	GO:0051716	cellular response to stimulus	GO:0070887	cellular response to chemical stimulus	110	c4313_g1,c16596_g1,c30801_g1,c43992_g1,c19376_g1,c9385_g1,c8861_g1,c15651_g1,c16721_g2,c5764_g1,c12315_g1,c9905_g1,c13816_g1,c31552_g1,c5050_g1,c12625_g1,c41472_g1,c18688_g1,c21729_g1,c15638_g1,c10992_g2,c42444_g1,c15230_g1,c16103_g1,c6008_g1,c13153_g1,c39101_g1,c29887_g1,c13841_g1,c12828_g1,c16027_g1,c15866_g1,c18583_g1,c45161_g1,c14936_g2,c15762_g1,c16793_g2,c13305_g1,c12834_g1,c46027_g1,c45375…
GO:0008150	Biological Process	GO:0050896	response to stimulus	GO:0009607	response to biotic stimulus	GO:0002832	negative regulation of response to biotic stimulus	4	c12949_g1,c13393_g1,c13247_g1,c26925_g1
GO:0008150	Biological Process	GO:0050896	response to stimulus	GO:0009607	response to biotic stimulus	GO:0002831	regulation of response to biotic stimulus	6	c13247_g1,c26925_g1,c12949_g1,c35781_g1,c13393_g1,c12808_g1
GO:0008150	Biological Process	GO:0050896	response to stimulus	GO:0009607	response to biotic stimulus	GO:0043207	response to external biotic stimulus	79	c4300_g1,c20595_g1,c13731_g1,c12622_g1,c34193_g1,c13741_g1,c40735_g1,c15160_g1,c23484_g1,c6814_g1,c2201_g1,c11555_g1,c13393_g1,c41137_g1,c21796_g1,c46125_g1,c21175_g1,c35300_g1,c26925_g1,c15143_g1,c19577_g1,c25131_g1,c36837_g1,c35781_g1,c41192_g1,c2362_g1,c16190_g1,c12808_g1,c26816_g1,c2502_g1,c13497_g1,c22283_g1,c530_g1,c32837_g1,c18646_g1,c12024_g1,c8029_g1,c29446_g1,c22358_g1,c16152_g2,c27487_…
GO:0008150	Biological Process	GO:0050896	response to stimulus	GO:0042221	response to chemical	GO:0070887	cellular response to chemical stimulus	110	c4313_g1,c16596_g1,c30801_g1,c43992_g1,c19376_g1,c9385_g1,c8861_g1,c15651_g1,c16721_g2,c5764_g1,c12315_g1,c9905_g1,c13816_g1,c31552_g1,c5050_g1,c12625_g1,c41472_g1,c18688_g1,c21729_g1,c15638_g1,c10992_g2,c42444_g1,c15230_g1,c16103_g1,c6008_g1,c13153_g1,c39101_g1,c29887_g1,c13841_g1,c12828_g1,c16027_g1,c15866_g1,c18583_g1,c45161_g1,c14936_g2,c15762_g1,c16793_g2,c13305_g1,c12834_g1,c46027_g1,c45375…
GO:0008150	Biological Process	GO:0050896	response to stimulus	GO:0042221	response to chemical	GO:0009410	response to xenobiotic stimulus	63	c45161_g1,c18583_g1,c7038_g1,c11894_g1,c38301_g1,c13153_g1,c29887_g1,c12828_g1,c27471_g1,c16027_g1,c15866_g1,c9128_g1,c7163_g1,c12404_g1,c39782_g1,c15826_g1,c21017_g1,c12598_g1,c16233_g1,c17013_g3,c40513_g1,c13259_g2,c16677_g2,c16142_g1,c23458_g1,c24076_g1,c39033_g1,c7976_g1,c17717_g2,c16189_g1,c28594_g1,c16520_g1,c9385_g1,c41316_g1,c8861_g1,c16721_g2,c15651_g1,c12315_g1,c30099_g1,c33985_g1,c4313…
GO:0008150	Biological Process	GO:0050896	response to stimulus	GO:0042221	response to chemical	GO:0006935	chemotaxis	19	c37051_g1,c32522_g1,c36646_g1,c6561_g1,c8911_g1,c33253_g1,c29261_g1,c40258_g1,c12601_g1,c43792_g1,c26703_g1,c3579_g1,c32800_g1,c2727_g1,c6914_g1,c27907_g1,c11031_g1,c11687_g1,c14432_g2
GO:0008150	Biological Process	GO:0050896	response to stimulus	GO:0042221	response to chemical	GO:1990267	response to transition metal nanoparticle	5	c25334_g1,c46415_g1,c16454_g1,c9607_g1,c32176_g1
GO:0008150	Biological Process	GO:0050896	response to stimulus	GO:0042221	response to chemical	GO:0009593	detection of chemical stimulus	7	c16719_g1,c12585_g1,c26919_g1,c47205_g1,c37820_g1,c23330_g1,c28731_g1
GO:0008150	Biological Process	GO:0050896	response to stimulus	GO:0042221	response to chemical	GO:0001101	response to acid chemical	18	c21800_g1,c16613_g1,c1804_g1,c29090_g1,c17607_g1,c6746_g1,c39659_g1,c7134_g1,c35971_g1,c6419_g1,c10992_g2,c176_g1,c9343_g1,c12016_g1,c14984_g1,c2198_g1,c31552_g1,c5050_g1
GO:0008150	Biological Process	GO:0050896	response to stimulus	GO:0042221	response to chemical	GO:0042493	response to drug	11	c11975_g1,c19122_g1,c32313_g1,c26651_g1,c23355_g1,c22188_g1,c28686_g1,c11152_g1,c28195_g1,c830_g1,c27638_g1
GO:0008150	Biological Process	GO:0050896	response to stimulus	GO:0042221	response to chemical	GO:0010035	response to inorganic substance	22	c29090_g1,c46415_g1,c16951_g1,c40535_g1,c16454_g1,c25334_g1,c39659_g1,c7134_g1,c32176_g1,c14404_g1,c39106_g1,c21800_g1,c16613_g1,c1804_g1,c14984_g1,c12016_g1,c28961_g1,c9607_g1,c6419_g1,c27281_g1,c176_g1,c9343_g1
GO:0008150	Biological Process	GO:0050896	response to stimulus	GO:0042221	response to chemical	GO:1901698	response to nitrogen compound	6	c6746_g1,c31552_g1,c39659_g1,c7134_g1,c10992_g2,c2198_g1
GO:0008150	Biological Process	GO:0050896	response to stimulus	GO:0042221	response to chemical	GO:1901700	response to oxygen-containing compound	19	c16442_g4,c41461_g1,c176_g1,c10992_g2,c6419_g1,c9343_g1,c1970_g1,c2198_g1,c31552_g1,c11828_g1,c12016_g1,c14984_g1,c1804_g1,c16613_g1,c21800_g1,c39659_g1,c7134_g1,c6746_g1,c29090_g1
GO:0008150	Biological Process	GO:0050896	response to stimulus	GO:0042221	response to chemical	GO:0010033	response to organic substance	50	c5764_g1,c33291_g1,c6076_g1,c12534_g1,c39957_g1,c9074_g1,c6746_g1,c3255_g1,c14451_g1,c47651_g1,c6410_g1,c43902_g1,c3859_g1,c6013_g1,c21729_g1,c10992_g2,c41472_g1,c6651_g1,c15095_g1,c13816_g1,c31552_g1,c16808_g1,c15762_g1,c16793_g2,c13305_g1,c46027_g1,c12834_g1,c15660_g1,c39438_g1,c16644_g1,c14936_g2,c15021_g1,c27109_g1,c39101_g1,c13841_g1,c14793_g1,c7167_g1,c5970_g1,c7046_g1,c3377_g1,c16071_g2,c9…
GO:0008150	Biological Process	GO:0050896	response to stimulus	GO:0042221	response to chemical	GO:0046685	response to arsenic-containing substance	2	c30628_g1,c43940_g1
GO:0008150	Biological Process	GO:0050896	response to stimulus	GO:0042221	response to chemical	GO:0009636	response to toxic substance	18	c13360_g1,c20293_g1,c34431_g1,c14430_g2,c2497_g1,c32176_g1,c46415_g1,c26830_g1,c25334_g1,c14329_g1,c22218_g1,c27096_g1,c44481_g1,c29349_g1,c9719_g1,c38565_g1,c9607_g1,c43940_g1
GO:0008150	Biological Process	GO:0050896	response to stimulus	GO:0009719	response to endogenous stimulus	GO:0009725	response to hormone	29	c3377_g1,c6812_g1,c41472_g1,c32334_g1,c15095_g1,c13816_g1,c28927_g1,c32312_g1,c8888_g1,c16808_g1,c44018_g1,c3859_g1,c14793_g1,c21729_g1,c5970_g1,c9074_g1,c3255_g1,c14451_g1,c27109_g1,c13841_g1,c5764_g1,c15762_g1,c13305_g1,c16793_g2,c46027_g1,c12834_g1,c15660_g1,c14936_g2,c39957_g1
GO:0008150	Biological Process	GO:0050896	response to stimulus	GO:0009719	response to endogenous stimulus	GO:0071495	cellular response to endogenous stimulus	29	c14936_g2,c15762_g1,c5764_g1,c16793_g2,c13305_g1,c12834_g1,c46027_g1,c15660_g1,c13841_g1,c9074_g1,c14451_g1,c6746_g1,c3255_g1,c21729_g1,c5970_g1,c10992_g2,c14793_g1,c32334_g1,c13816_g1,c31552_g1,c28927_g1,c8888_g1,c32312_g1,c44018_g1,c16808_g1,c2198_g1,c3377_g1,c6812_g1,c41472_g1
GO:0008150	Biological Process	GO:0050896	response to stimulus	GO:0009719	response to endogenous stimulus	GO:0010243	response to organonitrogen compound	4	c31552_g1,c2198_g1,c10992_g2,c6746_g1
GO:0008150	Biological Process	GO:0050896	response to stimulus	GO:0048584	positive regulation of response to stimulus	GO:0031349	positive regulation of defense response	2	c25214_g1,c38504_g1
GO:0008150	Biological Process	GO:0050896	response to stimulus	GO:0048584	positive regulation of response to stimulus	GO:0009967	positive regulation of signal transduction	22	c6670_g1,c10992_g2,c14432_g2,c10837_g1,c31552_g1,c46854_g1,c39427_g1,c2198_g1,c24570_g1,c662_g1,c8898_g1,c35572_g1,c12422_g1,c29487_g1,c15334_g1,c6746_g1,c4208_g1,c7011_g1,c9233_g1,c8815_g1,c15354_g1,c13259_g1
GO:0008150	Biological Process	GO:0050896	response to stimulus	GO:0048584	positive regulation of response to stimulus	GO:0050778	positive regulation of immune response	8	c8087_g1,c38504_g1,c25214_g1,c16442_g4,c44920_g1,c2499_g1,c16801_g1,c46305_g1
GO:0008150	Biological Process	GO:0050896	response to stimulus	GO:0006950	response to stress	GO:0042594	response to starvation	7	c10127_g1,c13506_g1,c8296_g1,c23648_g1,c44287_g1,c35295_g1,c10044_g1
GO:0008150	Biological Process	GO:0050896	response to stimulus	GO:0006950	response to stress	GO:0006952	defense response	86	c9650_g1,c4300_g1,c20595_g1,c25214_g1,c28911_g1,c2832_g1,c34669_g1,c23484_g1,c13741_g1,c15160_g1,c40735_g1,c11555_g1,c2201_g1,c21796_g1,c13393_g1,c32658_g1,c21175_g1,c26925_g1,c35300_g1,c46125_g1,c26521_g1,c47112_g1,c36837_g1,c23967_g1,c15143_g1,c19577_g1,c2808_g1,c16190_g1,c12808_g1,c26816_g1,c35781_g1,c2362_g1,c15664_g2,c15415_g1,c530_g1,c31266_g1,c32837_g1,c37869_g1,c18646_g1,c42474_g1,c12024_…
GO:0008150	Biological Process	GO:0050896	response to stimulus	GO:0006950	response to stress	GO:0033554	cellular response to stress	362	c28017_g1,c14586_g1,c23362_g1,c27395_g1,c32038_g1,c14656_g1,c31816_g1,c13604_g1,c45375_g1,c42698_g1,c14943_g1,c22498_g1,c37293_g1,c46502_g1,c27141_g1,c12156_g1,c31822_g1,c12165_g1,c3367_g1,c15215_g1,c28344_g1,c8213_g1,c1745_g1,c16275_g1,c28425_g1,c33915_g1,c29542_g1,c4874_g1,c6718_g1,c37382_g1,c41649_g1,c19190_g1,c31971_g1,c17439_g1,c17726_g1,c15246_g1,c39314_g1,c2698_g1,c45485_g1,c7257_g1,c9558_…
GO:0008150	Biological Process	GO:0050896	response to stimulus	GO:0006950	response to stress	GO:0009611	response to wounding	66	c15166_g1,c14507_g1,c36982_g1,c35300_g1,c39431_g1,c8862_g1,c10370_g1,c19617_g1,c3300_g1,c3281_g1,c14921_g1,c7955_g1,c29673_g1,c10992_g2,c11066_g1,c16333_g1,c12702_g1,c42474_g1,c39040_g1,c12751_g1,c9984_g2,c987_g1,c31838_g1,c42451_g1,c2863_g1,c31703_g1,c26021_g1,c44325_g1,c15481_g1,c17905_g1,c29986_g1,c29535_g1,c2201_g1,c2042_g1,c12181_g2,c8913_g1,c14197_g1,c47021_g1,c1180_g1,c26414_g1,c14098_g1,c…
GO:0008150	Biological Process	GO:0050896	response to stimulus	GO:0006950	response to stress	GO:0006970	response to osmotic stress	1	c30628_g1
GO:0008150	Biological Process	GO:0050896	response to stimulus	GO:0006950	response to stress	GO:0080134	regulation of response to stress	13	c13393_g1,c35781_g1,c12808_g1,c11828_g1,c12949_g1,c1970_g1,c14507_g1,c41461_g1,c16442_g4,c25214_g1,c26925_g1,c38504_g1,c13247_g1
GO:0008150	Biological Process	GO:0050896	response to stimulus	GO:0006950	response to stress	GO:0035966	response to topologically incorrect protein	4	c33291_g1,c7167_g1,c39438_g1,c7046_g1
GO:0008150	Biological Process	GO:0050896	response to stimulus	GO:0006950	response to stress	GO:0006979	response to oxidative stress	11	c9045_g1,c32085_g1,c1970_g1,c6008_g1,c9905_g1,c45375_g1,c22498_g1,c16442_g4,c41461_g1,c11828_g1,c45693_g1
GO:0008150	Biological Process	GO:0050896	response to stimulus	GO:0051606	detection of stimulus	GO:0050906	detection of stimulus involved in sensory perception	7	c23330_g1,c37820_g1,c28731_g1,c26919_g1,c47205_g1,c12585_g1,c16719_g1
GO:0008150	Biological Process	GO:0050896	response to stimulus	GO:0051606	detection of stimulus	GO:0009581	detection of external stimulus	1	c23872_g1
GO:0008150	Biological Process	GO:0050896	response to stimulus	GO:0051606	detection of stimulus	GO:0009593	detection of chemical stimulus	7	c16719_g1,c12585_g1,c26919_g1,c47205_g1,c37820_g1,c23330_g1,c28731_g1
GO:0008150	Biological Process	GO:0050896	response to stimulus	GO:0051606	detection of stimulus	GO:0009582	detection of abiotic stimulus	1	c23872_g1
GO:0008150	Biological Process	GO:0050896	response to stimulus	GO:0009605	response to external stimulus	GO:0032101	regulation of response to external stimulus	9	c36646_g1,c12949_g1,c14507_g1,c26925_g1,c13247_g1,c2727_g1,c35781_g1,c13393_g1,c12808_g1
GO:0008150	Biological Process	GO:0050896	response to stimulus	GO:0009605	response to external stimulus	GO:0071496	cellular response to external stimulus	28	c33347_g1,c45595_g1,c27362_g1,c25131_g1,c3825_g1,c38056_g1,c43157_g1,c39327_g1,c16771_g1,c46502_g1,c23648_g1,c47207_g1,c15790_g1,c14834_g2,c38027_g1,c10127_g1,c8819_g1,c39989_g1,c16319_g1,c44287_g1,c35295_g1,c41510_g1,c1411_g1,c13506_g1,c8296_g1,c25063_g1,c23935_g1,c10044_g1
GO:0008150	Biological Process	GO:0050896	response to stimulus	GO:0009605	response to external stimulus	GO:0009581	detection of external stimulus	1	c23872_g1
GO:0008150	Biological Process	GO:0050896	response to stimulus	GO:0009605	response to external stimulus	GO:0009991	response to extracellular stimulus	28	c38027_g1,c39989_g1,c8819_g1,c10127_g1,c16319_g1,c35295_g1,c44287_g1,c41510_g1,c8296_g1,c25063_g1,c13506_g1,c1411_g1,c23935_g1,c10044_g1,c33347_g1,c27362_g1,c45595_g1,c38056_g1,c43157_g1,c25131_g1,c3825_g1,c46502_g1,c23648_g1,c39327_g1,c16771_g1,c47207_g1,c15790_g1,c14834_g2
GO:0008150	Biological Process	GO:0050896	response to stimulus	GO:0009605	response to external stimulus	GO:0042330	taxis	34	c28695_g1,c11687_g1,c18052_g1,c4495_g1,c13716_g1,c43265_g1,c6319_g1,c26703_g1,c15749_g1,c3579_g1,c16702_g1,c29261_g1,c12601_g1,c2727_g1,c6914_g1,c27907_g1,c14940_g1,c11031_g1,c14432_g2,c34818_g1,c32800_g1,c27362_g1,c32676_g1,c43792_g1,c37051_g1,c36646_g1,c32522_g1,c6561_g1,c5674_g1,c8911_g1,c33253_g1,c8694_g1,c28728_g1,c40258_g1
GO:0008150	Biological Process	GO:0050896	response to stimulus	GO:0009605	response to external stimulus	GO:0043207	response to external biotic stimulus	79	c4300_g1,c20595_g1,c13731_g1,c12622_g1,c34193_g1,c13741_g1,c40735_g1,c15160_g1,c23484_g1,c6814_g1,c2201_g1,c11555_g1,c13393_g1,c41137_g1,c21796_g1,c46125_g1,c21175_g1,c35300_g1,c26925_g1,c15143_g1,c19577_g1,c25131_g1,c36837_g1,c35781_g1,c41192_g1,c2362_g1,c16190_g1,c12808_g1,c26816_g1,c2502_g1,c13497_g1,c22283_g1,c530_g1,c32837_g1,c18646_g1,c12024_g1,c8029_g1,c29446_g1,c22358_g1,c16152_g2,c27487_…
GO:0008150	Biological Process	GO:0050896	response to stimulus	GO:0009605	response to external stimulus	GO:0032102	negative regulation of response to external stimulus	4	c13247_g1,c26925_g1,c12949_g1,c13393_g1
GO:0008150	Biological Process	GO:0050896	response to stimulus	GO:0048585	negative regulation of response to stimulus	GO:0031348	negative regulation of defense response	4	c13393_g1,c12949_g1,c26925_g1,c13247_g1
GO:0008150	Biological Process	GO:0050896	response to stimulus	GO:0048585	negative regulation of response to stimulus	GO:0002832	negative regulation of response to biotic stimulus	4	c12949_g1,c13393_g1,c13247_g1,c26925_g1
GO:0008150	Biological Process	GO:0050896	response to stimulus	GO:0048585	negative regulation of response to stimulus	GO:0009968	negative regulation of signal transduction	13	c28083_g1,c39101_g1,c43291_g1,c4379_g1,c40833_g1,c9142_g1,c15021_g1,c30628_g1,c34256_g1,c31383_g1,c20822_g1,c27462_g1,c12682_g1
GO:0008150	Biological Process	GO:0050896	response to stimulus	GO:0048585	negative regulation of response to stimulus	GO:0032102	negative regulation of response to external stimulus	4	c13247_g1,c26925_g1,c12949_g1,c13393_g1
GO:0008150	Biological Process	GO:0050896	response to stimulus	GO:0009628	response to abiotic stimulus	GO:0006970	response to osmotic stress	1	c30628_g1
GO:0008150	Biological Process	GO:0050896	response to stimulus	GO:0009628	response to abiotic stimulus	GO:0009314	response to radiation	2	c23872_g1,c9655_g1
GO:0008150	Biological Process	GO:0050896	response to stimulus	GO:0009628	response to abiotic stimulus	GO:0071214	cellular response to abiotic stimulus	1	c30628_g1
GO:0008150	Biological Process	GO:0050896	response to stimulus	GO:0009628	response to abiotic stimulus	GO:0009266	response to temperature stimulus	3	c17453_g1,c8279_g1,c1350_g1
GO:0008150	Biological Process	GO:0050896	response to stimulus	GO:0009628	response to abiotic stimulus	GO:0009582	detection of abiotic stimulus	1	c23872_g1
GO:0008150	Biological Process	GO:0050896	response to stimulus	GO:0048583	regulation of response to stimulus	GO:0050795	regulation of behavior	2	c2727_g1,c36646_g1
GO:0008150	Biological Process	GO:0050896	response to stimulus	GO:0048583	regulation of response to stimulus	GO:0002831	regulation of response to biotic stimulus	6	c13247_g1,c26925_g1,c12949_g1,c35781_g1,c13393_g1,c12808_g1
GO:0008150	Biological Process	GO:0050896	response to stimulus	GO:0048583	regulation of response to stimulus	GO:0050776	regulation of immune response	9	c16442_g4,c44920_g1,c38504_g1,c25214_g1,c8087_g1,c46305_g1,c2499_g1,c12808_g1,c16801_g1
GO:0008150	Biological Process	GO:0050896	response to stimulus	GO:0048583	regulation of response to stimulus	GO:0048585	negative regulation of response to stimulus	20	c12949_g1,c26925_g1,c20822_g1,c15021_g1,c30628_g1,c39101_g1,c28083_g1,c4379_g1,c43291_g1,c40833_g1,c12682_g1,c27462_g1,c13247_g1,c9142_g1,c16395_g2,c34256_g1,c13393_g1,c31383_g1,c37320_g1,c37631_g1
GO:0008150	Biological Process	GO:0050896	response to stimulus	GO:0048583	regulation of response to stimulus	GO:0048584	positive regulation of response to stimulus	30	c12422_g1,c38504_g1,c35572_g1,c29487_g1,c8898_g1,c8087_g1,c24570_g1,c662_g1,c7011_g1,c8815_g1,c9233_g1,c13259_g1,c15354_g1,c6746_g1,c4208_g1,c2499_g1,c15334_g1,c16442_g4,c44920_g1,c10992_g2,c25214_g1,c6670_g1,c46854_g1,c46305_g1,c2198_g1,c39427_g1,c14432_g2,c31552_g1,c10837_g1,c16801_g1
GO:0008150	Biological Process	GO:0050896	response to stimulus	GO:0048583	regulation of response to stimulus	GO:0032101	regulation of response to external stimulus	9	c36646_g1,c12949_g1,c14507_g1,c26925_g1,c13247_g1,c2727_g1,c35781_g1,c13393_g1,c12808_g1
GO:0008150	Biological Process	GO:0050896	response to stimulus	GO:0048583	regulation of response to stimulus	GO:0080134	regulation of response to stress	13	c13393_g1,c35781_g1,c12808_g1,c11828_g1,c12949_g1,c1970_g1,c14507_g1,c41461_g1,c16442_g4,c25214_g1,c26925_g1,c38504_g1,c13247_g1
GO:0008150	Biological Process	GO:0050896	response to stimulus	GO:0048583	regulation of response to stimulus	GO:0009966	regulation of signal transduction	75	c21928_g1,c2022_g1,c12144_g1,c13834_g1,c15334_g1,c40833_g1,c15354_g1,c8815_g1,c6670_g1,c12682_g1,c16667_g2,c22729_g1,c8534_g1,c10992_g2,c25392_g1,c16801_g1,c29211_g1,c46854_g1,c10837_g1,c31552_g1,c8898_g1,c7379_g1,c662_g1,c31838_g1,c12422_g1,c16961_g3,c22572_g1,c27071_g1,c8949_g1,c45208_g1,c20617_g1,c4379_g1,c43291_g1,c28083_g1,c8203_g1,c39101_g1,c9233_g1,c13259_g1,c42868_g1,c16795_g2,c16979_g1,c…
GO:0008150	Biological Process	GO:0050896	response to stimulus	GO:0006955	immune response	GO:0045087	innate immune response	7	c38504_g1,c37968_g1,c25214_g1,c1180_g1,c12181_g2,c12808_g1,c42474_g1
GO:0008150	Biological Process	GO:0050896	response to stimulus	GO:0006955	immune response	GO:0002366	leukocyte activation involved in immune response	2	c9_g1,c19899_g1
GO:0008150	Biological Process	GO:0050896	response to stimulus	GO:0006955	immune response	GO:0002279	mast cell activation involved in immune response	2	c9_g1,c19899_g1
GO:0008150	Biological Process	GO:0050896	response to stimulus	GO:0006955	immune response	GO:0006959	humoral immune response	5	c42474_g1,c12181_g2,c1180_g1,c3579_g1,c37968_g1
GO:0008150	Biological Process	GO:0050896	response to stimulus	GO:0006955	immune response	GO:0050776	regulation of immune response	9	c16442_g4,c44920_g1,c38504_g1,c25214_g1,c8087_g1,c46305_g1,c2499_g1,c12808_g1,c16801_g1
GO:0008150	Biological Process	GO:0050896	response to stimulus	GO:0006955	immune response	GO:0002263	cell activation involved in immune response	2	c19899_g1,c9_g1
GO:0008150	Biological Process	GO:0050896	response to stimulus	GO:0006955	immune response	GO:0050778	positive regulation of immune response	8	c8087_g1,c38504_g1,c25214_g1,c16442_g4,c44920_g1,c2499_g1,c16801_g1,c46305_g1
GO:0008150	Biological Process	GO:0040011	locomotion	GO:0051821	dissemination or transmission of organism from other organism involved in symbiotic interaction	GO:0044007	dissemination or transmission of symbiont from host	11	c3109_g1,c28826_g1,c22314_g1,c15457_g1,c19542_g1,c13731_g1,c7728_g1,c6912_g1,c33266_g1,c4800_g1,c10992_g2
GO:0008150	Biological Process	GO:0040011	locomotion	GO:0040012	regulation of locomotion	GO:0040013	negative regulation of locomotion	3	c5844_g1,c21644_g1,c30331_g1
GO:0008150	Biological Process	GO:0040011	locomotion	GO:0040012	regulation of locomotion	GO:2000145	regulation of cell motility	15	c26956_g1,c41808_g1,c27026_g1,c2499_g1,c18533_g1,c16801_g1,c5844_g1,c21644_g1,c46305_g1,c28616_g1,c15166_g1,c22358_g1,c30331_g1,c25107_g1,c35300_g1
GO:0008150	Biological Process	GO:0040011	locomotion	GO:0040013	negative regulation of locomotion	GO:2000146	negative regulation of cell motility	3	c5844_g1,c30331_g1,c21644_g1
GO:0008150	Biological Process	GO:0040011	locomotion	GO:0048870	cell motility	GO:2000146	negative regulation of cell motility	3	c5844_g1,c30331_g1,c21644_g1
GO:0008150	Biological Process	GO:0040011	locomotion	GO:0048870	cell motility	GO:2000145	regulation of cell motility	15	c26956_g1,c41808_g1,c27026_g1,c2499_g1,c18533_g1,c16801_g1,c5844_g1,c21644_g1,c46305_g1,c28616_g1,c15166_g1,c22358_g1,c30331_g1,c25107_g1,c35300_g1
GO:0008150	Biological Process	GO:0040011	locomotion	GO:0048870	cell motility	GO:0016477	cell migration	15	c30331_g1,c35300_g1,c25107_g1,c22358_g1,c15166_g1,c5844_g1,c21644_g1,c46305_g1,c28616_g1,c26956_g1,c41808_g1,c27026_g1,c2499_g1,c16801_g1,c18533_g1
GO:0008150	Biological Process	GO:0040011	locomotion	GO:0048870	cell motility	GO:0001539	cilium or flagellum-dependent cell motility	27	c7927_g1,c25805_g1,c44128_g1,c1884_g1,c15831_g2,c18733_g1,c38908_g1,c18052_g1,c7133_g1,c2491_g1,c28695_g1,c8694_g1,c28728_g1,c44050_g1,c22358_g1,c41701_g1,c1595_g1,c15749_g1,c2251_g1,c45344_g1,c8535_g1,c27362_g1,c1210_g1,c6319_g1,c43265_g1,c13716_g1,c4495_g1
GO:0008150	Biological Process	GO:0040011	locomotion	GO:0052192	movement in environment of other organism involved in symbiotic interaction	GO:0051828	entry into other organism involved in symbiotic interaction	14	c10716_g1,c6346_g1,c39814_g1,c43391_g1,c28292_g1,c46070_g1,c16418_g1,c12024_g1,c5198_g1,c16574_g1,c24006_g1,c6722_g1,c13907_g1,c41500_g1
GO:0008150	Biological Process	GO:0040011	locomotion	GO:0052192	movement in environment of other organism involved in symbiotic interaction	GO:0052126	movement in host environment	28	c6722_g1,c40808_g1,c16439_g1,c13975_g1,c12024_g1,c18285_g1,c8571_g1,c16239_g3,c32299_g1,c39814_g1,c6346_g1,c16418_g1,c10426_g1,c5035_g2,c24006_g1,c5198_g1,c16574_g1,c41500_g1,c13907_g1,c42714_g1,c22317_g1,c43391_g1,c14304_g1,c44606_g1,c10716_g1,c11862_g1,c46070_g1,c28292_g1
GO:0008150	Biological Process	GO:0040011	locomotion	GO:0052192	movement in environment of other organism involved in symbiotic interaction	GO:0051814	movement in other organism involved in symbiotic interaction	14	c22317_g1,c32299_g1,c14304_g1,c44606_g1,c10426_g1,c11862_g1,c16439_g1,c40808_g1,c5035_g2,c13975_g1,c16239_g3,c8571_g1,c18285_g1,c42714_g1
GO:0008150	Biological Process	GO:0040011	locomotion	GO:0042330	taxis	GO:0006935	chemotaxis	19	c37051_g1,c32522_g1,c36646_g1,c6561_g1,c8911_g1,c33253_g1,c29261_g1,c40258_g1,c12601_g1,c43792_g1,c26703_g1,c3579_g1,c32800_g1,c2727_g1,c6914_g1,c27907_g1,c11031_g1,c11687_g1,c14432_g2
GO:0008150	Biological Process	GO:0032502	developmental process	GO:0051094	positive regulation of developmental process	GO:1904018	positive regulation of vasculature development	4	c10837_g1,c29487_g1,c15354_g1,c14432_g2
GO:0008150	Biological Process	GO:0032502	developmental process	GO:0051094	positive regulation of developmental process	GO:0048582	positive regulation of post-embryonic development	1	c23809_g1
GO:0008150	Biological Process	GO:0032502	developmental process	GO:0098727	maintenance of cell number	GO:0019827	stem cell population maintenance	1	c31952_g1
GO:0008150	Biological Process	GO:0032502	developmental process	GO:0044767	single-organism developmental process	GO:0007568	aging	1	c28105_g1
GO:0008150	Biological Process	GO:0032502	developmental process	GO:0044767	single-organism developmental process	GO:0043934	sporulation	22	c789_g1,c19946_g1,c46353_g1,c29524_g1,c15500_g1,c42658_g1,c3044_g1,c15912_g1,c16540_g2,c44480_g1,c11542_g1,c38247_g1,c13593_g1,c43248_g1,c32158_g1,c34041_g1,c23503_g1,c14981_g2,c13238_g1,c36512_g1,c20714_g1,c4315_g1
GO:0008150	Biological Process	GO:0032502	developmental process	GO:0044767	single-organism developmental process	GO:0001568	blood vessel development	4	c29487_g1,c15354_g1,c10837_g1,c14432_g2
GO:0008150	Biological Process	GO:0032502	developmental process	GO:0044767	single-organism developmental process	GO:0048869	cellular developmental process	112	c13264_g1,c3323_g1,c14981_g2,c33579_g1,c1567_g1,c29535_g1,c4197_g1,c11031_g1,c14432_g2,c27907_g1,c40187_g1,c32522_g1,c8911_g1,c15762_g1,c15340_g1,c16540_g2,c19946_g1,c6146_g1,c16646_g1,c10373_g1,c43533_g1,c17033_g2,c16794_g1,c12646_g2,c18623_g1,c26029_g1,c34296_g1,c411_g1,c1215_g1,c16724_g4,c31952_g1,c6309_g1,c2463_g1,c17106_g1,c13883_g1,c13593_g1,c16438_g1,c32755_g1,c13789_g1,c16347_g1,c7988_g1,…
GO:0008150	Biological Process	GO:0032502	developmental process	GO:0044767	single-organism developmental process	GO:0007420	brain development	1	c3579_g1
GO:0008150	Biological Process	GO:0032502	developmental process	GO:0044767	single-organism developmental process	GO:0048589	developmental growth	10	c29535_g1,c9984_g2,c26021_g1,c42470_g1,c8862_g1,c31703_g1,c987_g1,c900_g1,c8913_g1,c14489_g1
GO:0008150	Biological Process	GO:0032502	developmental process	GO:0044767	single-organism developmental process	GO:0010927	cellular component assembly involved in morphogenesis	6	c7988_g1,c9852_g2,c29575_g1,c43533_g1,c28576_g1,c40121_g1
GO:0008150	Biological Process	GO:0032502	developmental process	GO:0044767	single-organism developmental process	GO:0048534	hematopoietic or lymphoid organ development	1	c439_g1
GO:0008150	Biological Process	GO:0032502	developmental process	GO:0044767	single-organism developmental process	GO:0048514	blood vessel morphogenesis	4	c14432_g2,c15354_g1,c29487_g1,c10837_g1
GO:0008150	Biological Process	GO:0032502	developmental process	GO:0044767	single-organism developmental process	GO:0048729	tissue morphogenesis	1	c3579_g1
GO:0008150	Biological Process	GO:0032502	developmental process	GO:0044767	single-organism developmental process	GO:0031099	regeneration	10	c14489_g1,c8913_g1,c900_g1,c987_g1,c26021_g1,c9984_g2,c29535_g1,c42470_g1,c8862_g1,c31703_g1
GO:0008150	Biological Process	GO:0032502	developmental process	GO:0044767	single-organism developmental process	GO:0030703	eggshell formation	8	c15023_g1,c14256_g1,c31952_g1,c2463_g1,c7873_g1,c42808_g1,c32755_g1,c19029_g1
GO:0008150	Biological Process	GO:0032502	developmental process	GO:0044767	single-organism developmental process	GO:0009791	post-embryonic development	20	c6782_g1,c16853_g1,c32243_g1,c16420_g1,c10808_g1,c16022_g2,c23809_g1,c18855_g1,c15246_g1,c28771_g1,c13666_g1,c8004_g1,c9011_g1,c28105_g1,c7847_g1,c42598_g1,c31311_g1,c34963_g1,c9791_g1,c9671_g2
GO:0008150	Biological Process	GO:0032502	developmental process	GO:0044767	single-organism developmental process	GO:0019827	stem cell population maintenance	1	c31952_g1
GO:0008150	Biological Process	GO:0032502	developmental process	GO:0044767	single-organism developmental process	GO:0001525	angiogenesis	4	c14432_g2,c29487_g1,c15354_g1,c10837_g1
GO:0008150	Biological Process	GO:0032502	developmental process	GO:0044767	single-organism developmental process	GO:0060322	head development	1	c3579_g1
GO:0008150	Biological Process	GO:0032502	developmental process	GO:0044767	single-organism developmental process	GO:0007423	sensory organ development	2	c31952_g1,c3579_g1
GO:0008150	Biological Process	GO:0032502	developmental process	GO:0044767	single-organism developmental process	GO:0009790	embryo development	15	c32588_g1,c16296_g1,c35300_g1,c25107_g1,c15166_g1,c22358_g1,c28105_g1,c18505_g1,c28040_g1,c27774_g1,c28616_g1,c26956_g1,c27026_g1,c41808_g1,c18533_g1
GO:0008150	Biological Process	GO:0032502	developmental process	GO:0044767	single-organism developmental process	GO:0007275	multicellular organismal development	87	c42689_g1,c16853_g1,c25748_g1,c32800_g1,c44589_g1,c18855_g1,c6914_g1,c10808_g1,c32588_g1,c40258_g1,c33253_g1,c28771_g1,c25107_g1,c29487_g1,c22358_g1,c37051_g1,c18505_g1,c16973_g1,c20722_g1,c18021_g1,c14489_g1,c6561_g1,c37477_g1,c28616_g1,c22613_g1,c10307_g1,c9671_g2,c26956_g1,c34963_g1,c43792_g1,c439_g1,c27582_g1,c28040_g1,c11687_g1,c43708_g1,c14216_g1,c19492_g1,c26703_g1,c46326_g1,c3579_g1,c3851…
GO:0008150	Biological Process	GO:0032502	developmental process	GO:0044767	single-organism developmental process	GO:0007164	establishment of tissue polarity	1	c3579_g1
GO:0008150	Biological Process	GO:0032502	developmental process	GO:0044767	single-organism developmental process	GO:0021700	developmental maturation	1	c31952_g1
GO:0008150	Biological Process	GO:0032502	developmental process	GO:0044767	single-organism developmental process	GO:0009887	organ morphogenesis	3	c31952_g1,c10307_g1,c3579_g1
GO:0008150	Biological Process	GO:0032502	developmental process	GO:0003006	developmental process involved in reproduction	GO:0048515	spermatid differentiation	3	c31952_g1,c43329_g1,c38181_g1
GO:0008150	Biological Process	GO:0032502	developmental process	GO:0003006	developmental process involved in reproduction	GO:0007530	sex determination	3	c38002_g1,c23318_g1,c46176_g1
GO:0008150	Biological Process	GO:0032502	developmental process	GO:0003006	developmental process involved in reproduction	GO:0007548	sex differentiation	17	c42689_g1,c25748_g1,c15956_g1,c44589_g1,c17013_g3,c43855_g1,c2886_g1,c43708_g1,c14216_g1,c6710_g1,c17000_g3,c20722_g1,c37477_g1,c15277_g1,c3579_g1,c22613_g1,c1843_g1
GO:0008150	Biological Process	GO:0032502	developmental process	GO:0003006	developmental process involved in reproduction	GO:0007281	germ cell development	11	c15023_g1,c43329_g1,c2463_g1,c14256_g1,c31952_g1,c42808_g1,c3579_g1,c38181_g1,c7873_g1,c32755_g1,c19029_g1
GO:0008150	Biological Process	GO:0032502	developmental process	GO:0003006	developmental process involved in reproduction	GO:0048608	reproductive structure development	4	c3579_g1,c25748_g1,c37477_g1,c17000_g3
GO:0008150	Biological Process	GO:0032502	developmental process	GO:0003006	developmental process involved in reproduction	GO:0030703	eggshell formation	8	c15023_g1,c14256_g1,c31952_g1,c2463_g1,c7873_g1,c42808_g1,c32755_g1,c19029_g1
GO:0008150	Biological Process	GO:0032502	developmental process	GO:0003006	developmental process involved in reproduction	GO:0045137	development of primary sexual characteristics	4	c17000_g3,c3579_g1,c37477_g1,c25748_g1
GO:0008150	Biological Process	GO:0032502	developmental process	GO:0003006	developmental process involved in reproduction	GO:0030707	ovarian follicle cell development	8	c19029_g1,c32755_g1,c7873_g1,c42808_g1,c31952_g1,c14256_g1,c2463_g1,c15023_g1
GO:0008150	Biological Process	GO:0032502	developmental process	GO:0050793	regulation of developmental process	GO:0022603	regulation of anatomical structure morphogenesis	12	c31952_g1,c16540_g2,c33579_g1,c15912_g1,c29487_g1,c28617_g1,c32158_g1,c13593_g1,c19946_g1,c15354_g1,c10837_g1,c14432_g2
GO:0008150	Biological Process	GO:0032502	developmental process	GO:0050793	regulation of developmental process	GO:2000026	regulation of multicellular organismal development	17	c28616_g1,c15354_g1,c18533_g1,c26956_g1,c41808_g1,c27026_g1,c25107_g1,c35300_g1,c29487_g1,c22358_g1,c15166_g1,c530_g1,c14432_g2,c10837_g1,c23809_g1,c27582_g1,c31952_g1
GO:0008150	Biological Process	GO:0032502	developmental process	GO:0050793	regulation of developmental process	GO:0043937	regulation of sporulation	5	c15912_g1,c13593_g1,c19946_g1,c16540_g2,c32158_g1
GO:0008150	Biological Process	GO:0032502	developmental process	GO:0050793	regulation of developmental process	GO:0045595	regulation of cell differentiation	8	c31952_g1,c16540_g2,c15912_g1,c25353_g1,c32158_g1,c13593_g1,c19946_g1,c29330_g1
GO:0008150	Biological Process	GO:0032502	developmental process	GO:0050793	regulation of developmental process	GO:0051094	positive regulation of developmental process	5	c14432_g2,c10837_g1,c29487_g1,c15354_g1,c23809_g1
GO:0008150	Biological Process	GO:0032502	developmental process	GO:0048646	anatomical structure formation involved in morphogenesis	GO:0030703	eggshell formation	8	c15023_g1,c14256_g1,c31952_g1,c2463_g1,c7873_g1,c42808_g1,c32755_g1,c19029_g1
GO:0008150	Biological Process	GO:0032502	developmental process	GO:0048646	anatomical structure formation involved in morphogenesis	GO:0001525	angiogenesis	4	c14432_g2,c29487_g1,c15354_g1,c10837_g1
GO:0008150	Biological Process	GO:0032502	developmental process	GO:0048646	anatomical structure formation involved in morphogenesis	GO:0010927	cellular component assembly involved in morphogenesis	6	c7988_g1,c9852_g2,c29575_g1,c43533_g1,c28576_g1,c40121_g1
GO:0008150	Biological Process	GO:0032502	developmental process	GO:0048646	anatomical structure formation involved in morphogenesis	GO:0030435	sporulation resulting in formation of a cellular spore	5	c19946_g1,c13593_g1,c15912_g1,c32158_g1,c16540_g2
GO:0008150	Biological Process	GO:0032502	developmental process	GO:0048856	anatomical structure development	GO:0048731	system development	39	c17000_g3,c15370_g1,c12601_g1,c29261_g1,c8862_g1,c38510_g1,c12656_g2,c15354_g1,c3579_g1,c26703_g1,c46326_g1,c27582_g1,c31952_g1,c16347_g1,c530_g1,c11687_g1,c10837_g1,c18021_g1,c8911_g1,c14489_g1,c6561_g1,c32522_g1,c37051_g1,c16973_g1,c29487_g1,c40258_g1,c33253_g1,c439_g1,c43792_g1,c10373_g1,c10307_g1,c37477_g1,c32800_g1,c25748_g1,c27907_g1,c6914_g1,c14432_g2,c29535_g1,c11031_g1
GO:0008150	Biological Process	GO:0032502	developmental process	GO:0048856	anatomical structure development	GO:0001568	blood vessel development	4	c29487_g1,c15354_g1,c10837_g1,c14432_g2
GO:0008150	Biological Process	GO:0032502	developmental process	GO:0048856	anatomical structure development	GO:0048513	organ development	18	c8862_g1,c439_g1,c38510_g1,c12656_g2,c10307_g1,c3579_g1,c46326_g1,c37477_g1,c18021_g1,c17000_g3,c14489_g1,c16973_g1,c15370_g1,c530_g1,c29535_g1,c31952_g1,c27582_g1,c25748_g1
GO:0008150	Biological Process	GO:0032502	developmental process	GO:0048856	anatomical structure development	GO:0009888	tissue development	27	c15023_g1,c8913_g1,c14489_g1,c987_g1,c14256_g1,c42808_g1,c3579_g1,c26021_g1,c7873_g1,c8862_g1,c31703_g1,c19029_g1,c37583_g1,c16507_g2,c12656_g2,c11149_g1,c2463_g1,c900_g1,c13168_g1,c31952_g1,c27582_g1,c530_g1,c29535_g1,c9984_g2,c42470_g1,c32755_g1,c23809_g1
GO:0008150	Biological Process	GO:0032502	developmental process	GO:0048856	anatomical structure development	GO:0048608	reproductive structure development	4	c3579_g1,c25748_g1,c37477_g1,c17000_g3
GO:0008150	Biological Process	GO:0032502	developmental process	GO:0048856	anatomical structure development	GO:0031099	regeneration	10	c14489_g1,c8913_g1,c900_g1,c987_g1,c26021_g1,c9984_g2,c29535_g1,c42470_g1,c8862_g1,c31703_g1
GO:0008150	Biological Process	GO:0032502	developmental process	GO:0048856	anatomical structure development	GO:0048468	cell development	29	c27907_g1,c32755_g1,c16347_g1,c6914_g1,c14432_g2,c11687_g1,c38181_g1,c11031_g1,c32800_g1,c2463_g1,c31952_g1,c43329_g1,c43792_g1,c10373_g1,c19029_g1,c42808_g1,c3579_g1,c26703_g1,c7873_g1,c8911_g1,c6561_g1,c14256_g1,c32522_g1,c37051_g1,c15023_g1,c12601_g1,c40258_g1,c29261_g1,c33253_g1
GO:0008150	Biological Process	GO:0032502	developmental process	GO:0048856	anatomical structure development	GO:0009653	anatomical structure morphogenesis	107	c44480_g1,c11598_g1,c31968_g1,c12646_g1,c28617_g1,c12700_g1,c19029_g1,c3579_g1,c14736_g1,c26703_g1,c36512_g1,c26930_g1,c13272_g1,c32158_g1,c11687_g1,c40121_g1,c28040_g1,c6561_g1,c37051_g1,c18505_g1,c14276_g2,c14256_g1,c33578_g1,c29487_g1,c15023_g1,c33253_g1,c15912_g1,c28771_g1,c40258_g1,c34190_g1,c43792_g1,c29575_g1,c34963_g1,c12517_g1,c9671_g2,c10307_g1,c9755_g1,c789_g1,c46922_g1,c32800_g1,c8354…
GO:0008150	Biological Process	GO:0032502	developmental process	GO:0048856	anatomical structure development	GO:0060322	head development	1	c3579_g1
GO:0008150	Biological Process	GO:0032502	developmental process	GO:0048856	anatomical structure development	GO:1902742	apoptotic process involved in development	1	c3579_g1
GO:0008150	Biological Process	GO:0032502	developmental process	GO:0048856	anatomical structure development	GO:0009790	embryo development	15	c32588_g1,c16296_g1,c35300_g1,c25107_g1,c15166_g1,c22358_g1,c28105_g1,c18505_g1,c28040_g1,c27774_g1,c28616_g1,c26956_g1,c27026_g1,c41808_g1,c18533_g1
GO:0008150	Biological Process	GO:0032502	developmental process	GO:0009653	anatomical structure morphogenesis	GO:0022603	regulation of anatomical structure morphogenesis	12	c31952_g1,c16540_g2,c33579_g1,c15912_g1,c29487_g1,c28617_g1,c32158_g1,c13593_g1,c19946_g1,c15354_g1,c10837_g1,c14432_g2
GO:0008150	Biological Process	GO:0032502	developmental process	GO:0009653	anatomical structure morphogenesis	GO:0010927	cellular component assembly involved in morphogenesis	6	c7988_g1,c9852_g2,c29575_g1,c43533_g1,c28576_g1,c40121_g1
GO:0008150	Biological Process	GO:0032502	developmental process	GO:0009653	anatomical structure morphogenesis	GO:0048646	anatomical structure formation involved in morphogenesis	28	c15354_g1,c42808_g1,c7873_g1,c19946_g1,c789_g1,c43533_g1,c29575_g1,c19029_g1,c29487_g1,c15023_g1,c15912_g1,c16540_g2,c28576_g1,c14256_g1,c44480_g1,c40121_g1,c10837_g1,c14432_g2,c13593_g1,c9852_g2,c7988_g1,c32158_g1,c32755_g1,c14981_g2,c34041_g1,c36512_g1,c2463_g1,c31952_g1
GO:0008150	Biological Process	GO:0032502	developmental process	GO:0009653	anatomical structure morphogenesis	GO:0007164	establishment of tissue polarity	1	c3579_g1
GO:0008150	Biological Process	GO:0032502	developmental process	GO:0009653	anatomical structure morphogenesis	GO:0048514	blood vessel morphogenesis	4	c14432_g2,c15354_g1,c29487_g1,c10837_g1
GO:0008150	Biological Process	GO:0032502	developmental process	GO:0009653	anatomical structure morphogenesis	GO:0009887	organ morphogenesis	3	c31952_g1,c10307_g1,c3579_g1
GO:0008150	Biological Process	GO:0032502	developmental process	GO:0009653	anatomical structure morphogenesis	GO:0009886	post-embryonic morphogenesis	18	c6782_g1,c16853_g1,c32243_g1,c16420_g1,c16022_g2,c10808_g1,c18855_g1,c15246_g1,c8004_g1,c13666_g1,c28771_g1,c9011_g1,c7847_g1,c31311_g1,c42598_g1,c9671_g2,c9791_g1,c34963_g1
GO:0008150	Biological Process	GO:0032502	developmental process	GO:0009653	anatomical structure morphogenesis	GO:0048729	tissue morphogenesis	1	c3579_g1
GO:0008150	Biological Process	GO:0032502	developmental process	GO:0009653	anatomical structure morphogenesis	GO:0032989	cellular component morphogenesis	63	c13264_g1,c3323_g1,c11439_g2,c8354_g1,c33579_g1,c32800_g1,c1567_g1,c4197_g1,c11031_g1,c14432_g2,c9852_g2,c6914_g1,c27907_g1,c40258_g1,c40187_g1,c33253_g1,c33578_g1,c14276_g2,c32522_g1,c37051_g1,c8911_g1,c15762_g1,c15340_g1,c6561_g1,c46922_g1,c9755_g1,c16646_g1,c12517_g1,c29575_g1,c43792_g1,c34190_g1,c43533_g1,c18623_g1,c16794_g1,c12646_g2,c26029_g1,c411_g1,c1215_g1,c26930_g1,c16724_g4,c6309_g1,c1…
GO:0008150	Biological Process	GO:0022610	biological adhesion	GO:0007155	cell adhesion	GO:0031589	cell-substrate adhesion	2	c16101_g1,c16619_g1
GO:0008150	Biological Process	GO:0022610	biological adhesion	GO:0007155	cell adhesion	GO:0098609	cell-cell adhesion	38	c24309_g1,c17373_g1,c22899_g1,c14693_g1,c17027_g1,c30739_g1,c18507_g1,c16050_g2,c32017_g1,c27062_g1,c23804_g1,c15043_g2,c32658_g1,c23320_g1,c45469_g1,c14632_g1,c14480_g1,c39912_g1,c16050_g1,c39381_g1,c33842_g1,c28571_g1,c713_g1,c6715_g1,c7648_g1,c4684_g1,c15076_g1,c25761_g1,c40426_g1,c7659_g1,c43490_g1,c14121_g1,c35952_g1,c32252_g1,c40510_g1,c44036_g1,c46764_g1,c43787_g1
GO:0008150	Biological Process	GO:0022610	biological adhesion	GO:0007155	cell adhesion	GO:0098602	single organism cell adhesion	2	c23804_g1,c33842_g1
GO:0008150	Biological Process	GO:0022610	biological adhesion	GO:0044406	adhesion of symbiont to host	GO:0044650	adhesion of symbiont to host cell	9	c31676_g1,c6912_g1,c35145_g1,c14661_g1,c36999_g1,c9948_g1,c11052_g1,c28925_g1,c6678_g1
GO:0008150	Biological Process	GO:0023052	signaling	GO:0023051	regulation of signaling	GO:0023056	positive regulation of signaling	22	c6670_g1,c10992_g2,c31552_g1,c10837_g1,c14432_g2,c2198_g1,c39427_g1,c46854_g1,c662_g1,c24570_g1,c8898_g1,c29487_g1,c12422_g1,c35572_g1,c15334_g1,c4208_g1,c6746_g1,c9233_g1,c15354_g1,c8815_g1,c13259_g1,c7011_g1
GO:0008150	Biological Process	GO:0023052	signaling	GO:0023051	regulation of signaling	GO:0050804	modulation of synaptic transmission	11	c22419_g1,c42904_g1,c14480_g1,c22106_g1,c5203_g1,c4915_g1,c33381_g1,c15995_g1,c27897_g1,c4692_g1,c43026_g1
GO:0008150	Biological Process	GO:0023052	signaling	GO:0023051	regulation of signaling	GO:0023057	negative regulation of signaling	17	c16395_g2,c9142_g1,c34256_g1,c31383_g1,c37320_g1,c37631_g1,c12682_g1,c27462_g1,c14480_g1,c15021_g1,c30628_g1,c28083_g1,c39101_g1,c43291_g1,c40833_g1,c4379_g1,c20822_g1
GO:0008150	Biological Process	GO:0023052	signaling	GO:0023051	regulation of signaling	GO:0001881	receptor recycling	4	c31552_g1,c2198_g1,c10992_g2,c6746_g1
GO:0008150	Biological Process	GO:0023052	signaling	GO:0023051	regulation of signaling	GO:0009966	regulation of signal transduction	75	c21928_g1,c2022_g1,c12144_g1,c13834_g1,c15334_g1,c40833_g1,c15354_g1,c8815_g1,c6670_g1,c12682_g1,c16667_g2,c22729_g1,c8534_g1,c10992_g2,c25392_g1,c16801_g1,c29211_g1,c46854_g1,c10837_g1,c31552_g1,c8898_g1,c7379_g1,c662_g1,c31838_g1,c12422_g1,c16961_g3,c22572_g1,c27071_g1,c8949_g1,c45208_g1,c20617_g1,c4379_g1,c43291_g1,c28083_g1,c8203_g1,c39101_g1,c9233_g1,c13259_g1,c42868_g1,c16795_g2,c16979_g1,c…
GO:0008150	Biological Process	GO:0023052	signaling	GO:0023057	negative regulation of signaling	GO:0050805	negative regulation of synaptic transmission	1	c14480_g1
GO:0008150	Biological Process	GO:0023052	signaling	GO:0023057	negative regulation of signaling	GO:0009968	negative regulation of signal transduction	13	c28083_g1,c39101_g1,c43291_g1,c4379_g1,c40833_g1,c9142_g1,c15021_g1,c30628_g1,c34256_g1,c31383_g1,c20822_g1,c27462_g1,c12682_g1
GO:0008150	Biological Process	GO:0023052	signaling	GO:0023056	positive regulation of signaling	GO:0009967	positive regulation of signal transduction	22	c6670_g1,c10992_g2,c14432_g2,c10837_g1,c31552_g1,c46854_g1,c39427_g1,c2198_g1,c24570_g1,c662_g1,c8898_g1,c35572_g1,c12422_g1,c29487_g1,c15334_g1,c6746_g1,c4208_g1,c7011_g1,c9233_g1,c8815_g1,c15354_g1,c13259_g1
GO:0008150	Biological Process	GO:0023052	signaling	GO:0044700	single organism signaling	GO:0007267	cell-cell signaling	54	c12194_g1,c16657_g2,c43026_g1,c14895_g1,c42508_g1,c12496_g1,c22106_g1,c12098_g1,c6820_g1,c14649_g1,c12547_g1,c3367_g1,c15341_g1,c12698_g1,c13327_g1,c13327_g2,c4692_g1,c6595_g1,c37938_g1,c41904_g1,c12517_g1,c43677_g1,c36400_g1,c2744_g1,c28470_g1,c43484_g1,c13776_g1,c8660_g2,c16657_g1,c42904_g1,c40404_g1,c22419_g1,c16437_g1,c38309_g1,c15657_g1,c33381_g1,c15519_g1,c5957_g1,c28740_g1,c22750_g1,c14215…
GO:0008150	Biological Process	GO:0023052	signaling	GO:0044700	single organism signaling	GO:0023057	negative regulation of signaling	17	c16395_g2,c9142_g1,c34256_g1,c31383_g1,c37320_g1,c37631_g1,c12682_g1,c27462_g1,c14480_g1,c15021_g1,c30628_g1,c28083_g1,c39101_g1,c43291_g1,c40833_g1,c4379_g1,c20822_g1
GO:0008150	Biological Process	GO:0023052	signaling	GO:0044700	single organism signaling	GO:0007165	signal transduction	732	c4317_g1,c625_g1,c12865_g1,c8949_g1,c42868_g1,c14108_g1,c11155_g1,c27306_g1,c14711_g1,c16117_g1,c19776_g1,c28566_g1,c7864_g1,c12176_g1,c15487_g1,c2198_g1,c16504_g1,c6517_g1,c17062_g1,c18797_g1,c16920_g3,c10968_g1,c17881_g1,c3180_g1,c16165_g1,c46671_g1,c9690_g1,c3289_g1,c14663_g2,c12903_g1,c43522_g1,c9273_g1,c43903_g1,c47266_g1,c17088_g1,c13922_g1,c16302_g1,c14793_g1,c1583_g1,c25415_g1,c15820_g1,c…
GO:0008150	Biological Process	GO:0023052	signaling	GO:0044700	single organism signaling	GO:0023056	positive regulation of signaling	22	c6670_g1,c10992_g2,c31552_g1,c10837_g1,c14432_g2,c2198_g1,c39427_g1,c46854_g1,c662_g1,c24570_g1,c8898_g1,c29487_g1,c12422_g1,c35572_g1,c15334_g1,c4208_g1,c6746_g1,c9233_g1,c15354_g1,c8815_g1,c13259_g1,c7011_g1
GO:0008150	Biological Process	GO:0032501	multicellular organismal process	GO:0051240	positive regulation of multicellular organismal process	GO:1904018	positive regulation of vasculature development	4	c10837_g1,c29487_g1,c15354_g1,c14432_g2
GO:0008150	Biological Process	GO:0032501	multicellular organismal process	GO:0051240	positive regulation of multicellular organismal process	GO:0048582	positive regulation of post-embryonic development	1	c23809_g1
GO:0008150	Biological Process	GO:0032501	multicellular organismal process	GO:0051240	positive regulation of multicellular organismal process	GO:0001819	positive regulation of cytokine production	3	c30628_g1,c38504_g1,c25214_g1
GO:0008150	Biological Process	GO:0032501	multicellular organismal process	GO:0044707	single-multicellular organism process	GO:0050817	coagulation	56	c25056_g1,c12024_g1,c36646_g1,c8143_g1,c22358_g1,c31838_g1,c38056_g1,c42451_g1,c2863_g1,c17798_g1,c6902_g1,c17905_g1,c1139_g1,c15184_g1,c41500_g1,c44325_g1,c15481_g1,c2201_g1,c37968_g1,c29986_g1,c1180_g1,c47021_g1,c36982_g1,c14507_g1,c14197_g1,c35300_g1,c26414_g1,c15166_g1,c2042_g1,c12181_g2,c10370_g1,c19617_g1,c27632_g1,c39431_g1,c14098_g1,c6319_g1,c13716_g1,c6810_g1,c11066_g1,c7955_g1,c29673_g1…
GO:0008150	Biological Process	GO:0032501	multicellular organismal process	GO:0044707	single-multicellular organism process	GO:0001503	ossification	4	c25353_g1,c530_g1,c29330_g1,c27582_g1
GO:0008150	Biological Process	GO:0032501	multicellular organismal process	GO:0044707	single-multicellular organism process	GO:0001816	cytokine production	5	c25214_g1,c38504_g1,c30628_g1,c11675_g1,c17110_g2
GO:0008150	Biological Process	GO:0032501	multicellular organismal process	GO:0044707	single-multicellular organism process	GO:0042303	molting cycle	6	c16985_g1,c13662_g1,c24584_g1,c10467_g1,c1495_g1,c12967_g1
GO:0008150	Biological Process	GO:0032501	multicellular organismal process	GO:0044707	single-multicellular organism process	GO:0022404	molting cycle process	6	c1495_g1,c13662_g1,c24584_g1,c10467_g1,c12967_g1,c16985_g1
GO:0008150	Biological Process	GO:0032501	multicellular organismal process	GO:0044707	single-multicellular organism process	GO:0009791	post-embryonic development	20	c6782_g1,c16853_g1,c32243_g1,c16420_g1,c10808_g1,c16022_g2,c23809_g1,c18855_g1,c15246_g1,c28771_g1,c13666_g1,c8004_g1,c9011_g1,c28105_g1,c7847_g1,c42598_g1,c31311_g1,c34963_g1,c9791_g1,c9671_g2
GO:0008150	Biological Process	GO:0032501	multicellular organismal process	GO:0044707	single-multicellular organism process	GO:0003008	system process	54	c17144_g1,c16644_g1,c16719_g1,c8031_g1,c35023_g1,c16753_g3,c13554_g1,c9011_g1,c34906_g1,c28731_g1,c37820_g1,c46069_g1,c46761_g1,c9592_g1,c6443_g1,c449_g1,c9897_g1,c7934_g1,c21360_g1,c10918_g1,c9768_g1,c20576_g1,c26715_g1,c30225_g1,c8332_g1,c36952_g1,c12534_g1,c28482_g1,c27027_g1,c17062_g1,c14506_g1,c17227_g1,c16727_g2,c6410_g1,c12585_g1,c8302_g1,c47651_g1,c3579_g1,c28751_g1,c23330_g1,c27399_g1,c1…
GO:0008150	Biological Process	GO:0032501	multicellular organismal process	GO:0044707	single-multicellular organism process	GO:0019827	stem cell population maintenance	1	c31952_g1
GO:0008150	Biological Process	GO:0032501	multicellular organismal process	GO:0044707	single-multicellular organism process	GO:0007275	multicellular organismal development	87	c42689_g1,c16853_g1,c25748_g1,c32800_g1,c44589_g1,c18855_g1,c6914_g1,c10808_g1,c32588_g1,c40258_g1,c33253_g1,c28771_g1,c25107_g1,c29487_g1,c22358_g1,c37051_g1,c18505_g1,c16973_g1,c20722_g1,c18021_g1,c14489_g1,c6561_g1,c37477_g1,c28616_g1,c22613_g1,c10307_g1,c9671_g2,c26956_g1,c34963_g1,c43792_g1,c439_g1,c27582_g1,c28040_g1,c11687_g1,c43708_g1,c14216_g1,c19492_g1,c26703_g1,c46326_g1,c3579_g1,c3851…
GO:0008150	Biological Process	GO:0032501	multicellular organismal process	GO:0044707	single-multicellular organism process	GO:0048771	tissue remodeling	2	c29849_g1,c6051_g1
GO:0008150	Biological Process	GO:0032501	multicellular organismal process	GO:0044707	single-multicellular organism process	GO:0051240	positive regulation of multicellular organismal process	10	c10837_g1,c15354_g1,c14432_g2,c30628_g1,c23809_g1,c11675_g1,c29487_g1,c25214_g1,c38504_g1,c17110_g2
GO:0008150	Biological Process	GO:0032501	multicellular organismal process	GO:0044707	single-multicellular organism process	GO:0050878	regulation of body fluid levels	56	c39040_g1,c42474_g1,c42404_g1,c12702_g1,c12751_g1,c14921_g1,c8796_g1,c32470_g1,c3281_g1,c14595_g1,c3300_g1,c16333_g1,c14756_g1,c11066_g1,c25805_g1,c7955_g1,c10992_g2,c29673_g1,c13716_g1,c6319_g1,c6810_g1,c39431_g1,c14098_g1,c19617_g1,c27632_g1,c10370_g1,c12181_g2,c2042_g1,c15166_g1,c26414_g1,c35300_g1,c1180_g1,c14197_g1,c47021_g1,c36982_g1,c14507_g1,c29986_g1,c37968_g1,c2201_g1,c44325_g1,c15481_g…
GO:0008150	Biological Process	GO:0032501	multicellular organismal process	GO:0051239	regulation of multicellular organismal process	GO:0001817	regulation of cytokine production	5	c30628_g1,c17110_g2,c11675_g1,c25214_g1,c38504_g1
GO:0008150	Biological Process	GO:0032501	multicellular organismal process	GO:0051239	regulation of multicellular organismal process	GO:0044057	regulation of system process	8	c8302_g1,c20576_g1,c8332_g1,c23010_g1,c17144_g1,c449_g1,c45513_g1,c36733_g1
GO:0008150	Biological Process	GO:0032501	multicellular organismal process	GO:0051239	regulation of multicellular organismal process	GO:2000026	regulation of multicellular organismal development	17	c28616_g1,c15354_g1,c18533_g1,c26956_g1,c41808_g1,c27026_g1,c25107_g1,c35300_g1,c29487_g1,c22358_g1,c15166_g1,c530_g1,c14432_g2,c10837_g1,c23809_g1,c27582_g1,c31952_g1
GO:0008150	Biological Process	GO:0032501	multicellular organismal process	GO:0051239	regulation of multicellular organismal process	GO:1900046	regulation of hemostasis	1	c14507_g1
GO:0008150	Biological Process	GO:0032501	multicellular organismal process	GO:0051239	regulation of multicellular organismal process	GO:0051240	positive regulation of multicellular organismal process	10	c10837_g1,c15354_g1,c14432_g2,c30628_g1,c23809_g1,c11675_g1,c29487_g1,c25214_g1,c38504_g1,c17110_g2
GO:0008150	Biological Process	GO:0032501	multicellular organismal process	GO:0051239	regulation of multicellular organismal process	GO:0050818	regulation of coagulation	1	c14507_g1
GO:0008150	Biological Process	GO:0032501	multicellular organismal process	GO:0051239	regulation of multicellular organismal process	GO:0030278	regulation of ossification	4	c27582_g1,c25353_g1,c29330_g1,c530_g1
GO:0008150	Biological Process	GO:0032501	multicellular organismal process	GO:0032504	multicellular organism reproduction	GO:0022412	cellular process involved in reproduction in multicellular organism	16	c6517_g1,c14256_g1,c15023_g1,c19029_g1,c3579_g1,c30524_g1,c42808_g1,c32769_g1,c7873_g1,c819_g1,c2463_g1,c31952_g1,c27084_g1,c43329_g1,c32755_g1,c38181_g1
GO:0008150	Biological Process	GO:0032501	multicellular organismal process	GO:0032504	multicellular organism reproduction	GO:0048609	multicellular organismal reproductive process	23	c43329_g1,c14523_g2,c31952_g1,c2463_g1,c38181_g1,c36210_g1,c32755_g1,c15092_g1,c23172_g1,c43708_g1,c10605_g2,c15023_g1,c29022_g1,c30052_g1,c14256_g1,c17129_g1,c7873_g1,c42808_g1,c3579_g1,c45542_g1,c19029_g1,c16440_g1,c17607_g1
GO:0008150	Biological Process	GO:0032501	multicellular organismal process	GO:0044706	multi-multicellular organism process	GO:0009856	pollination	2	c3377_g1,c24668_g1
GO:0008150	Biological Process	GO:0032501	multicellular organismal process	GO:0044706	multi-multicellular organism process	GO:0033057	multicellular organismal reproductive behavior	2	c16440_g1,c23172_g1
GO:0008150	Biological Process	GO:0065007	biological regulation	GO:0050789	regulation of biological process	GO:0023051	regulation of signaling	94	c16795_g2,c32552_g1,c43026_g1,c14432_g2,c2198_g1,c39427_g1,c43966_g1,c16979_g1,c22106_g1,c31383_g1,c22572_g1,c12422_g1,c16961_g3,c31838_g1,c4692_g1,c43949_g1,c662_g1,c15250_g1,c8898_g1,c7379_g1,c42868_g1,c22419_g1,c9233_g1,c13259_g1,c8203_g1,c39101_g1,c28083_g1,c43291_g1,c4379_g1,c20617_g1,c45208_g1,c8949_g1,c27071_g1,c33381_g1,c10992_g2,c8534_g1,c22729_g1,c6670_g1,c16667_g2,c12682_g1,c31552_g1,c…
GO:0008150	Biological Process	GO:0065007	biological regulation	GO:0050789	regulation of biological process	GO:0050793	regulation of developmental process	26	c22358_g1,c15166_g1,c16540_g2,c25353_g1,c15912_g1,c35300_g1,c25107_g1,c29487_g1,c26956_g1,c28617_g1,c41808_g1,c27026_g1,c18533_g1,c19946_g1,c28616_g1,c15354_g1,c27582_g1,c31952_g1,c33579_g1,c23809_g1,c32158_g1,c13593_g1,c14432_g2,c530_g1,c29330_g1,c10837_g1
GO:0008150	Biological Process	GO:0065007	biological regulation	GO:0050789	regulation of biological process	GO:0040012	regulation of locomotion	17	c15166_g1,c22358_g1,c36646_g1,c35300_g1,c25107_g1,c2499_g1,c18533_g1,c26956_g1,c41808_g1,c27026_g1,c28616_g1,c30331_g1,c16801_g1,c2727_g1,c21644_g1,c5844_g1,c46305_g1
GO:0008150	Biological Process	GO:0065007	biological regulation	GO:0050789	regulation of biological process	GO:0040008	regulation of growth	5	c30628_g1,c28105_g1,c32653_g1,c12746_g1,c14452_g1
GO:0008150	Biological Process	GO:0065007	biological regulation	GO:0050789	regulation of biological process	GO:0044087	regulation of cellular component biogenesis	32	c31590_g1,c9790_g1,c43338_g1,c30628_g1,c32677_g1,c18441_g1,c37212_g1,c22817_g1,c40268_g1,c13722_g1,c9371_g1,c37951_g1,c25071_g1,c31172_g1,c22664_g1,c23753_g1,c43618_g1,c4962_g1,c14781_g1,c39097_g1,c37982_g1,c12104_g1,c20173_g1,c44583_g1,c32803_g1,c8613_g1,c26230_g1,c1003_g1,c16519_g1,c41360_g1,c27150_g1,c19586_g1
GO:0008150	Biological Process	GO:0065007	biological regulation	GO:0050789	regulation of biological process	GO:0032879	regulation of localization	42	c28616_g1,c22419_g1,c42904_g1,c18533_g1,c26956_g1,c25107_g1,c12422_g1,c3050_g1,c4692_g1,c15949_g1,c17110_g2,c22358_g1,c42860_g1,c21644_g1,c46305_g1,c7106_g1,c22106_g1,c37129_g1,c43026_g1,c38442_g1,c7388_g1,c13426_g1,c2499_g1,c14480_g1,c11675_g1,c27026_g1,c41808_g1,c17545_g1,c35300_g1,c5203_g1,c4915_g1,c15995_g1,c27897_g1,c15166_g1,c5844_g1,c17285_g1,c12016_g1,c16801_g1,c46594_g1,c33381_g1,c30331_…
GO:0008150	Biological Process	GO:0065007	biological regulation	GO:0050789	regulation of biological process	GO:0019222	regulation of metabolic process	1424	c32199_g1,c22225_g1,c13078_g1,c14813_g1,c37007_g1,c12969_g1,c28257_g1,c1902_g1,c11921_g1,c22232_g1,c25056_g1,c12903_g1,c8289_g1,c10330_g1,c16739_g1,c24984_g1,c40352_g1,c12272_g1,c16809_g1,c9619_g1,c1746_g1,c94_g1,c33715_g1,c36080_g1,c32968_g1,c33830_g1,c16261_g1,c10506_g1,c2493_g1,c22505_g1,c37078_g1,c9859_g1,c12267_g4,c431_g1,c22443_g1,c14009_g1,c41081_g1,c41197_g1,c32193_g1,c5707_g1,c47061_g1,c…
GO:0008150	Biological Process	GO:0065007	biological regulation	GO:0050789	regulation of biological process	GO:0043900	regulation of multi-organism process	18	c13393_g1,c29753_g1,c45149_g1,c11437_g1,c23109_g1,c24162_g1,c13247_g1,c35781_g1,c12969_g1,c39049_g1,c12808_g1,c8700_g1,c9766_g1,c16589_g2,c17345_g1,c12949_g1,c34252_g1,c26925_g1
GO:0008150	Biological Process	GO:0065007	biological regulation	GO:0050789	regulation of biological process	GO:0048583	regulation of response to stimulus	100	c10808_g1,c9142_g1,c34256_g1,c16768_g1,c16422_g1,c46305_g1,c37631_g1,c32740_g1,c27462_g1,c15021_g1,c15567_g1,c30628_g1,c37666_g1,c23423_g1,c43530_g1,c8087_g1,c36646_g1,c44194_g1,c9134_g1,c20822_g1,c38504_g1,c29487_g1,c16556_g3,c16395_g2,c11762_g1,c23853_g1,c43827_g1,c37320_g1,c13247_g1,c15930_g2,c2499_g1,c6746_g1,c4208_g1,c11977_g1,c7011_g1,c16210_g1,c24570_g1,c12949_g1,c35572_g1,c13393_g1,c43966…
GO:0008150	Biological Process	GO:0065007	biological regulation	GO:0050789	regulation of biological process	GO:0048519	negative regulation of biological process	137	c42374_g1,c14581_g1,c15354_g1,c14067_g1,c33660_g1,c11010_g1,c12144_g1,c3096_g1,c30331_g1,c1994_g1,c16333_g1,c31952_g1,c7806_g1,c5844_g1,c6892_g2,c19586_g1,c2703_g1,c10837_g1,c13899_g1,c23446_g1,c23407_g1,c15662_g1,c28083_g1,c27654_g1,c18441_g1,c3312_g1,c32677_g1,c1857_g1,c29019_g1,c3061_g1,c40268_g1,c21644_g1,c17882_g1,c12229_g1,c32183_g1,c12949_g1,c9366_g1,c10506_g1,c14309_g1,c38602_g1,c13899_g2…
GO:0008150	Biological Process	GO:0065007	biological regulation	GO:0050789	regulation of biological process	GO:0050794	regulation of cellular process	2541	c2089_g1,c3537_g1,c19515_g1,c40561_g1,c6205_g1,c36839_g1,c3426_g1,c15965_g1,c12020_g1,c9691_g1,c15265_g2,c12534_g1,c7923_g1,c43822_g1,c58_g1,c6746_g1,c35669_g1,c3570_g1,c6326_g1,c1451_g1,c13809_g1,c15169_g1,c14160_g1,c40178_g1,c14975_g2,c9371_g1,c16071_g2,c15209_g1,c9707_g1,c16021_g1,c14527_g2,c35117_g1,c15712_g2,c22801_g1,c12758_g1,c17798_g1,c32716_g1,c21128_g1,c15424_g1,c17663_g1,c13574_g1,c967…
GO:0008150	Biological Process	GO:0065007	biological regulation	GO:0050789	regulation of biological process	GO:0002682	regulation of immune system process	22	c2499_g1,c12808_g1,c35781_g1,c21098_g1,c8815_g1,c8087_g1,c43980_g1,c1213_g1,c12949_g1,c35572_g1,c12422_g1,c26925_g1,c38504_g1,c16801_g1,c13393_g1,c46854_g1,c46305_g1,c39427_g1,c13247_g1,c25214_g1,c16442_g4,c44920_g1
GO:0008150	Biological Process	GO:0065007	biological regulation	GO:0050789	regulation of biological process	GO:0051239	regulation of multicellular organismal process	33	c10837_g1,c530_g1,c36733_g1,c31952_g1,c27582_g1,c45513_g1,c23010_g1,c41808_g1,c27026_g1,c11675_g1,c15354_g1,c8302_g1,c15166_g1,c35300_g1,c14507_g1,c25353_g1,c8332_g1,c23809_g1,c20576_g1,c14432_g2,c29330_g1,c25214_g1,c449_g1,c18533_g1,c30628_g1,c26956_g1,c28616_g1,c17110_g2,c22358_g1,c29487_g1,c38504_g1,c25107_g1,c17144_g1
GO:0008150	Biological Process	GO:0065007	biological regulation	GO:0050789	regulation of biological process	GO:0048518	positive regulation of biological process	172	c45326_g1,c9110_g1,c15565_g1,c22563_g1,c46305_g1,c27492_g1,c30628_g1,c6902_g1,c17798_g1,c2949_g1,c39038_g1,c22358_g1,c3376_g1,c38002_g1,c15625_g1,c8087_g1,c4223_g1,c32945_g1,c41354_g1,c9327_g1,c22642_g1,c1800_g1,c21651_g1,c14756_g1,c46594_g1,c6746_g1,c8098_g1,c20173_g1,c2499_g1,c13426_g1,c2002_g1,c37636_g1,c40222_g1,c24570_g1,c43618_g1,c39097_g1,c5203_g1,c22106_g1,c23809_g1,c39397_g1,c39427_g1,c2…
GO:0008150	Biological Process	GO:0065007	biological regulation	GO:0050789	regulation of biological process	GO:0031341	regulation of cell killing	1	c5022_g1
GO:0008150	Biological Process	GO:0065007	biological regulation	GO:0065009	regulation of molecular function	GO:0044092	negative regulation of molecular function	28	c8742_g1,c18054_g1,c43051_g1,c40352_g1,c42405_g1,c7806_g1,c34269_g1,c31952_g1,c1994_g1,c9295_g1,c7955_g1,c40382_g1,c16594_g1,c28399_g1,c6319_g1,c12525_g1,c3096_g1,c3312_g1,c30628_g1,c33660_g1,c20412_g1,c14067_g1,c827_g1,c11546_g1,c38432_g1,c22358_g1,c8289_g1,c12024_g1
GO:0008150	Biological Process	GO:0065007	biological regulation	GO:0065009	regulation of molecular function	GO:0032409	regulation of transporter activity	10	c22106_g1,c22419_g1,c42904_g1,c27897_g1,c43026_g1,c4692_g1,c5203_g1,c33381_g1,c4915_g1,c15995_g1
GO:0008150	Biological Process	GO:0065007	biological regulation	GO:0065009	regulation of molecular function	GO:0044093	positive regulation of molecular function	34	c4430_g1,c13860_g1,c10809_g1,c15625_g1,c16054_g1,c1916_g1,c4692_g1,c4223_g1,c30628_g1,c21699_g1,c42904_g1,c22419_g1,c24633_g1,c14625_g1,c43026_g1,c4631_g1,c34819_g1,c20334_g1,c12404_g1,c10822_g1,c22106_g1,c45326_g1,c2849_g1,c8943_g1,c27897_g1,c15995_g1,c4915_g1,c5203_g1,c12749_g1,c8098_g1,c33381_g1,c16651_g1,c45170_g1,c25392_g1
GO:0008150	Biological Process	GO:0065007	biological regulation	GO:0065009	regulation of molecular function	GO:0050790	regulation of catalytic activity	127	c18054_g1,c6892_g2,c5166_g1,c45170_g1,c13110_g1,c25392_g1,c22162_g1,c1994_g1,c7955_g1,c7806_g1,c6550_g1,c31952_g1,c14067_g1,c20412_g1,c11546_g1,c37483_g1,c32803_g1,c13834_g1,c3096_g1,c12525_g1,c12749_g1,c33660_g1,c796_g1,c41321_g1,c42374_g1,c2022_g1,c4560_g1,c8943_g1,c21928_g1,c6856_g1,c9620_g1,c645_g1,c16979_g1,c20334_g1,c16795_g2,c4631_g1,c34819_g1,c14625_g1,c15160_g1,c42868_g1,c8996_g1,c24327_…
GO:0008150	Biological Process	GO:0065007	biological regulation	GO:0065008	regulation of biological quality	GO:0090066	regulation of anatomical structure size	25	c14781_g1,c43338_g1,c39097_g1,c9790_g1,c43618_g1,c8302_g1,c8613_g1,c18441_g1,c32677_g1,c44583_g1,c12104_g1,c13722_g1,c449_g1,c23010_g1,c45513_g1,c40268_g1,c36733_g1,c22817_g1,c19586_g1,c27150_g1,c37951_g1,c20576_g1,c8332_g1,c9371_g1,c16519_g1
GO:0008150	Biological Process	GO:0065007	biological regulation	GO:0065008	regulation of biological quality	GO:0031647	regulation of protein stability	8	c35679_g1,c439_g1,c27451_g1,c29827_g1,c16372_g1,c13666_g1,c21332_g1,c32025_g1
GO:0008150	Biological Process	GO:0065007	biological regulation	GO:0065008	regulation of biological quality	GO:0001505	regulation of neurotransmitter levels	1	c14480_g1
GO:0008150	Biological Process	GO:0065007	biological regulation	GO:0065008	regulation of biological quality	GO:0035821	modification of morphology or physiology of other organism	51	c8029_g1,c18352_g1,c23407_g1,c855_g1,c10014_g1,c12925_g1,c14182_g1,c2454_g1,c16476_g3,c20016_g1,c12129_g1,c7908_g1,c46725_g1,c18544_g1,c37205_g1,c30628_g1,c10699_g1,c16561_g2,c13423_g1,c5411_g1,c37217_g1,c16777_g1,c31379_g1,c30238_g1,c2607_g1,c46305_g1,c21422_g1,c11014_g1,c12176_g1,c13393_g1,c8128_g1,c46932_g1,c26925_g1,c31410_g1,c9366_g1,c32085_g1,c16239_g3,c12949_g1,c2890_g1,c20437_g1,c20431_g1…
GO:0008150	Biological Process	GO:0065007	biological regulation	GO:0065008	regulation of biological quality	GO:0050878	regulation of body fluid levels	56	c39040_g1,c42474_g1,c42404_g1,c12702_g1,c12751_g1,c14921_g1,c8796_g1,c32470_g1,c3281_g1,c14595_g1,c3300_g1,c16333_g1,c14756_g1,c11066_g1,c25805_g1,c7955_g1,c10992_g2,c29673_g1,c13716_g1,c6319_g1,c6810_g1,c39431_g1,c14098_g1,c19617_g1,c27632_g1,c10370_g1,c12181_g2,c2042_g1,c15166_g1,c26414_g1,c35300_g1,c1180_g1,c14197_g1,c47021_g1,c36982_g1,c14507_g1,c29986_g1,c37968_g1,c2201_g1,c44325_g1,c15481_g…
GO:0008150	Biological Process	GO:0065007	biological regulation	GO:0065008	regulation of biological quality	GO:0051235	maintenance of location	28	c23056_g1,c14001_g1,c19052_g1,c11488_g1,c40332_g1,c32732_g1,c16783_g2,c11216_g1,c38715_g1,c12788_g2,c20190_g1,c27878_g1,c13693_g1,c38895_g1,c8330_g1,c11675_g1,c17748_g1,c17215_g1,c44351_g1,c40065_g1,c3953_g1,c24067_g1,c17110_g2,c8611_g1,c5162_g2,c12788_g1,c12297_g1,c21633_g1
GO:0008150	Biological Process	GO:0065007	biological regulation	GO:0065008	regulation of biological quality	GO:0045924	regulation of female receptivity	2	c16440_g1,c23172_g1
GO:0008150	Biological Process	GO:0065007	biological regulation	GO:0065008	regulation of biological quality	GO:0043487	regulation of RNA stability	2	c29023_g1,c431_g1
GO:0008150	Biological Process	GO:0065007	biological regulation	GO:0065008	regulation of biological quality	GO:0042592	homeostatic process	165	c7938_g1,c12743_g1,c30759_g1,c42903_g1,c20360_g1,c15686_g1,c14030_g1,c24604_g1,c27097_g1,c13389_g1,c14137_g1,c6534_g1,c16341_g1,c17654_g1,c15034_g2,c15555_g1,c10118_g1,c13109_g1,c45342_g1,c9870_g1,c15964_g1,c6746_g1,c16162_g1,c17341_g1,c38647_g1,c32085_g1,c38051_g1,c14468_g1,c1016_g1,c4395_g1,c15950_g1,c18363_g1,c33833_g1,c30229_g1,c42647_g1,c23614_g1,c36318_g1,c24006_g1,c2089_g1,c27362_g1,c24366…
GO:0008150	Biological Process	GO:0065007	biological regulation	GO:0065008	regulation of biological quality	GO:0010817	regulation of hormone levels	59	c24178_g1,c15524_g1,c15630_g1,c40918_g1,c16235_g1,c9550_g1,c16500_g1,c3143_g1,c36784_g1,c25178_g1,c22680_g1,c14940_g1,c15659_g1,c9548_g1,c34891_g1,c14549_g1,c22_g1,c23499_g1,c12622_g1,c36693_g1,c12391_g1,c14983_g1,c12755_g1,c2826_g1,c15436_g1,c27051_g1,c38893_g1,c36730_g1,c41045_g1,c12795_g1,c8628_g1,c16482_g1,c4824_g1,c15427_g1,c14733_g1,c15861_g1,c29089_g1,c45601_g1,c11434_g1,c12173_g1,c39816_g…
GO:0008150	Biological Process	GO:0051704	multi-organism process	GO:0043901	negative regulation of multi-organism process	GO:0050687	negative regulation of defense response to virus	4	c13247_g1,c26925_g1,c12949_g1,c13393_g1
GO:0008150	Biological Process	GO:0051704	multi-organism process	GO:0044703	multi-organism reproductive process	GO:0019953	sexual reproduction	41	c20399_g1,c29022_g1,c15023_g1,c30052_g1,c14256_g1,c27398_g1,c17129_g1,c819_g1,c32769_g1,c17607_g1,c27136_g1,c22775_g1,c43329_g1,c6814_g1,c38181_g1,c36210_g1,c39334_g1,c15092_g1,c16520_g1,c42389_g1,c11323_g1,c43708_g1,c10605_g2,c15017_g1,c16823_g1,c6517_g1,c7873_g1,c42808_g1,c30524_g1,c3579_g1,c19029_g1,c45542_g1,c16440_g1,c27084_g1,c14523_g2,c31952_g1,c2463_g1,c25612_g1,c5435_g1,c32755_g1,c23172_…
GO:0008150	Biological Process	GO:0051704	multi-organism process	GO:0044703	multi-organism reproductive process	GO:0009856	pollination	2	c3377_g1,c24668_g1
GO:0008150	Biological Process	GO:0051704	multi-organism process	GO:0044703	multi-organism reproductive process	GO:0007618	mating	4	c11323_g1,c23172_g1,c16440_g1,c25612_g1
GO:0008150	Biological Process	GO:0051704	multi-organism process	GO:0044703	multi-organism reproductive process	GO:0044705	multi-organism reproductive behavior	4	c25612_g1,c23172_g1,c11323_g1,c16440_g1
GO:0008150	Biological Process	GO:0051704	multi-organism process	GO:0044419	interspecies interaction between organisms	GO:0051701	interaction with host	91	c16777_g1,c41500_g1,c31379_g1,c37217_g1,c46305_g1,c22317_g1,c11014_g1,c855_g1,c10014_g1,c16439_g1,c6722_g1,c12024_g1,c18352_g1,c8029_g1,c18544_g1,c30628_g1,c16561_g2,c10699_g1,c14182_g1,c12129_g1,c39814_g1,c16476_g3,c6727_g1,c42714_g1,c24006_g1,c10986_g1,c22218_g1,c17389_g1,c13247_g1,c15457_g1,c41504_g1,c46070_g1,c28292_g1,c6405_g1,c14304_g1,c16239_g3,c12949_g1,c32085_g1,c9366_g1,c2890_g1,c46932_…
GO:0008150	Biological Process	GO:0051704	multi-organism process	GO:0044419	interspecies interaction between organisms	GO:0044403	symbiosis, encompassing mutualism through parasitism	351	c9527_g1,c11437_g1,c34081_g1,c13497_g1,c23866_g1,c22283_g1,c9340_g1,c18695_g1,c11047_g1,c23540_g1,c12065_g1,c12601_g1,c15246_g1,c35475_g1,c19275_g1,c17718_g1,c31632_g1,c6678_g1,c8968_g1,c42598_g1,c9473_g1,c8960_g1,c5035_g2,c1440_g1,c14986_g1,c1745_g1,c15971_g1,c3194_g1,c14402_g1,c14661_g1,c27141_g1,c40808_g1,c13666_g1,c23407_g1,c42698_g1,c16592_g1,c41451_g1,c27395_g1,c2454_g1,c20016_g1,c13967_g1,…
GO:0008150	Biological Process	GO:0051704	multi-organism process	GO:0044033	multi-organism metabolic process	GO:0019080	viral gene expression	30	c45149_g1,c29014_g1,c431_g1,c7963_g1,c4600_g1,c28538_g1,c11437_g1,c18795_g1,c11920_g1,c23109_g1,c37599_g1,c14198_g1,c24162_g1,c12969_g1,c39049_g1,c36127_g1,c33902_g1,c9473_g1,c8700_g1,c30074_g1,c9766_g1,c26210_g1,c26929_g1,c11964_g1,c38764_g1,c19275_g1,c18039_g1,c554_g1,c31635_g1,c12601_g1
GO:0008150	Biological Process	GO:0051704	multi-organism process	GO:0051705	multi-organism behavior	GO:0044705	multi-organism reproductive behavior	4	c25612_g1,c23172_g1,c11323_g1,c16440_g1
GO:0008150	Biological Process	GO:0051704	multi-organism process	GO:0051705	multi-organism behavior	GO:0035737	injection of substance in to other organism	1	c15611_g1
GO:0008150	Biological Process	GO:0051704	multi-organism process	GO:0051705	multi-organism behavior	GO:0002118	aggressive behavior	1	c3579_g1
GO:0008150	Biological Process	GO:0051704	multi-organism process	GO:0051707	response to other organism	GO:0075136	response to host	11	c13393_g1,c41192_g1,c22283_g1,c12949_g1,c6727_g1,c17389_g1,c40105_g1,c8029_g1,c26925_g1,c13247_g1,c46932_g1
GO:0008150	Biological Process	GO:0051704	multi-organism process	GO:0051707	response to other organism	GO:0009615	response to virus	34	c37098_g1,c19417_g1,c13247_g1,c14595_g1,c13497_g1,c15143_g1,c19577_g1,c25131_g1,c36837_g1,c35781_g1,c6810_g1,c6326_g1,c2502_g1,c6319_g1,c9526_g1,c29464_g1,c35300_g1,c26925_g1,c12949_g1,c13393_g1,c21796_g1,c41137_g1,c16588_g1,c12622_g1,c9611_g1,c34193_g1,c15160_g1,c41500_g1,c6814_g1,c27487_g1,c8535_g1,c12024_g1,c22358_g1,c13731_g1
GO:0008150	Biological Process	GO:0051704	multi-organism process	GO:0051707	response to other organism	GO:0098542	defense response to other organism	52	c27582_g1,c34397_g1,c15245_g1,c14595_g1,c27475_g1,c19417_g1,c13247_g1,c32837_g1,c18646_g1,c47567_g1,c530_g1,c12949_g1,c2466_g1,c34856_g1,c19947_g1,c46125_g1,c42495_g1,c16192_g1,c3605_g1,c21175_g1,c14262_g1,c26925_g1,c35300_g1,c35781_g1,c2362_g1,c16190_g1,c6810_g1,c12808_g1,c26816_g1,c6319_g1,c15143_g1,c19577_g1,c15749_g1,c36837_g1,c15787_g1,c15160_g1,c41500_g1,c40735_g1,c23484_g1,c13393_g1,c21796…
GO:0008150	Biological Process	GO:0051704	multi-organism process	GO:0051707	response to other organism	GO:0009620	response to fungus	5	c4300_g1,c34397_g1,c32837_g1,c19947_g1,c18646_g1
GO:0008150	Biological Process	GO:0051704	multi-organism process	GO:0051707	response to other organism	GO:0052173	response to defenses of other organism involved in symbiotic interaction	11	c6727_g1,c12949_g1,c8029_g1,c13247_g1,c26925_g1,c40105_g1,c17389_g1,c46932_g1,c41192_g1,c13393_g1,c22283_g1
GO:0008150	Biological Process	GO:0051704	multi-organism process	GO:0051707	response to other organism	GO:0009617	response to bacterium	31	c15749_g1,c15787_g1,c21352_g1,c2362_g1,c16190_g1,c26816_g1,c4300_g1,c46125_g1,c42495_g1,c3605_g1,c21175_g1,c14262_g1,c16192_g1,c29446_g1,c20595_g1,c2466_g1,c34856_g1,c2201_g1,c47567_g1,c530_g1,c32837_g1,c18646_g1,c43546_g1,c14128_g1,c15092_g2,c27582_g1,c40735_g1,c34397_g1,c23484_g1,c15245_g1,c27475_g1
GO:0008150	Biological Process	GO:0051704	multi-organism process	GO:0044706	multi-multicellular organism process	GO:0009856	pollination	2	c3377_g1,c24668_g1
GO:0008150	Biological Process	GO:0051704	multi-organism process	GO:0044706	multi-multicellular organism process	GO:0033057	multicellular organismal reproductive behavior	2	c16440_g1,c23172_g1
GO:0008150	Biological Process	GO:0051704	multi-organism process	GO:1902579	multi-organism localization	GO:0044766	multi-organism transport	17	c11862_g1,c22317_g1,c43391_g1,c10716_g1,c44606_g1,c14304_g1,c42714_g1,c5035_g2,c10426_g1,c32299_g1,c18285_g1,c8571_g1,c17345_g1,c16239_g3,c16439_g1,c40808_g1,c13975_g1
GO:0008150	Biological Process	GO:0051704	multi-organism process	GO:0043900	regulation of multi-organism process	GO:0043903	regulation of symbiosis, encompassing mutualism through parasitism	11	c17345_g1,c11437_g1,c23109_g1,c24162_g1,c39049_g1,c12969_g1,c8700_g1,c29753_g1,c45149_g1,c9766_g1,c16589_g2
GO:0008150	Biological Process	GO:0051704	multi-organism process	GO:0043900	regulation of multi-organism process	GO:0043901	negative regulation of multi-organism process	4	c12949_g1,c13393_g1,c26925_g1,c13247_g1
GO:0008150	Biological Process	GO:0051704	multi-organism process	GO:0043900	regulation of multi-organism process	GO:0050688	regulation of defense response to virus	5	c26925_g1,c13247_g1,c35781_g1,c12949_g1,c13393_g1
GO:0008150	Biological Process	GO:0051704	multi-organism process	GO:0035821	modification of morphology or physiology of other organism	GO:0044531	modulation of programmed cell death in other organism	2	c23407_g1,c14182_g1
GO:0008150	Biological Process	GO:0051704	multi-organism process	GO:0035821	modification of morphology or physiology of other organism	GO:0051817	modification of morphology or physiology of other organism involved in symbiotic interaction	47	c37217_g1,c31379_g1,c30238_g1,c16777_g1,c2607_g1,c46305_g1,c11014_g1,c21422_g1,c12176_g1,c13393_g1,c18352_g1,c8029_g1,c10014_g1,c855_g1,c12925_g1,c23407_g1,c20016_g1,c16476_g3,c12129_g1,c2454_g1,c14182_g1,c16561_g2,c10699_g1,c13423_g1,c5411_g1,c7908_g1,c46725_g1,c30628_g1,c18544_g1,c13247_g1,c22218_g1,c10986_g1,c44859_g1,c10211_g1,c14481_g2,c6405_g1,c41504_g1,c31410_g1,c26925_g1,c46932_g1,c2890_g…
GO:0008150	Biological Process	GO:0051704	multi-organism process	GO:0035821	modification of morphology or physiology of other organism	GO:0044364	disruption of cells of other organism	8	c44859_g1,c2890_g1,c20437_g1,c25637_g1,c13423_g1,c12176_g1,c8128_g1,c37205_g1
GO:0008150	Biological Process	GO:0051704	multi-organism process	GO:0044406	adhesion of symbiont to host	GO:0044650	adhesion of symbiont to host cell	9	c31676_g1,c6912_g1,c35145_g1,c14661_g1,c36999_g1,c9948_g1,c11052_g1,c28925_g1,c6678_g1
GO:0008150	Biological Process	GO:0051704	multi-organism process	GO:0044764	multi-organism cellular process	GO:0051715	cytolysis in other organism	5	c44859_g1,c2890_g1,c13423_g1,c12176_g1,c37205_g1
GO:0008150	Biological Process	GO:0051704	multi-organism process	GO:0044764	multi-organism cellular process	GO:0000746	conjugation	2	c34252_g1,c23212_g1
GO:0008150	Biological Process	GO:0051704	multi-organism process	GO:0044764	multi-organism cellular process	GO:0016032	viral process	265	c1345_g1,c33453_g1,c31252_g1,c45149_g1,c15255_g2,c13247_g1,c23109_g1,c33902_g1,c8700_g1,c31410_g1,c9366_g1,c3008_g1,c32355_g1,c22317_g1,c39984_g1,c39622_g1,c31379_g1,c12129_g1,c6398_g1,c18544_g1,c22964_g1,c14061_g1,c39600_g1,c10014_g1,c9340_g1,c23540_g1,c9527_g1,c11437_g1,c34081_g1,c13497_g1,c31632_g1,c6678_g1,c8968_g1,c9473_g1,c12601_g1,c35475_g1,c19275_g1,c3194_g1,c14402_g1,c5035_g2,c14986_g1,c…
GO:0008150	Biological Process	GO:0051704	multi-organism process	GO:0044764	multi-organism cellular process	GO:0044803	multi-organism membrane organization	11	c16418_g1,c46070_g1,c28292_g1,c39814_g1,c6346_g1,c41500_g1,c13907_g1,c6722_g1,c12024_g1,c5198_g1,c16574_g1
GO:0008150	Biological Process	GO:0051704	multi-organism process	GO:0044764	multi-organism cellular process	GO:1902590	multi-organism organelle organization	2	c246_g1,c13967_g1
GO:0008150	Biological Process	GO:0051704	multi-organism process	GO:0044764	multi-organism cellular process	GO:0009292	genetic transfer	6	c47207_g1,c11960_g1,c23935_g1,c25063_g1,c23212_g1,c3825_g1
GO:0008150	Biological Process	GO:0051704	multi-organism process	GO:0044764	multi-organism cellular process	GO:1902586	multi-organism intercellular transport	14	c11862_g1,c10426_g1,c44606_g1,c14304_g1,c32299_g1,c22317_g1,c42714_g1,c18285_g1,c8571_g1,c16239_g3,c13975_g1,c5035_g2,c16439_g1,c40808_g1
GO:0008150	Biological Process	GO:0051704	multi-organism process	GO:0044764	multi-organism cellular process	GO:0048874	homeostasis of number of cells in a free-living population	16	c15662_g1,c15686_g1,c11302_g1,c37624_g1,c4395_g1,c7938_g1,c16302_g1,c18084_g1,c12743_g1,c10817_g1,c9617_g1,c16109_g1,c45342_g1,c15786_g1,c42647_g1,c13389_g1
GO:0008150	Biological Process	GO:0048519	negative regulation of biological process	GO:0040013	negative regulation of locomotion	GO:2000146	negative regulation of cell motility	3	c5844_g1,c30331_g1,c21644_g1
GO:0008150	Biological Process	GO:0048519	negative regulation of biological process	GO:0051051	negative regulation of transport	GO:0045806	negative regulation of endocytosis	1	c17285_g1
GO:0008150	Biological Process	GO:0048519	negative regulation of biological process	GO:0051051	negative regulation of transport	GO:0051589	negative regulation of neurotransmitter transport	1	c14480_g1
GO:0008150	Biological Process	GO:0048519	negative regulation of biological process	GO:0051051	negative regulation of transport	GO:0010829	negative regulation of glucose transport	1	c37129_g1
GO:0008150	Biological Process	GO:0048519	negative regulation of biological process	GO:0043901	negative regulation of multi-organism process	GO:0050687	negative regulation of defense response to virus	4	c13247_g1,c26925_g1,c12949_g1,c13393_g1
GO:0008150	Biological Process	GO:0048519	negative regulation of biological process	GO:0048523	negative regulation of cellular process	GO:0051985	negative regulation of chromosome segregation	12	c6319_g1,c3096_g1,c18054_g1,c11546_g1,c827_g1,c7806_g1,c22358_g1,c1994_g1,c12024_g1,c9295_g1,c28399_g1,c7955_g1
GO:0008150	Biological Process	GO:0048519	negative regulation of biological process	GO:0048523	negative regulation of cellular process	GO:0051782	negative regulation of cell division	13	c6319_g1,c3096_g1,c22569_g1,c18054_g1,c11546_g1,c827_g1,c7806_g1,c22358_g1,c1994_g1,c12024_g1,c9295_g1,c7955_g1,c28399_g1
GO:0008150	Biological Process	GO:0048519	negative regulation of biological process	GO:0048523	negative regulation of cellular process	GO:0031324	negative regulation of cellular metabolic process	64	c12024_g1,c22358_g1,c8289_g1,c14585_g1,c38432_g1,c36792_g1,c827_g1,c24338_g1,c30628_g1,c8300_g1,c45342_g1,c40382_g1,c28399_g1,c16594_g1,c24072_g1,c40352_g1,c14975_g2,c47668_g1,c24432_g1,c6662_g1,c32183_g1,c13390_g1,c12229_g1,c10506_g1,c13899_g2,c11724_g1,c12442_g1,c38275_g1,c6319_g1,c9295_g1,c41350_g1,c41081_g1,c6858_g1,c14438_g1,c43051_g1,c14009_g1,c12673_g1,c15662_g1,c3312_g1,c1857_g1,c8891_g1,…
GO:0008150	Biological Process	GO:0048519	negative regulation of biological process	GO:0048523	negative regulation of cellular process	GO:0010648	negative regulation of cell communication	17	c20822_g1,c4379_g1,c40833_g1,c43291_g1,c28083_g1,c39101_g1,c14480_g1,c30628_g1,c15021_g1,c27462_g1,c12682_g1,c37320_g1,c37631_g1,c34256_g1,c31383_g1,c9142_g1,c16395_g2
GO:0008150	Biological Process	GO:0048519	negative regulation of biological process	GO:0048523	negative regulation of cellular process	GO:0045786	negative regulation of cell cycle	34	c22358_g1,c23705_g1,c12024_g1,c29575_g1,c827_g1,c17905_g1,c28399_g1,c47668_g1,c17882_g1,c21644_g1,c22569_g1,c42374_g1,c31892_g1,c12229_g1,c6319_g1,c3096_g1,c11546_g1,c25154_g1,c14309_g1,c31952_g1,c31253_g1,c7806_g1,c9295_g1,c30331_g1,c37929_g1,c7955_g1,c16333_g1,c1994_g1,c5166_g1,c30269_g1,c6892_g2,c5844_g1,c18054_g1,c40121_g1
GO:0008150	Biological Process	GO:0048519	negative regulation of biological process	GO:0048523	negative regulation of cellular process	GO:0060969	negative regulation of gene silencing	1	c9366_g1
GO:0008150	Biological Process	GO:0048519	negative regulation of biological process	GO:0048523	negative regulation of cellular process	GO:0051129	negative regulation of cellular component organization	30	c1994_g1,c7955_g1,c28399_g1,c9295_g1,c8300_g1,c7806_g1,c40268_g1,c40121_g1,c18054_g1,c22569_g1,c27150_g1,c19586_g1,c16519_g1,c9371_g1,c17285_g1,c45009_g1,c12024_g1,c43338_g1,c9790_g1,c22358_g1,c11546_g1,c827_g1,c12104_g1,c3096_g1,c44583_g1,c6319_g1,c29575_g1,c30628_g1,c32677_g1,c18441_g1
GO:0008150	Biological Process	GO:0048519	negative regulation of biological process	GO:0048523	negative regulation of cellular process	GO:0060548	negative regulation of cell death	14	c29487_g1,c8289_g1,c23407_g1,c14182_g1,c14432_g2,c20664_g1,c37409_g1,c27654_g1,c10837_g1,c15354_g1,c3312_g1,c23446_g1,c33660_g1,c30628_g1
GO:0008150	Biological Process	GO:0048519	negative regulation of biological process	GO:0048523	negative regulation of cellular process	GO:0051271	negative regulation of cellular component movement	3	c5844_g1,c30331_g1,c21644_g1
GO:0008150	Biological Process	GO:0048519	negative regulation of biological process	GO:0009892	negative regulation of metabolic process	GO:0051172	negative regulation of nitrogen compound metabolic process	44	c13899_g1,c43051_g1,c6892_g2,c2703_g1,c14438_g1,c14009_g1,c41081_g1,c6858_g1,c41350_g1,c7881_g1,c8080_g1,c13899_g2,c11724_g1,c38275_g1,c12442_g1,c12144_g1,c11010_g1,c6662_g1,c13390_g1,c32183_g1,c12229_g1,c38982_g1,c14581_g1,c10506_g1,c15370_g1,c11302_g1,c14975_g2,c45009_g1,c47668_g1,c24432_g1,c29019_g1,c8300_g1,c21779_g1,c45342_g1,c24072_g1,c3061_g1,c24338_g1,c36792_g1,c1857_g1,c8891_g1,c30628_g1…
GO:0008150	Biological Process	GO:0048519	negative regulation of biological process	GO:0009892	negative regulation of metabolic process	GO:0009895	negative regulation of catabolic process	12	c3096_g1,c6319_g1,c18054_g1,c827_g1,c11546_g1,c7806_g1,c22358_g1,c1994_g1,c12024_g1,c7955_g1,c28399_g1,c9295_g1
GO:0008150	Biological Process	GO:0048519	negative regulation of biological process	GO:0009892	negative regulation of metabolic process	GO:0010605	negative regulation of macromolecule metabolic process	66	c3061_g1,c29019_g1,c21779_g1,c45009_g1,c15662_g1,c12673_g1,c1857_g1,c8891_g1,c3312_g1,c7806_g1,c31952_g1,c1994_g1,c7955_g1,c13899_g1,c18054_g1,c6892_g2,c2703_g1,c14581_g1,c11302_g1,c15370_g1,c38982_g1,c3096_g1,c11010_g1,c12144_g1,c33660_g1,c8080_g1,c7881_g1,c11546_g1,c24072_g1,c8300_g1,c28399_g1,c45342_g1,c40382_g1,c16594_g1,c47668_g1,c24432_g1,c14975_g2,c40352_g1,c38432_g1,c22358_g1,c8289_g1,c14…
GO:0008150	Biological Process	GO:0048519	negative regulation of biological process	GO:0009892	negative regulation of metabolic process	GO:0043086	negative regulation of catalytic activity	28	c3312_g1,c33660_g1,c30628_g1,c6319_g1,c12525_g1,c3096_g1,c827_g1,c11546_g1,c20412_g1,c14067_g1,c8289_g1,c22358_g1,c38432_g1,c12024_g1,c8742_g1,c40352_g1,c42405_g1,c43051_g1,c18054_g1,c31952_g1,c34269_g1,c7806_g1,c9295_g1,c7955_g1,c16594_g1,c40382_g1,c28399_g1,c1994_g1
GO:0008150	Biological Process	GO:0048519	negative regulation of biological process	GO:0009892	negative regulation of metabolic process	GO:0031324	negative regulation of cellular metabolic process	64	c12024_g1,c22358_g1,c8289_g1,c14585_g1,c38432_g1,c36792_g1,c827_g1,c24338_g1,c30628_g1,c8300_g1,c45342_g1,c40382_g1,c28399_g1,c16594_g1,c24072_g1,c40352_g1,c14975_g2,c47668_g1,c24432_g1,c6662_g1,c32183_g1,c13390_g1,c12229_g1,c10506_g1,c13899_g2,c11724_g1,c12442_g1,c38275_g1,c6319_g1,c9295_g1,c41350_g1,c41081_g1,c6858_g1,c14438_g1,c43051_g1,c14009_g1,c12673_g1,c15662_g1,c3312_g1,c1857_g1,c8891_g1,…
GO:0008150	Biological Process	GO:0048519	negative regulation of biological process	GO:0009892	negative regulation of metabolic process	GO:0009890	negative regulation of biosynthetic process	43	c3061_g1,c24072_g1,c45342_g1,c21779_g1,c8300_g1,c29019_g1,c24432_g1,c47668_g1,c45009_g1,c14975_g2,c14585_g1,c15662_g1,c12673_g1,c30628_g1,c8891_g1,c1857_g1,c36792_g1,c24338_g1,c41350_g1,c6858_g1,c41081_g1,c14009_g1,c14438_g1,c6892_g2,c2703_g1,c13899_g1,c15370_g1,c11302_g1,c10506_g1,c14581_g1,c38982_g1,c12229_g1,c6662_g1,c13390_g1,c32183_g1,c11010_g1,c12442_g1,c12144_g1,c38275_g1,c11724_g1,c8080_g…
GO:0008150	Biological Process	GO:0048519	negative regulation of biological process	GO:0023057	negative regulation of signaling	GO:0009968	negative regulation of signal transduction	13	c28083_g1,c39101_g1,c43291_g1,c4379_g1,c40833_g1,c9142_g1,c15021_g1,c30628_g1,c34256_g1,c31383_g1,c20822_g1,c27462_g1,c12682_g1
GO:0008150	Biological Process	GO:0048519	negative regulation of biological process	GO:0023057	negative regulation of signaling	GO:0050805	negative regulation of synaptic transmission	1	c14480_g1
GO:0008150	Biological Process	GO:0048519	negative regulation of biological process	GO:0002683	negative regulation of immune system process	GO:0002698	negative regulation of immune effector process	4	c12949_g1,c13393_g1,c13247_g1,c26925_g1
GO:0008150	Biological Process	GO:0048519	negative regulation of biological process	GO:0048585	negative regulation of response to stimulus	GO:0009968	negative regulation of signal transduction	13	c28083_g1,c39101_g1,c43291_g1,c4379_g1,c40833_g1,c9142_g1,c15021_g1,c30628_g1,c34256_g1,c31383_g1,c20822_g1,c27462_g1,c12682_g1
GO:0008150	Biological Process	GO:0048519	negative regulation of biological process	GO:0048585	negative regulation of response to stimulus	GO:0002832	negative regulation of response to biotic stimulus	4	c12949_g1,c13393_g1,c13247_g1,c26925_g1
GO:0008150	Biological Process	GO:0048519	negative regulation of biological process	GO:0048585	negative regulation of response to stimulus	GO:0031348	negative regulation of defense response	4	c13393_g1,c12949_g1,c26925_g1,c13247_g1
GO:0008150	Biological Process	GO:0048519	negative regulation of biological process	GO:0048585	negative regulation of response to stimulus	GO:0032102	negative regulation of response to external stimulus	4	c13247_g1,c26925_g1,c12949_g1,c13393_g1
GO:0008150	Biological Process	GO:0048511	rhythmic process	GO:0007622	rhythmic behavior	GO:0048512	circadian behavior	2	c6432_g1,c2388_g1
GO:0008150	Biological Process	GO:0048511	rhythmic process	GO:0007623	circadian rhythm	GO:0048512	circadian behavior	2	c6432_g1,c2388_g1
GO:0008150	Biological Process	GO:0044699	single-organism process	GO:0044700	single organism signaling	GO:0007267	cell-cell signaling	54	c12194_g1,c16657_g2,c43026_g1,c14895_g1,c42508_g1,c12496_g1,c22106_g1,c12098_g1,c6820_g1,c14649_g1,c12547_g1,c3367_g1,c15341_g1,c12698_g1,c13327_g1,c13327_g2,c4692_g1,c6595_g1,c37938_g1,c41904_g1,c12517_g1,c43677_g1,c36400_g1,c2744_g1,c28470_g1,c43484_g1,c13776_g1,c8660_g2,c16657_g1,c42904_g1,c40404_g1,c22419_g1,c16437_g1,c38309_g1,c15657_g1,c33381_g1,c15519_g1,c5957_g1,c28740_g1,c22750_g1,c14215…
GO:0008150	Biological Process	GO:0044699	single-organism process	GO:0044700	single organism signaling	GO:0023057	negative regulation of signaling	17	c16395_g2,c9142_g1,c34256_g1,c31383_g1,c37320_g1,c37631_g1,c12682_g1,c27462_g1,c14480_g1,c15021_g1,c30628_g1,c28083_g1,c39101_g1,c43291_g1,c40833_g1,c4379_g1,c20822_g1
GO:0008150	Biological Process	GO:0044699	single-organism process	GO:0044700	single organism signaling	GO:0007165	signal transduction	732	c4317_g1,c625_g1,c12865_g1,c8949_g1,c42868_g1,c14108_g1,c11155_g1,c27306_g1,c14711_g1,c16117_g1,c19776_g1,c28566_g1,c7864_g1,c12176_g1,c15487_g1,c2198_g1,c16504_g1,c6517_g1,c17062_g1,c18797_g1,c16920_g3,c10968_g1,c17881_g1,c3180_g1,c16165_g1,c46671_g1,c9690_g1,c3289_g1,c14663_g2,c12903_g1,c43522_g1,c9273_g1,c43903_g1,c47266_g1,c17088_g1,c13922_g1,c16302_g1,c14793_g1,c1583_g1,c25415_g1,c15820_g1,c…
GO:0008150	Biological Process	GO:0044699	single-organism process	GO:0044700	single organism signaling	GO:0023056	positive regulation of signaling	22	c6670_g1,c10992_g2,c31552_g1,c10837_g1,c14432_g2,c2198_g1,c39427_g1,c46854_g1,c662_g1,c24570_g1,c8898_g1,c29487_g1,c12422_g1,c35572_g1,c15334_g1,c4208_g1,c6746_g1,c9233_g1,c15354_g1,c8815_g1,c13259_g1,c7011_g1
GO:0008150	Biological Process	GO:0044699	single-organism process	GO:0044702	single organism reproductive process	GO:0007281	germ cell development	11	c15023_g1,c43329_g1,c2463_g1,c14256_g1,c31952_g1,c42808_g1,c3579_g1,c38181_g1,c7873_g1,c32755_g1,c19029_g1
GO:0008150	Biological Process	GO:0044699	single-organism process	GO:0044702	single organism reproductive process	GO:0007276	gamete generation	20	c32755_g1,c15092_g1,c38181_g1,c14523_g2,c31952_g1,c2463_g1,c43329_g1,c19029_g1,c45542_g1,c17607_g1,c7873_g1,c42808_g1,c3579_g1,c14256_g1,c17129_g1,c43708_g1,c10605_g2,c15023_g1,c29022_g1,c30052_g1
GO:0008150	Biological Process	GO:0044699	single-organism process	GO:0044702	single organism reproductive process	GO:0048515	spermatid differentiation	3	c31952_g1,c43329_g1,c38181_g1
GO:0008150	Biological Process	GO:0044699	single-organism process	GO:0044702	single organism reproductive process	GO:0030707	ovarian follicle cell development	8	c19029_g1,c32755_g1,c7873_g1,c42808_g1,c31952_g1,c14256_g1,c2463_g1,c15023_g1
GO:0008150	Biological Process	GO:0044699	single-organism process	GO:0044702	single organism reproductive process	GO:0030703	eggshell formation	8	c15023_g1,c14256_g1,c31952_g1,c2463_g1,c7873_g1,c42808_g1,c32755_g1,c19029_g1
GO:0008150	Biological Process	GO:0044699	single-organism process	GO:0044702	single organism reproductive process	GO:0007531	mating type determination	3	c46176_g1,c23318_g1,c38002_g1
GO:0008150	Biological Process	GO:0044699	single-organism process	GO:0044702	single organism reproductive process	GO:0009566	fertilization	15	c22775_g1,c27136_g1,c16823_g1,c27084_g1,c20399_g1,c6814_g1,c6517_g1,c27398_g1,c819_g1,c5435_g1,c39334_g1,c30524_g1,c32769_g1,c42389_g1,c16520_g1
GO:0008150	Biological Process	GO:0044699	single-organism process	GO:0044707	single-multicellular organism process	GO:0050878	regulation of body fluid levels	56	c39040_g1,c42474_g1,c42404_g1,c12702_g1,c12751_g1,c14921_g1,c8796_g1,c32470_g1,c3281_g1,c14595_g1,c3300_g1,c16333_g1,c14756_g1,c11066_g1,c25805_g1,c7955_g1,c10992_g2,c29673_g1,c13716_g1,c6319_g1,c6810_g1,c39431_g1,c14098_g1,c19617_g1,c27632_g1,c10370_g1,c12181_g2,c2042_g1,c15166_g1,c26414_g1,c35300_g1,c1180_g1,c14197_g1,c47021_g1,c36982_g1,c14507_g1,c29986_g1,c37968_g1,c2201_g1,c44325_g1,c15481_g…
GO:0008150	Biological Process	GO:0044699	single-organism process	GO:0044707	single-multicellular organism process	GO:0051240	positive regulation of multicellular organismal process	10	c10837_g1,c15354_g1,c14432_g2,c30628_g1,c23809_g1,c11675_g1,c29487_g1,c25214_g1,c38504_g1,c17110_g2
GO:0008150	Biological Process	GO:0044699	single-organism process	GO:0044707	single-multicellular organism process	GO:0048771	tissue remodeling	2	c29849_g1,c6051_g1
GO:0008150	Biological Process	GO:0044699	single-organism process	GO:0044707	single-multicellular organism process	GO:0019827	stem cell population maintenance	1	c31952_g1
GO:0008150	Biological Process	GO:0044699	single-organism process	GO:0044707	single-multicellular organism process	GO:0007275	multicellular organismal development	87	c42689_g1,c16853_g1,c25748_g1,c32800_g1,c44589_g1,c18855_g1,c6914_g1,c10808_g1,c32588_g1,c40258_g1,c33253_g1,c28771_g1,c25107_g1,c29487_g1,c22358_g1,c37051_g1,c18505_g1,c16973_g1,c20722_g1,c18021_g1,c14489_g1,c6561_g1,c37477_g1,c28616_g1,c22613_g1,c10307_g1,c9671_g2,c26956_g1,c34963_g1,c43792_g1,c439_g1,c27582_g1,c28040_g1,c11687_g1,c43708_g1,c14216_g1,c19492_g1,c26703_g1,c46326_g1,c3579_g1,c3851…
GO:0008150	Biological Process	GO:0044699	single-organism process	GO:0044707	single-multicellular organism process	GO:0009791	post-embryonic development	20	c6782_g1,c16853_g1,c32243_g1,c16420_g1,c10808_g1,c16022_g2,c23809_g1,c18855_g1,c15246_g1,c28771_g1,c13666_g1,c8004_g1,c9011_g1,c28105_g1,c7847_g1,c42598_g1,c31311_g1,c34963_g1,c9791_g1,c9671_g2
GO:0008150	Biological Process	GO:0044699	single-organism process	GO:0044707	single-multicellular organism process	GO:0003008	system process	54	c17144_g1,c16644_g1,c16719_g1,c8031_g1,c35023_g1,c16753_g3,c13554_g1,c9011_g1,c34906_g1,c28731_g1,c37820_g1,c46069_g1,c46761_g1,c9592_g1,c6443_g1,c449_g1,c9897_g1,c7934_g1,c21360_g1,c10918_g1,c9768_g1,c20576_g1,c26715_g1,c30225_g1,c8332_g1,c36952_g1,c12534_g1,c28482_g1,c27027_g1,c17062_g1,c14506_g1,c17227_g1,c16727_g2,c6410_g1,c12585_g1,c8302_g1,c47651_g1,c3579_g1,c28751_g1,c23330_g1,c27399_g1,c1…
GO:0008150	Biological Process	GO:0044699	single-organism process	GO:0044707	single-multicellular organism process	GO:0001503	ossification	4	c25353_g1,c530_g1,c29330_g1,c27582_g1
GO:0008150	Biological Process	GO:0044699	single-organism process	GO:0044707	single-multicellular organism process	GO:0001816	cytokine production	5	c25214_g1,c38504_g1,c30628_g1,c11675_g1,c17110_g2
GO:0008150	Biological Process	GO:0044699	single-organism process	GO:0044707	single-multicellular organism process	GO:0042303	molting cycle	6	c16985_g1,c13662_g1,c24584_g1,c10467_g1,c1495_g1,c12967_g1
GO:0008150	Biological Process	GO:0044699	single-organism process	GO:0044707	single-multicellular organism process	GO:0022404	molting cycle process	6	c1495_g1,c13662_g1,c24584_g1,c10467_g1,c12967_g1,c16985_g1
GO:0008150	Biological Process	GO:0044699	single-organism process	GO:0044707	single-multicellular organism process	GO:0050817	coagulation	56	c25056_g1,c12024_g1,c36646_g1,c8143_g1,c22358_g1,c31838_g1,c38056_g1,c42451_g1,c2863_g1,c17798_g1,c6902_g1,c17905_g1,c1139_g1,c15184_g1,c41500_g1,c44325_g1,c15481_g1,c2201_g1,c37968_g1,c29986_g1,c1180_g1,c47021_g1,c36982_g1,c14507_g1,c14197_g1,c35300_g1,c26414_g1,c15166_g1,c2042_g1,c12181_g2,c10370_g1,c19617_g1,c27632_g1,c39431_g1,c14098_g1,c6319_g1,c13716_g1,c6810_g1,c11066_g1,c7955_g1,c29673_g1…
GO:0008150	Biological Process	GO:0044699	single-organism process	GO:0044767	single-organism developmental process	GO:0019827	stem cell population maintenance	1	c31952_g1
GO:0008150	Biological Process	GO:0044699	single-organism process	GO:0044767	single-organism developmental process	GO:0001525	angiogenesis	4	c14432_g2,c29487_g1,c15354_g1,c10837_g1
GO:0008150	Biological Process	GO:0044699	single-organism process	GO:0044767	single-organism developmental process	GO:0048729	tissue morphogenesis	1	c3579_g1
GO:0008150	Biological Process	GO:0044699	single-organism process	GO:0044767	single-organism developmental process	GO:0031099	regeneration	10	c14489_g1,c8913_g1,c900_g1,c987_g1,c26021_g1,c9984_g2,c29535_g1,c42470_g1,c8862_g1,c31703_g1
GO:0008150	Biological Process	GO:0044699	single-organism process	GO:0044767	single-organism developmental process	GO:0030703	eggshell formation	8	c15023_g1,c14256_g1,c31952_g1,c2463_g1,c7873_g1,c42808_g1,c32755_g1,c19029_g1
GO:0008150	Biological Process	GO:0044699	single-organism process	GO:0044767	single-organism developmental process	GO:0009791	post-embryonic development	20	c6782_g1,c16853_g1,c32243_g1,c16420_g1,c10808_g1,c16022_g2,c23809_g1,c18855_g1,c15246_g1,c28771_g1,c13666_g1,c8004_g1,c9011_g1,c28105_g1,c7847_g1,c42598_g1,c31311_g1,c34963_g1,c9791_g1,c9671_g2
GO:0008150	Biological Process	GO:0044699	single-organism process	GO:0044767	single-organism developmental process	GO:0007164	establishment of tissue polarity	1	c3579_g1
GO:0008150	Biological Process	GO:0044699	single-organism process	GO:0044767	single-organism developmental process	GO:0007275	multicellular organismal development	87	c42689_g1,c16853_g1,c25748_g1,c32800_g1,c44589_g1,c18855_g1,c6914_g1,c10808_g1,c32588_g1,c40258_g1,c33253_g1,c28771_g1,c25107_g1,c29487_g1,c22358_g1,c37051_g1,c18505_g1,c16973_g1,c20722_g1,c18021_g1,c14489_g1,c6561_g1,c37477_g1,c28616_g1,c22613_g1,c10307_g1,c9671_g2,c26956_g1,c34963_g1,c43792_g1,c439_g1,c27582_g1,c28040_g1,c11687_g1,c43708_g1,c14216_g1,c19492_g1,c26703_g1,c46326_g1,c3579_g1,c3851…
GO:0008150	Biological Process	GO:0044699	single-organism process	GO:0044767	single-organism developmental process	GO:0009887	organ morphogenesis	3	c31952_g1,c10307_g1,c3579_g1
GO:0008150	Biological Process	GO:0044699	single-organism process	GO:0044767	single-organism developmental process	GO:0021700	developmental maturation	1	c31952_g1
GO:0008150	Biological Process	GO:0044699	single-organism process	GO:0044767	single-organism developmental process	GO:0007423	sensory organ development	2	c31952_g1,c3579_g1
GO:0008150	Biological Process	GO:0044699	single-organism process	GO:0044767	single-organism developmental process	GO:0060322	head development	1	c3579_g1
GO:0008150	Biological Process	GO:0044699	single-organism process	GO:0044767	single-organism developmental process	GO:0009790	embryo development	15	c32588_g1,c16296_g1,c35300_g1,c25107_g1,c15166_g1,c22358_g1,c28105_g1,c18505_g1,c28040_g1,c27774_g1,c28616_g1,c26956_g1,c27026_g1,c41808_g1,c18533_g1
GO:0008150	Biological Process	GO:0044699	single-organism process	GO:0044767	single-organism developmental process	GO:0001568	blood vessel development	4	c29487_g1,c15354_g1,c10837_g1,c14432_g2
GO:0008150	Biological Process	GO:0044699	single-organism process	GO:0044767	single-organism developmental process	GO:0007568	aging	1	c28105_g1
GO:0008150	Biological Process	GO:0044699	single-organism process	GO:0044767	single-organism developmental process	GO:0043934	sporulation	22	c789_g1,c19946_g1,c46353_g1,c29524_g1,c15500_g1,c42658_g1,c3044_g1,c15912_g1,c16540_g2,c44480_g1,c11542_g1,c38247_g1,c13593_g1,c43248_g1,c32158_g1,c34041_g1,c23503_g1,c14981_g2,c13238_g1,c36512_g1,c20714_g1,c4315_g1
GO:0008150	Biological Process	GO:0044699	single-organism process	GO:0044767	single-organism developmental process	GO:0048589	developmental growth	10	c29535_g1,c9984_g2,c26021_g1,c42470_g1,c8862_g1,c31703_g1,c987_g1,c900_g1,c8913_g1,c14489_g1
GO:0008150	Biological Process	GO:0044699	single-organism process	GO:0044767	single-organism developmental process	GO:0010927	cellular component assembly involved in morphogenesis	6	c7988_g1,c9852_g2,c29575_g1,c43533_g1,c28576_g1,c40121_g1
GO:0008150	Biological Process	GO:0044699	single-organism process	GO:0044767	single-organism developmental process	GO:0048534	hematopoietic or lymphoid organ development	1	c439_g1
GO:0008150	Biological Process	GO:0044699	single-organism process	GO:0044767	single-organism developmental process	GO:0048514	blood vessel morphogenesis	4	c14432_g2,c15354_g1,c29487_g1,c10837_g1
GO:0008150	Biological Process	GO:0044699	single-organism process	GO:0044767	single-organism developmental process	GO:0048869	cellular developmental process	112	c13264_g1,c3323_g1,c14981_g2,c33579_g1,c1567_g1,c29535_g1,c4197_g1,c11031_g1,c14432_g2,c27907_g1,c40187_g1,c32522_g1,c8911_g1,c15762_g1,c15340_g1,c16540_g2,c19946_g1,c6146_g1,c16646_g1,c10373_g1,c43533_g1,c17033_g2,c16794_g1,c12646_g2,c18623_g1,c26029_g1,c34296_g1,c411_g1,c1215_g1,c16724_g4,c31952_g1,c6309_g1,c2463_g1,c17106_g1,c13883_g1,c13593_g1,c16438_g1,c32755_g1,c13789_g1,c16347_g1,c7988_g1,…
GO:0008150	Biological Process	GO:0044699	single-organism process	GO:0044767	single-organism developmental process	GO:0007420	brain development	1	c3579_g1
GO:0008150	Biological Process	GO:0044699	single-organism process	GO:0043473	pigmentation	GO:0033059	cellular pigmentation	2	c17798_g1,c23659_g1
GO:0008150	Biological Process	GO:0044699	single-organism process	GO:0044763	single-organism cellular process	GO:0023014	signal transduction by protein phosphorylation	4	c10992_g2,c2198_g1,c31552_g1,c6746_g1
GO:0008150	Biological Process	GO:0044699	single-organism process	GO:0044763	single-organism cellular process	GO:0007059	chromosome segregation	61	c473_g1,c2042_g1,c126_g1,c31892_g1,c40082_g1,c4784_g1,c39431_g1,c3096_g1,c6319_g1,c13439_g1,c4818_g1,c21943_g1,c11546_g1,c41476_g1,c36189_g1,c16925_g1,c13479_g1,c7806_g1,c7955_g1,c9295_g1,c4800_g1,c1994_g1,c15385_g1,c17733_g1,c42404_g1,c8356_g1,c40109_g1,c41510_g1,c17829_g1,c18054_g1,c28533_g1,c22358_g1,c15250_g1,c17129_g1,c11933_g1,c16439_g1,c25056_g1,c22232_g1,c12024_g1,c47495_g1,c16865_g1,c160…
GO:0008150	Biological Process	GO:0044699	single-organism process	GO:0044763	single-organism cellular process	GO:0048869	cellular developmental process	112	c13264_g1,c3323_g1,c14981_g2,c33579_g1,c1567_g1,c29535_g1,c4197_g1,c11031_g1,c14432_g2,c27907_g1,c40187_g1,c32522_g1,c8911_g1,c15762_g1,c15340_g1,c16540_g2,c19946_g1,c6146_g1,c16646_g1,c10373_g1,c43533_g1,c17033_g2,c16794_g1,c12646_g2,c18623_g1,c26029_g1,c34296_g1,c411_g1,c1215_g1,c16724_g4,c31952_g1,c6309_g1,c2463_g1,c17106_g1,c13883_g1,c13593_g1,c16438_g1,c32755_g1,c13789_g1,c16347_g1,c7988_g1,…
GO:0008150	Biological Process	GO:0044699	single-organism process	GO:0044763	single-organism cellular process	GO:0042180	cellular ketone metabolic process	73	c36754_g1,c42573_g1,c42682_g1,c32683_g1,c7537_g1,c15967_g1,c42417_g1,c40148_g1,c22396_g1,c13476_g1,c4276_g1,c27118_g1,c25362_g1,c13048_g2,c43603_g1,c30565_g1,c28905_g1,c8215_g1,c14682_g3,c37798_g1,c39599_g1,c15918_g1,c13409_g1,c9217_g1,c22081_g1,c44768_g1,c7820_g1,c14923_g1,c35159_g1,c9498_g1,c32961_g1,c17347_g1,c42366_g1,c4715_g1,c8922_g1,c1427_g1,c44251_g1,c24906_g1,c42488_g1,c30802_g1,c3175_g1…
GO:0008150	Biological Process	GO:0044699	single-organism process	GO:0044763	single-organism cellular process	GO:0071804	cellular potassium ion transport	12	c43026_g1,c4692_g1,c27897_g1,c17233_g1,c5203_g1,c33381_g1,c4915_g1,c15995_g1,c22106_g1,c22419_g1,c42904_g1,c15341_g1
GO:0008150	Biological Process	GO:0044699	single-organism process	GO:0044763	single-organism cellular process	GO:0019627	urea metabolic process	1	c24039_g1
GO:0008150	Biological Process	GO:0044699	single-organism process	GO:0044763	single-organism cellular process	GO:0044255	cellular lipid metabolic process	354	c16505_g1,c28084_g1,c28487_g1,c45089_g1,c8903_g1,c17064_g1,c15231_g1,c15183_g1,c141_g1,c15802_g1,c42023_g1,c15749_g1,c35040_g1,c10383_g1,c6629_g1,c36764_g1,c45229_g1,c15189_g1,c10207_g1,c8740_g1,c722_g1,c36819_g1,c42949_g1,c43276_g1,c16544_g2,c10864_g1,c8533_g1,c16893_g1,c9591_g1,c19131_g1,c22952_g1,c36895_g1,c39515_g1,c37555_g1,c29611_g1,c3159_g1,c42746_g1,c29919_g1,c16748_g1,c25136_g1,c9293_g1,…
GO:0008150	Biological Process	GO:0044699	single-organism process	GO:0044763	single-organism cellular process	GO:0032940	secretion by cell	65	c16087_g1,c10118_g1,c9_g1,c28234_g1,c35763_g1,c39157_g1,c9177_g2,c8566_g1,c33946_g1,c7106_g1,c24192_g1,c16446_g1,c41900_g1,c12891_g1,c34966_g1,c7517_g1,c11645_g1,c45493_g1,c9240_g1,c42954_g1,c24421_g1,c19899_g1,c44294_g1,c10992_g1,c34467_g1,c436_g1,c2251_g1,c41881_g1,c30524_g1,c8969_g1,c37279_g1,c2908_g1,c19199_g1,c24676_g1,c41702_g1,c27552_g1,c8527_g1,c41170_g1,c819_g1,c37664_g1,c32769_g1,c37456…
GO:0008150	Biological Process	GO:0044699	single-organism process	GO:0044763	single-organism cellular process	GO:0042168	heme metabolic process	42	c31972_g1,c27302_g1,c22951_g1,c10901_g1,c4200_g1,c13937_g1,c14259_g1,c9368_g1,c3012_g1,c13115_g1,c17660_g1,c9065_g1,c1848_g1,c23278_g1,c14274_g1,c22170_g1,c36766_g1,c26950_g1,c34140_g1,c3143_g1,c34147_g1,c3329_g1,c43414_g1,c21433_g1,c12679_g1,c34456_g1,c11139_g1,c13958_g1,c7677_g1,c281_g1,c44111_g1,c44221_g1,c16178_g1,c33383_g1,c15252_g1,c43040_g1,c3079_g1,c18563_g1,c14561_g1,c1458_g1,c375_g1,c16…
GO:0008150	Biological Process	GO:0044699	single-organism process	GO:0044763	single-organism cellular process	GO:0007017	microtubule-based process	131	c2367_g1,c41360_g1,c44660_g1,c42411_g1,c19639_g1,c14615_g1,c15962_g1,c4800_g1,c32716_g1,c29763_g1,c36189_g1,c16925_g1,c32803_g1,c4784_g1,c20532_g1,c44797_g1,c43265_g1,c480_g1,c37982_g1,c25071_g1,c44445_g1,c2201_g1,c36107_g1,c19231_g1,c36167_g1,c15160_g1,c17159_g1,c11745_g1,c32166_g1,c31006_g1,c37456_g1,c16557_g1,c415_g1,c36280_g1,c2720_g1,c41000_g1,c31590_g1,c17829_g1,c18981_g1,c12650_g1,c44716_g…
GO:0008150	Biological Process	GO:0044699	single-organism process	GO:0044763	single-organism cellular process	GO:0032196	transposition	27	c15542_g2,c40743_g1,c1412_g1,c39292_g1,c8646_g1,c31615_g1,c19244_g1,c39678_g1,c6513_g1,c33741_g1,c31078_g1,c41299_g1,c23135_g1,c38564_g1,c7875_g1,c22125_g1,c16920_g1,c8810_g2,c22945_g1,c8419_g1,c3_g1,c29019_g1,c10604_g1,c16827_g1,c2853_g1,c10495_g1,c6541_g1
GO:0008150	Biological Process	GO:0044699	single-organism process	GO:0044763	single-organism cellular process	GO:0007049	cell cycle	215	c47455_g1,c22569_g1,c47668_g1,c41545_g1,c7999_g1,c12598_g1,c12562_g1,c11955_g1,c24287_g1,c17700_g1,c1653_g1,c38056_g1,c40970_g1,c12126_g1,c2410_g1,c29575_g1,c30628_g1,c47495_g1,c29130_g1,c35266_g1,c23705_g1,c9159_g1,c16439_g1,c32945_g1,c25107_g1,c12024_g1,c22358_g1,c35117_g1,c16959_g2,c17829_g1,c18981_g1,c33401_g1,c2860_g1,c12650_g1,c41354_g1,c16633_g1,c30269_g1,c16579_g1,c9295_g1,c38471_g1,c3904…
GO:0008150	Biological Process	GO:0044699	single-organism process	GO:0044763	single-organism cellular process	GO:0010927	cellular component assembly involved in morphogenesis	6	c7988_g1,c9852_g2,c29575_g1,c43533_g1,c28576_g1,c40121_g1
GO:0008150	Biological Process	GO:0044699	single-organism process	GO:0044763	single-organism cellular process	GO:0005984	disaccharide metabolic process	84	c21316_g1,c16031_g1,c40891_g1,c46143_g1,c38949_g1,c17073_g3,c20449_g1,c3738_g1,c4513_g1,c14826_g1,c16414_g2,c2720_g1,c31613_g1,c16225_g1,c43525_g1,c35927_g1,c18882_g1,c26707_g1,c14946_g1,c47528_g1,c39836_g1,c43881_g1,c35143_g1,c13090_g1,c45285_g1,c28359_g1,c9362_g1,c15604_g1,c12601_g1,c23704_g1,c30132_g1,c36800_g1,c37785_g1,c42566_g1,c20320_g1,c13664_g1,c6496_g1,c14568_g1,c15249_g1,c16442_g4,c361…
GO:0008150	Biological Process	GO:0044699	single-organism process	GO:0044763	single-organism cellular process	GO:0042810	pheromone metabolic process	2	c36693_g1,c14983_g1
GO:0008150	Biological Process	GO:0044699	single-organism process	GO:0044763	single-organism cellular process	GO:0007163	establishment or maintenance of cell polarity	1	c3579_g1
GO:0008150	Biological Process	GO:0044699	single-organism process	GO:0044763	single-organism cellular process	GO:0006771	riboflavin metabolic process	9	c19891_g1,c1706_g1,c42741_g1,c15662_g1,c19191_g1,c42578_g1,c39390_g1,c10959_g1,c11430_g1
GO:0008150	Biological Process	GO:0044699	single-organism process	GO:0044763	single-organism cellular process	GO:0006082	organic acid metabolic process	1012	c27362_g1,c17620_g1,c15398_g1,c15524_g1,c3520_g1,c40973_g1,c38539_g1,c10697_g1,c13949_g1,c26918_g1,c15664_g1,c38643_g1,c19684_g1,c30970_g1,c34535_g1,c14512_g2,c38826_g1,c12395_g1,c1552_g1,c29118_g1,c14155_g1,c32254_g1,c9965_g1,c20706_g1,c6700_g1,c29996_g1,c35738_g1,c25271_g1,c47341_g1,c14822_g2,c19416_g1,c899_g1,c14447_g1,c16680_g1,c41334_g1,c47069_g1,c34314_g1,c1738_g1,c27051_g1,c17050_g1,c10452…
GO:0008150	Biological Process	GO:0044699	single-organism process	GO:0044763	single-organism cellular process	GO:0022900	electron transport chain	146	c33300_g1,c27282_g1,c9472_g1,c27118_g1,c22623_g1,c28247_g1,c46672_g1,c14682_g3,c8215_g1,c28905_g1,c23436_g1,c24211_g1,c13048_g2,c42682_g1,c5516_g1,c3453_g1,c42573_g1,c32683_g1,c37500_g1,c58_g1,c15967_g1,c39748_g1,c42417_g1,c15612_g1,c27512_g1,c42455_g1,c17347_g1,c27532_g1,c9498_g1,c39800_g1,c19660_g1,c42488_g1,c44775_g1,c43173_g1,c43334_g1,c16921_g1,c39599_g1,c9388_g2,c14923_g1,c3121_g1,c19795_g1…
GO:0008150	Biological Process	GO:0044699	single-organism process	GO:0044763	single-organism cellular process	GO:0019400	alditol metabolic process	5	c33624_g1,c16125_g1,c3022_g1,c141_g1,c34640_g1
GO:0008150	Biological Process	GO:0044699	single-organism process	GO:0044763	single-organism cellular process	GO:0015975	energy derivation by oxidation of reduced inorganic compounds	24	c32674_g1,c30970_g1,c416_g1,c33433_g1,c1963_g1,c38617_g1,c6976_g1,c9526_g1,c26205_g1,c41859_g1,c5276_g1,c21007_g1,c28785_g1,c12206_g1,c23024_g1,c204_g2,c4291_g1,c5435_g1,c30862_g1,c14371_g1,c16741_g2,c19476_g1,c13304_g1,c7104_g1
GO:0008150	Biological Process	GO:0044699	single-organism process	GO:0044763	single-organism cellular process	GO:0030648	aminoglycoside antibiotic biosynthetic process	9	c36526_g1,c13089_g1,c36884_g1,c12503_g1,c8665_g1,c25136_g1,c36895_g1,c1697_g1,c1621_g1
GO:0008150	Biological Process	GO:0044699	single-organism process	GO:0044763	single-organism cellular process	GO:0022402	cell cycle process	191	c32166_g1,c14107_g4,c16024_g1,c1879_g1,c15968_g1,c33165_g1,c415_g1,c15268_g1,c11422_g1,c36280_g1,c39397_g1,c2201_g1,c17821_g1,c19231_g1,c22523_g1,c36107_g1,c15160_g1,c17743_g1,c17905_g1,c7808_g1,c4784_g1,c20532_g1,c12068_g1,c43265_g1,c11546_g1,c21943_g1,c44113_g1,c19639_g1,c39989_g1,c147_g1,c5166_g1,c14615_g1,c18054_g1,c44660_g1,c14324_g1,c16925_g1,c36189_g1,c44859_g1,c4800_g1,c32716_g1,c7955_g1,…
GO:0008150	Biological Process	GO:0044699	single-organism process	GO:0044763	single-organism cellular process	GO:0019725	cellular homeostasis	110	c3329_g1,c27097_g1,c24604_g1,c17654_g1,c37280_g2,c16341_g1,c6534_g1,c14137_g1,c42957_g1,c44830_g1,c16405_g1,c7176_g1,c15034_g2,c9556_g1,c15964_g1,c9870_g1,c13109_g1,c10118_g1,c9964_g1,c14518_g1,c20360_g1,c30759_g1,c18440_g1,c17250_g1,c14061_g1,c12255_g1,c18451_g1,c23614_g1,c36318_g1,c42884_g1,c44381_g1,c1811_g1,c44436_g1,c8145_g1,c2089_g1,c38924_g1,c24006_g1,c16162_g1,c31744_g1,c27206_g1,c17271_g…
GO:0008150	Biological Process	GO:0044699	single-organism process	GO:0044763	single-organism cellular process	GO:0015995	chlorophyll biosynthetic process	3	c10959_g1,c18147_g1,c8223_g1
GO:0008150	Biological Process	GO:0044699	single-organism process	GO:0044763	single-organism cellular process	GO:0030030	cell projection organization	37	c10514_g1,c14296_g1,c4176_g2,c7988_g1,c16347_g1,c11687_g1,c40121_g1,c41510_g1,c28576_g1,c12601_g1,c4395_g1,c29261_g1,c8156_g1,c3579_g1,c26703_g1,c32800_g1,c6778_g1,c37212_g1,c27907_g1,c6914_g1,c9852_g2,c11555_g1,c14432_g2,c10330_g1,c1364_g1,c11031_g1,c6561_g1,c8911_g1,c37051_g1,c32522_g1,c2775_g1,c33253_g1,c40258_g1,c43533_g1,c43792_g1,c29575_g1,c10373_g1
GO:0008150	Biological Process	GO:0044699	single-organism process	GO:0044763	single-organism cellular process	GO:0016049	cell growth	4	c30628_g1,c32653_g1,c12746_g1,c14452_g1
GO:0008150	Biological Process	GO:0044699	single-organism process	GO:0044763	single-organism cellular process	GO:0008219	cell death	42	c23407_g1,c4430_g1,c8289_g1,c13860_g1,c10809_g1,c8781_g1,c4223_g1,c29487_g1,c30628_g1,c3312_g1,c14182_g1,c37409_g1,c27654_g1,c17743_g1,c14625_g1,c17369_g1,c9768_g1,c34819_g1,c16792_g1,c44230_g1,c3367_g1,c17882_g1,c2849_g1,c14432_g2,c42548_g1,c33660_g1,c16940_g1,c28425_g1,c37742_g1,c15354_g1,c3579_g1,c8080_g1,c16667_g2,c44320_g1,c37929_g1,c30291_g1,c16651_g1,c23446_g1,c47461_g1,c9375_g1,c10837_g1,…
GO:0008150	Biological Process	GO:0044699	single-organism process	GO:0044763	single-organism cellular process	GO:0006081	cellular aldehyde metabolic process	138	c27051_g1,c8572_g1,c16518_g1,c27217_g1,c17334_g1,c11305_g1,c14887_g1,c16470_g1,c43095_g1,c43037_g1,c25891_g1,c31886_g1,c24628_g1,c16574_g1,c19405_g1,c47323_g1,c15664_g1,c25153_g1,c5847_g1,c11131_g1,c4513_g1,c40973_g1,c20449_g1,c23756_g1,c14604_g1,c5477_g1,c27508_g1,c20715_g1,c16911_g1,c16805_g1,c4674_g1,c13065_g1,c15514_g1,c22268_g1,c45089_g1,c5_g1,c4393_g1,c33624_g1,c24694_g1,c37889_g1,c28436_g1…
GO:0008150	Biological Process	GO:0044699	single-organism process	GO:0044763	single-organism cellular process	GO:0015980	energy derivation by oxidation of organic compounds	208	c40454_g1,c24822_g1,c28154_g1,c43261_g1,c22396_g1,c22395_g1,c22607_g1,c13476_g1,c10140_g1,c32318_g1,c38837_g1,c36634_g1,c25362_g1,c25691_g1,c30019_g1,c1963_g1,c416_g1,c17660_g1,c27085_g1,c12257_g1,c17003_g3,c35490_g1,c30190_g1,c36754_g1,c28098_g1,c13803_g2,c12348_g1,c8922_g1,c36848_g1,c1427_g1,c6582_g1,c32961_g1,c13215_g1,c17612_g1,c41690_g1,c28269_g1,c19476_g1,c9217_g1,c30625_g1,c17221_g1,c9596_…
GO:0008150	Biological Process	GO:0044699	single-organism process	GO:0044763	single-organism cellular process	GO:0022412	cellular process involved in reproduction in multicellular organism	16	c6517_g1,c14256_g1,c15023_g1,c19029_g1,c3579_g1,c30524_g1,c42808_g1,c32769_g1,c7873_g1,c819_g1,c2463_g1,c31952_g1,c27084_g1,c43329_g1,c32755_g1,c38181_g1
GO:0008150	Biological Process	GO:0044699	single-organism process	GO:0044763	single-organism cellular process	GO:0030029	actin filament-based process	40	c4149_g1,c13907_g1,c27150_g1,c19586_g1,c16519_g1,c38486_g1,c19153_g1,c16004_g3,c11128_g1,c44523_g1,c39097_g1,c14781_g1,c43618_g1,c35490_g1,c14421_g1,c8613_g1,c10803_g1,c15307_g1,c44583_g1,c43141_g1,c29024_g1,c12104_g1,c12068_g1,c13722_g1,c40268_g1,c22817_g1,c37951_g1,c9371_g1,c43338_g1,c8658_g1,c9790_g1,c44631_g1,c8690_g1,c19524_g1,c307_g1,c10972_g1,c43049_g1,c16004_g1,c32677_g1,c18441_g1
GO:0008150	Biological Process	GO:0044699	single-organism process	GO:0044763	single-organism cellular process	GO:0016458	gene silencing	5	c15370_g1,c9366_g1,c38602_g1,c43633_g1,c8080_g1
GO:0008150	Biological Process	GO:0044699	single-organism process	GO:0044763	single-organism cellular process	GO:1902589	single-organism organelle organization	309	c40619_g1,c41476_g1,c41197_g1,c17733_g1,c4149_g1,c41784_g1,c40109_g1,c38486_g1,c19153_g1,c28533_g1,c39126_g1,c41510_g1,c27150_g1,c46592_g1,c25773_g1,c22664_g1,c23753_g1,c35490_g1,c25174_g1,c8611_g1,c40489_g1,c12104_g1,c29024_g1,c9154_g1,c6778_g1,c37212_g1,c15184_g1,c32245_g1,c1139_g1,c15669_g1,c8778_g1,c16475_g3,c31135_g1,c323_g1,c19524_g1,c8690_g1,c4788_g1,c45351_g1,c18440_g1,c22232_g1,c25056_g1…
GO:0008150	Biological Process	GO:0044699	single-organism process	GO:0044763	single-organism cellular process	GO:0055086	nucleobase-containing small molecule metabolic process	961	c9045_g1,c13090_g1,c36875_g1,c42569_g1,c13701_g1,c5837_g1,c10341_g1,c25271_g1,c41481_g1,c12826_g1,c23457_g1,c14447_g1,c40289_g1,c23134_g1,c42715_g1,c45009_g1,c44103_g1,c468_g1,c12247_g1,c16265_g1,c16987_g1,c34535_g1,c3167_g1,c24942_g1,c1552_g1,c46499_g1,c7536_g1,c22134_g1,c14155_g1,c46553_g1,c21183_g1,c15398_g1,c27130_g2,c30171_g1,c3520_g1,c15664_g1,c9233_g1,c11143_g1,c9388_g1,c21189_g1,c16140_g1…
GO:0008150	Biological Process	GO:0044699	single-organism process	GO:0044763	single-organism cellular process	GO:0051651	maintenance of location in cell	22	c12788_g2,c16783_g2,c11216_g1,c19052_g1,c14001_g1,c23056_g1,c11488_g1,c40332_g1,c38895_g1,c27878_g1,c13693_g1,c44351_g1,c17215_g1,c24067_g1,c3953_g1,c40065_g1,c8330_g1,c17748_g1,c12788_g1,c5162_g2,c8611_g1,c21633_g1
GO:0008150	Biological Process	GO:0044699	single-organism process	GO:0044763	single-organism cellular process	GO:0007154	cell communication	1215	c35713_g1,c43469_g1,c13981_g1,c16985_g1,c14215_g1,c16137_g2,c1334_g1,c40283_g1,c42857_g1,c45928_g1,c44447_g1,c37183_g1,c8205_g1,c39202_g1,c14036_g1,c14151_g1,c24389_g1,c9991_g1,c3825_g1,c16771_g1,c4283_g1,c15882_g2,c32227_g1,c32078_g1,c28927_g1,c2849_g1,c17960_g1,c44169_g1,c21047_g1,c8636_g1,c37212_g1,c16657_g2,c12194_g1,c18515_g1,c16594_g1,c19111_g1,c1376_g1,c12910_g1,c42222_g1,c25406_g1,c37666_…
GO:0008150	Biological Process	GO:0044699	single-organism process	GO:0044763	single-organism cellular process	GO:0042723	thiamine-containing compound metabolic process	12	c40480_g1,c42787_g1,c16763_g4,c1142_g1,c22029_g1,c12664_g1,c16598_g1,c24705_g1,c3345_g1,c20812_g1,c19160_g1,c16068_g1
GO:0008150	Biological Process	GO:0044699	single-organism process	GO:0044763	single-organism cellular process	GO:0022411	cellular component disassembly	49	c16228_g1,c31732_g1,c37636_g1,c43860_g1,c2493_g1,c9869_g1,c15749_g1,c16224_g1,c12104_g1,c44583_g1,c35875_g1,c15248_g1,c5684_g1,c38614_g1,c5435_g1,c42766_g1,c27150_g1,c19586_g1,c34650_g1,c24066_g1,c27056_g1,c40989_g1,c16519_g1,c28257_g1,c1902_g1,c43338_g1,c14019_g1,c15130_g1,c7878_g1,c9790_g1,c2279_g1,c36652_g1,c33609_g1,c19767_g1,c29242_g1,c32677_g1,c46881_g1,c29800_g1,c12268_g1,c18441_g1,c8300_g…
GO:0008150	Biological Process	GO:0044699	single-organism process	GO:0044763	single-organism cellular process	GO:0001775	cell activation	56	c19617_g1,c27632_g1,c10370_g1,c6319_g1,c13716_g1,c6810_g1,c39431_g1,c14098_g1,c21098_g1,c26414_g1,c35300_g1,c14197_g1,c47021_g1,c36982_g1,c15166_g1,c2042_g1,c1213_g1,c12751_g1,c39040_g1,c12702_g1,c42404_g1,c16333_g1,c14756_g1,c11066_g1,c7955_g1,c25805_g1,c10992_g2,c29673_g1,c14921_g1,c8796_g1,c32470_g1,c3281_g1,c19899_g1,c14595_g1,c3300_g1,c38056_g1,c17798_g1,c2863_g1,c6902_g1,c42451_g1,c12024_g1…
GO:0008150	Biological Process	GO:0044699	single-organism process	GO:0044763	single-organism cellular process	GO:0006730	one-carbon metabolic process	2	c34726_g1,c401_g1
GO:0008150	Biological Process	GO:0044699	single-organism process	GO:0044763	single-organism cellular process	GO:0006281	DNA repair	85	c17312_g1,c2698_g1,c34732_g1,c40364_g1,c36350_g1,c31664_g1,c7234_g1,c28671_g1,c32509_g1,c135_g1,c10168_g1,c15277_g1,c41803_g1,c13001_g1,c31915_g1,c6983_g1,c17726_g1,c31971_g1,c19190_g1,c35962_g1,c44113_g1,c35193_g1,c26323_g1,c32644_g1,c8213_g1,c6481_g1,c9620_g1,c14932_g1,c12165_g1,c21065_g1,c28863_g1,c18899_g1,c3441_g1,c19618_g1,c4175_g1,c12633_g1,c7060_g1,c17319_g1,c21288_g1,c17120_g3,c38739_g1,…
GO:0008150	Biological Process	GO:0044699	single-organism process	GO:0044763	single-organism cellular process	GO:0006928	movement of cell or subcellular component	114	c11745_g1,c31006_g1,c18533_g1,c37205_g1,c4175_g1,c27362_g1,c1210_g1,c8694_g1,c8911_g1,c41000_g1,c32522_g1,c2720_g1,c14432_g2,c36167_g1,c21644_g1,c38908_g1,c11031_g1,c39397_g1,c11631_g1,c37763_g1,c27907_g1,c17097_g1,c372_g1,c17159_g1,c15831_g2,c30645_g1,c3697_g1,c14638_g1,c46016_g1,c45344_g1,c5473_g1,c43265_g1,c4495_g1,c44797_g1,c18513_g1,c8156_g1,c35300_g1,c12601_g1,c29261_g1,c480_g1,c44445_g1,c1…
GO:0008150	Biological Process	GO:0044699	single-organism process	GO:0044763	single-organism cellular process	GO:0046937	phytochelatin metabolic process	2	c27281_g1,c28961_g1
GO:0008150	Biological Process	GO:0044699	single-organism process	GO:0044763	single-organism cellular process	GO:0055085	transmembrane transport	332	c22157_g1,c22296_g1,c47069_g1,c40740_g1,c15995_g1,c5611_g1,c23355_g1,c41089_g1,c14522_g1,c670_g1,c42468_g1,c16002_g1,c8722_g1,c46402_g1,c3855_g1,c29942_g1,c40378_g1,c11152_g1,c7343_g1,c20642_g1,c37891_g1,c10687_g1,c33600_g1,c26021_g1,c18070_g1,c30171_g1,c27362_g1,c31389_g1,c8887_g1,c415_g1,c16497_g1,c13717_g1,c43138_g1,c12573_g1,c12247_g1,c16265_g1,c16987_g1,c27351_g1,c47341_g1,c45188_g1,c42498_g…
GO:0008150	Biological Process	GO:0044699	single-organism process	GO:0044763	single-organism cellular process	GO:0043647	inositol phosphate metabolic process	3	c34950_g1,c15561_g1,c8209_g1
GO:0008150	Biological Process	GO:0044699	single-organism process	GO:0044763	single-organism cellular process	GO:0033059	cellular pigmentation	2	c17798_g1,c23659_g1
GO:0008150	Biological Process	GO:0044699	single-organism process	GO:0044763	single-organism cellular process	GO:0051301	cell division	83	c14916_g1,c39397_g1,c21796_g1,c2201_g1,c22523_g1,c17743_g1,c9681_g1,c32166_g1,c44221_g1,c16024_g1,c14345_g1,c15208_g1,c1879_g1,c9721_g1,c15268_g1,c415_g1,c11422_g1,c46286_g1,c39989_g1,c14615_g1,c17881_g1,c11101_g1,c18054_g1,c44660_g1,c36189_g1,c31952_g1,c7806_g1,c44859_g1,c32716_g1,c7955_g1,c1003_g1,c1994_g1,c16367_g1,c3096_g1,c11546_g1,c21943_g1,c13877_g1,c36837_g1,c15166_g1,c9763_g1,c32868_g1,c…
GO:0008150	Biological Process	GO:0044699	single-organism process	GO:0044763	single-organism cellular process	GO:0043446	cellular alkane metabolic process	30	c30862_g1,c14371_g1,c27445_g1,c27508_g1,c204_g2,c5435_g1,c17113_g1,c4291_g1,c7104_g1,c13304_g1,c10224_g1,c19476_g1,c16741_g2,c38617_g1,c33433_g1,c1963_g1,c6976_g1,c416_g1,c30970_g1,c32674_g1,c12912_g1,c23024_g1,c12206_g1,c41859_g1,c5276_g1,c28785_g1,c21007_g1,c26205_g1,c9526_g1,c13763_g1
GO:0008150	Biological Process	GO:0044699	single-organism process	GO:0044763	single-organism cellular process	GO:0009404	toxin metabolic process	15	c11530_g1,c39587_g1,c15830_g1,c31539_g1,c13752_g1,c41970_g1,c15885_g1,c32585_g1,c8539_g1,c16602_g1,c16677_g2,c6205_g1,c8607_g1,c44358_g1,c30340_g1
GO:0008150	Biological Process	GO:0044699	single-organism process	GO:0044763	single-organism cellular process	GO:0042197	halogenated hydrocarbon metabolic process	58	c25921_g1,c43575_g1,c16956_g3,c12625_g1,c37201_g1,c15943_g1,c18688_g1,c15638_g1,c42444_g1,c32133_g1,c16971_g1,c16103_g1,c39779_g1,c15230_g1,c16471_g1,c37298_g1,c33985_g1,c30801_g1,c16596_g1,c19376_g1,c43992_g1,c15230_g3,c41316_g1,c9385_g1,c15651_g1,c16721_g2,c8861_g1,c12315_g1,c30099_g1,c24076_g1,c23458_g1,c7976_g1,c39033_g1,c16189_g1,c17717_g2,c16520_g1,c28594_g1,c7163_g1,c12404_g1,c9128_g1,c162…
GO:0008150	Biological Process	GO:0044699	single-organism process	GO:0044763	single-organism cellular process	GO:0042816	vitamin B6 metabolic process	13	c20844_g1,c4674_g1,c36456_g1,c5700_g1,c32794_g1,c37326_g1,c28437_g1,c16845_g1,c13485_g1,c34429_g1,c14697_g1,c12154_g1,c17595_g1
GO:0008150	Biological Process	GO:0044699	single-organism process	GO:0044763	single-organism cellular process	GO:0022406	membrane docking	31	c42954_g1,c24421_g1,c2251_g1,c13374_g1,c41881_g1,c19542_g1,c14517_g1,c4602_g1,c37279_g1,c34966_g1,c10992_g1,c12891_g1,c42751_g1,c34467_g1,c8527_g1,c41170_g1,c28801_g1,c18414_g1,c11162_g1,c35763_g1,c33946_g1,c39157_g1,c31135_g1,c28871_g1,c27552_g1,c44821_g1,c41900_g1,c17021_g1,c9153_g1,c14602_g1,c24676_g1
GO:0008150	Biological Process	GO:0044699	single-organism process	GO:0044763	single-organism cellular process	GO:0006020	inositol metabolic process	10	c8665_g1,c12503_g1,c36884_g1,c13089_g1,c21392_g1,c36526_g1,c9371_g1,c1697_g1,c25136_g1,c36895_g1
GO:0008150	Biological Process	GO:0044699	single-organism process	GO:0044763	single-organism cellular process	GO:0006486	protein glycosylation	29	c26121_g1,c28810_g1,c13282_g1,c8385_g1,c14151_g1,c14720_g1,c24323_g1,c12368_g1,c30759_g1,c12117_g1,c7933_g1,c13965_g1,c8016_g1,c6125_g1,c26970_g1,c37579_g1,c17189_g1,c4963_g1,c31056_g1,c10519_g1,c9393_g1,c10460_g1,c17004_g1,c11778_g1,c47648_g1,c27153_g1,c18663_g1,c33300_g1,c43058_g1
GO:0008150	Biological Process	GO:0044699	single-organism process	GO:0044763	single-organism cellular process	GO:0034637	cellular carbohydrate biosynthetic process	55	c35152_g1,c16915_g1,c24133_g1,c47528_g1,c12503_g1,c9595_g1,c43881_g1,c13089_g1,c22952_g1,c36895_g1,c10330_g1,c1697_g1,c26707_g1,c23636_g1,c14111_g1,c24262_g1,c21455_g1,c3049_g1,c31613_g1,c11538_g1,c25136_g1,c16031_g1,c32434_g1,c43436_g1,c16119_g1,c28527_g1,c1621_g1,c27833_g1,c16442_g4,c11262_g1,c43413_g1,c40154_g1,c46948_g1,c13636_g1,c15408_g1,c42566_g1,c21944_g1,c6334_g1,c8942_g1,c25167_g1,c3652…
GO:0008150	Biological Process	GO:0044699	single-organism process	GO:0044763	single-organism cellular process	GO:0032535	regulation of cellular component size	18	c8613_g1,c32677_g1,c18441_g1,c44583_g1,c12104_g1,c14781_g1,c43338_g1,c39097_g1,c43618_g1,c9790_g1,c27150_g1,c19586_g1,c37951_g1,c9371_g1,c16519_g1,c13722_g1,c40268_g1,c22817_g1
GO:0008150	Biological Process	GO:0044699	single-organism process	GO:0044763	single-organism cellular process	GO:0019296	coenzyme M metabolic process	2	c23496_g1,c10667_g1
GO:0008150	Biological Process	GO:0044699	single-organism process	GO:0044763	single-organism cellular process	GO:0044802	single-organism membrane organization	137	c29384_g1,c16732_g1,c22607_g1,c40745_g1,c39355_g1,c37960_g1,c34234_g1,c13272_g1,c14433_g1,c31035_g1,c13521_g1,c30524_g1,c12188_g1,c28234_g1,c8780_g1,c44565_g1,c38856_g1,c44169_g1,c6284_g1,c22489_g1,c32635_g1,c16475_g3,c8778_g1,c10981_g1,c40936_g1,c42692_g1,c4788_g1,c16302_g1,c22225_g1,c25275_g1,c21813_g1,c30489_g1,c28430_g1,c26572_g1,c9018_g1,c28472_g1,c12159_g2,c7257_g1,c10842_g1,c9992_g1,c33523…
GO:0008150	Biological Process	GO:0044699	single-organism process	GO:0044763	single-organism cellular process	GO:0009235	cobalamin metabolic process	28	c13750_g1,c1956_g1,c7733_g1,c39195_g1,c35037_g1,c4602_g1,c27751_g1,c6421_g1,c14345_g1,c5779_g1,c5878_g1,c9972_g1,c37326_g1,c14543_g1,c13384_g1,c34140_g1,c19216_g1,c18153_g1,c9682_g1,c12052_g1,c8135_g1,c32794_g1,c12774_g1,c42976_g1,c34429_g1,c3804_g1,c29312_g1,c16691_g1
GO:0008150	Biological Process	GO:0044699	single-organism process	GO:0044763	single-organism cellular process	GO:0008037	cell recognition	10	c39334_g1,c3579_g1,c3377_g1,c16520_g1,c42389_g1,c16823_g1,c27136_g1,c6814_g1,c27398_g1,c24668_g1
GO:0008150	Biological Process	GO:0044699	single-organism process	GO:0044763	single-organism cellular process	GO:0009110	vitamin biosynthetic process	133	c14702_g2,c16068_g1,c18153_g1,c5435_g1,c6309_g1,c16845_g1,c2435_g1,c12664_g1,c16169_g1,c19160_g1,c5878_g1,c43414_g1,c13485_g1,c12052_g1,c34456_g1,c11160_g1,c29312_g1,c16691_g1,c13750_g1,c39390_g1,c3235_g1,c2942_g1,c18563_g1,c15866_g1,c33080_g1,c13346_g1,c42578_g1,c5779_g1,c43436_g1,c14345_g1,c15662_g1,c1706_g1,c1458_g1,c25453_g1,c12154_g1,c1142_g1,c14543_g1,c16485_g1,c13174_g1,c32794_g1,c38837_g1…
GO:0008150	Biological Process	GO:0044699	single-organism process	GO:1902578	single-organism localization	GO:0090151	establishment of protein localization to mitochondrial membrane	7	c42848_g1,c34234_g1,c6821_g1,c46688_g1,c42468_g1,c16226_g1,c9600_g1
GO:0008150	Biological Process	GO:0044699	single-organism process	GO:1902578	single-organism localization	GO:0051651	maintenance of location in cell	22	c12788_g2,c16783_g2,c11216_g1,c19052_g1,c14001_g1,c23056_g1,c11488_g1,c40332_g1,c38895_g1,c27878_g1,c13693_g1,c44351_g1,c17215_g1,c24067_g1,c3953_g1,c40065_g1,c8330_g1,c17748_g1,c12788_g1,c5162_g2,c8611_g1,c21633_g1
GO:0008150	Biological Process	GO:0044699	single-organism process	GO:1902578	single-organism localization	GO:0051204	protein insertion into mitochondrial membrane	3	c14552_g1,c6242_g1,c9841_g1
GO:0008150	Biological Process	GO:0044699	single-organism process	GO:1902578	single-organism localization	GO:1902580	single-organism cellular localization	165	c42468_g1,c14372_g1,c34165_g1,c43265_g1,c16226_g1,c19734_g1,c18513_g1,c7881_g1,c14552_g1,c13644_g1,c44859_g1,c14324_g1,c15893_g1,c18623_g1,c7955_g1,c6457_g1,c45359_g1,c6797_g1,c32654_g1,c41130_g1,c415_g1,c14418_g1,c33207_g1,c9072_g1,c428_g1,c27896_g1,c11768_g1,c12636_g1,c20318_g1,c15270_g2,c18394_g1,c17021_g1,c6821_g1,c15878_g1,c35705_g1,c15028_g1,c12247_g1,c16743_g1,c15302_g1,c28240_g1,c12206_g1…
GO:0008150	Biological Process	GO:0044699	single-organism process	GO:1902578	single-organism localization	GO:0044765	single-organism transport	1910	c28234_g1,c14081_g1,c7482_g1,c47620_g1,c9021_g1,c21630_g1,c40481_g1,c31860_g1,c17089_g2,c13085_g1,c31135_g1,c8566_g1,c40010_g1,c15369_g1,c23060_g1,c34966_g1,c30464_g1,c6767_g1,c2312_g1,c24852_g1,c23883_g1,c5415_g1,c45002_g1,c26458_g1,c36456_g1,c20285_g1,c28470_g1,c25275_g1,c36860_g1,c25334_g1,c16442_g5,c13935_g1,c1568_g1,c22293_g1,c28824_g1,c3689_g1,c46314_g1,c42862_g1,c17781_g1,c6569_g1,c36754_g…
GO:0008150	Biological Process	GO:0044699	single-organism process	GO:0008283	cell proliferation	GO:0042127	regulation of cell proliferation	7	c8223_g1,c11675_g1,c17110_g2,c47021_g1,c6805_g1,c37929_g1,c17882_g1
GO:0008150	Biological Process	GO:0044699	single-organism process	GO:0044710	single-organism metabolic process	GO:0055114	oxidation-reduction process	260	c33433_g1,c19795_g1,c25234_g1,c16921_g1,c2688_g1,c39599_g1,c9388_g2,c23024_g1,c10156_g1,c43173_g1,c7106_g1,c4941_g1,c39800_g1,c17347_g1,c27512_g1,c25533_g1,c42455_g1,c11782_g2,c15967_g1,c15612_g1,c14544_g1,c21007_g1,c28785_g1,c42682_g1,c3453_g1,c5516_g1,c42573_g1,c32683_g1,c37500_g1,c2237_g1,c13048_g2,c24211_g1,c28905_g1,c11140_g1,c8215_g1,c16958_g1,c27118_g1,c13304_g1,c16364_g1,c22623_g1,c46672_…
GO:0008150	Biological Process	GO:0044699	single-organism process	GO:0044710	single-organism metabolic process	GO:0006629	lipid metabolic process	429	c16783_g2,c16855_g1,c39348_g1,c21172_g1,c19017_g1,c31818_g1,c14411_g1,c36611_g1,c40047_g1,c16574_g1,c3351_g1,c42370_g1,c31926_g1,c2424_g1,c40743_g1,c35982_g1,c35965_g1,c18325_g1,c16518_g1,c34275_g1,c15009_g1,c8194_g1,c14801_g1,c13950_g1,c4411_g1,c44997_g1,c16049_g1,c10399_g1,c16858_g1,c14111_g1,c29986_g1,c23803_g1,c42568_g1,c5583_g1,c31967_g1,c3321_g1,c12622_g1,c16826_g1,c45434_g1,c6845_g1,c11328…
GO:0008150	Biological Process	GO:0044699	single-organism process	GO:0044710	single-organism metabolic process	GO:0019296	coenzyme M metabolic process	2	c23496_g1,c10667_g1
GO:0008150	Biological Process	GO:0044699	single-organism process	GO:0044710	single-organism metabolic process	GO:0007533	mating type switching	1	c23318_g1
GO:0008150	Biological Process	GO:0044699	single-organism process	GO:0044710	single-organism metabolic process	GO:0043446	cellular alkane metabolic process	30	c30862_g1,c14371_g1,c27445_g1,c27508_g1,c204_g2,c5435_g1,c17113_g1,c4291_g1,c7104_g1,c13304_g1,c10224_g1,c19476_g1,c16741_g2,c38617_g1,c33433_g1,c1963_g1,c6976_g1,c416_g1,c30970_g1,c32674_g1,c12912_g1,c23024_g1,c12206_g1,c41859_g1,c5276_g1,c28785_g1,c21007_g1,c26205_g1,c9526_g1,c13763_g1
GO:0008150	Biological Process	GO:0044699	single-organism process	GO:0044710	single-organism metabolic process	GO:1901568	fatty acid derivative metabolic process	8	c37401_g1,c8903_g1,c10383_g1,c1384_g1,c16243_g1,c7436_g1,c17980_g1,c4606_g1
GO:0008150	Biological Process	GO:0044699	single-organism process	GO:0044710	single-organism metabolic process	GO:0042440	pigment metabolic process	94	c39683_g1,c23278_g1,c14274_g1,c1848_g1,c14151_g1,c17660_g1,c12862_g1,c16958_g1,c36635_g1,c1811_g1,c11816_g1,c9368_g1,c38837_g1,c17841_g1,c13937_g1,c4200_g1,c16505_g1,c28372_g1,c10901_g1,c6723_g1,c2182_g2,c22951_g1,c45089_g1,c27302_g1,c375_g1,c11932_g1,c14561_g1,c35615_g1,c14279_g1,c9241_g1,c3079_g1,c8223_g1,c16748_g1,c43040_g1,c281_g1,c44111_g1,c13958_g1,c12276_g1,c34147_g1,c12157_g1,c14649_g1,c8…
GO:0008150	Biological Process	GO:0044699	single-organism process	GO:0044710	single-organism metabolic process	GO:0044712	single-organism catabolic process	276	c1848_g1,c6616_g1,c14724_g1,c12862_g1,c17899_g1,c17492_g1,c22926_g1,c26406_g1,c11496_g1,c8286_g1,c37798_g1,c11816_g1,c12324_g1,c16297_g2,c36993_g1,c41197_g1,c8904_g1,c23507_g1,c23381_g1,c15477_g1,c3883_g1,c16644_g1,c3302_g1,c33507_g1,c26529_g1,c17124_g1,c11370_g1,c29756_g1,c4124_g1,c3096_g1,c4313_g1,c4130_g1,c18241_g1,c28429_g1,c5878_g1,c11525_g1,c33329_g1,c39506_g1,c11241_g1,c47280_g1,c22501_g1,…
GO:0008150	Biological Process	GO:0044699	single-organism process	GO:0044710	single-organism metabolic process	GO:0006281	DNA repair	85	c17312_g1,c2698_g1,c34732_g1,c40364_g1,c36350_g1,c31664_g1,c7234_g1,c28671_g1,c32509_g1,c135_g1,c10168_g1,c15277_g1,c41803_g1,c13001_g1,c31915_g1,c6983_g1,c17726_g1,c31971_g1,c19190_g1,c35962_g1,c44113_g1,c35193_g1,c26323_g1,c32644_g1,c8213_g1,c6481_g1,c9620_g1,c14932_g1,c12165_g1,c21065_g1,c28863_g1,c18899_g1,c3441_g1,c19618_g1,c4175_g1,c12633_g1,c7060_g1,c17319_g1,c21288_g1,c17120_g3,c38739_g1,…
GO:0008150	Biological Process	GO:0044699	single-organism process	GO:0044710	single-organism metabolic process	GO:0019748	secondary metabolic process	23	c16602_g1,c8607_g1,c1621_g1,c13752_g1,c14983_g1,c11530_g1,c15830_g1,c16677_g2,c6205_g1,c30340_g1,c44358_g1,c41970_g1,c15885_g1,c32585_g1,c8539_g1,c36693_g1,c27281_g1,c14719_g1,c4319_g1,c31539_g1,c7086_g1,c28961_g1,c39587_g1
GO:0008150	Biological Process	GO:0044699	single-organism process	GO:0044710	single-organism metabolic process	GO:0015977	carbon fixation	13	c45055_g1,c15398_g1,c25533_g1,c2972_g1,c9965_g1,c8029_g1,c31886_g1,c20917_g1,c11322_g1,c16364_g1,c12257_g1,c34822_g1,c8507_g1
GO:0008150	Biological Process	GO:0044699	single-organism process	GO:0044710	single-organism metabolic process	GO:0044711	single-organism biosynthetic process	1080	c2961_g1,c14940_g1,c12867_g1,c9311_g1,c16075_g1,c36693_g1,c11440_g1,c12346_g1,c36680_g1,c39294_g1,c20844_g1,c42787_g1,c42050_g1,c14561_g1,c25467_g1,c18150_g1,c23024_g1,c17499_g1,c42100_g1,c28905_g1,c13048_g2,c3804_g1,c46731_g1,c16364_g1,c45703_g1,c34435_g1,c19788_g1,c16805_g1,c40595_g1,c14197_g1,c26615_g1,c42234_g1,c42573_g1,c22268_g1,c11781_g1,c14252_g1,c3161_g1,c37862_g1,c8316_g1,c1904_g1,c3138…
GO:0008150	Biological Process	GO:0044699	single-organism process	GO:0044710	single-organism metabolic process	GO:0016570	histone modification	16	c12374_g1,c19022_g1,c41197_g1,c35397_g1,c22501_g1,c27541_g1,c17829_g1,c9750_g1,c19863_g1,c10033_g1,c967_g1,c12991_g1,c33329_g1,c8721_g1,c40840_g1,c21374_g1
GO:0008150	Biological Process	GO:0044699	single-organism process	GO:0044710	single-organism metabolic process	GO:0023014	signal transduction by protein phosphorylation	4	c10992_g2,c2198_g1,c31552_g1,c6746_g1
GO:0008150	Biological Process	GO:0044699	single-organism process	GO:0044710	single-organism metabolic process	GO:0044723	single-organism carbohydrate metabolic process	404	c1848_g1,c33052_g1,c16414_g1,c8385_g1,c6616_g1,c12368_g1,c34640_g1,c14151_g1,c35462_g1,c33428_g1,c17899_g1,c43428_g1,c36884_g1,c23100_g1,c17492_g1,c8556_g1,c14083_g1,c15225_g1,c9607_g1,c15408_g1,c13636_g1,c40154_g1,c45597_g1,c39466_g1,c36993_g1,c12324_g1,c16297_g2,c25809_g1,c27833_g1,c32323_g1,c40283_g1,c13282_g1,c23507_g1,c16947_g1,c26121_g1,c9273_g1,c36188_g1,c32434_g1,c35309_g1,c10464_g1,c2145…
GO:0008150	Biological Process	GO:0044699	single-organism process	GO:0044710	single-organism metabolic process	GO:0042197	halogenated hydrocarbon metabolic process	58	c25921_g1,c43575_g1,c16956_g3,c12625_g1,c37201_g1,c15943_g1,c18688_g1,c15638_g1,c42444_g1,c32133_g1,c16971_g1,c16103_g1,c39779_g1,c15230_g1,c16471_g1,c37298_g1,c33985_g1,c30801_g1,c16596_g1,c19376_g1,c43992_g1,c15230_g3,c41316_g1,c9385_g1,c15651_g1,c16721_g2,c8861_g1,c12315_g1,c30099_g1,c24076_g1,c23458_g1,c7976_g1,c39033_g1,c16189_g1,c17717_g2,c16520_g1,c28594_g1,c7163_g1,c12404_g1,c9128_g1,c162…
GO:0008150	Biological Process	GO:0044699	single-organism process	GO:0044710	single-organism metabolic process	GO:0000723	telomere maintenance	2	c32245_g1,c35671_g1
GO:0008150	Biological Process	GO:0044699	single-organism process	GO:0044710	single-organism metabolic process	GO:1901657	glycosyl compound metabolic process	567	c13121_g1,c15243_g2,c8128_g1,c16033_g1,c16235_g1,c11611_g1,c20399_g1,c4494_g1,c1511_g1,c19839_g1,c9217_g1,c43508_g1,c17978_g1,c22081_g1,c7820_g1,c42580_g1,c42854_g1,c1278_g1,c23729_g1,c13057_g1,c25691_g1,c40454_g1,c13747_g1,c28154_g1,c17003_g3,c12106_g1,c13982_g1,c28098_g1,c20574_g1,c14516_g1,c39107_g1,c14451_g1,c22679_g1,c17178_g1,c38458_g1,c39098_g1,c15215_g1,c33316_g1,c11865_g1,c16404_g1,c2269…
GO:0008150	Biological Process	GO:0044699	single-organism process	GO:0044710	single-organism metabolic process	GO:0044281	small molecule metabolic process	1931	c16726_g2,c30801_g1,c33387_g1,c12640_g1,c4130_g1,c2763_g1,c19160_g1,c36694_g1,c15540_g1,c11525_g1,c16086_g1,c25765_g1,c9385_g1,c16920_g2,c37991_g1,c37468_g1,c14237_g1,c32021_g1,c5878_g1,c28429_g1,c38209_g1,c11101_g1,c17085_g1,c40335_g1,c39506_g1,c1370_g1,c33760_g1,c27856_g1,c16845_g1,c44039_g1,c1194_g1,c16161_g1,c17043_g1,c2137_g1,c4783_g1,c29887_g1,c37205_g1,c12696_g1,c15409_g3,c6016_g1,c13901_g…
GO:0008150	Biological Process	GO:0044699	single-organism process	GO:0044710	single-organism metabolic process	GO:0006081	cellular aldehyde metabolic process	138	c27051_g1,c8572_g1,c16518_g1,c27217_g1,c17334_g1,c11305_g1,c14887_g1,c16470_g1,c43095_g1,c43037_g1,c25891_g1,c31886_g1,c24628_g1,c16574_g1,c19405_g1,c47323_g1,c15664_g1,c25153_g1,c5847_g1,c11131_g1,c4513_g1,c40973_g1,c20449_g1,c23756_g1,c14604_g1,c5477_g1,c27508_g1,c20715_g1,c16911_g1,c16805_g1,c4674_g1,c13065_g1,c15514_g1,c22268_g1,c45089_g1,c5_g1,c4393_g1,c33624_g1,c24694_g1,c37889_g1,c28436_g1…
GO:0008150	Biological Process	GO:0044699	single-organism process	GO:0016265	death	GO:0008219	cell death	42	c23407_g1,c4430_g1,c8289_g1,c13860_g1,c10809_g1,c8781_g1,c4223_g1,c29487_g1,c30628_g1,c3312_g1,c14182_g1,c37409_g1,c27654_g1,c17743_g1,c14625_g1,c17369_g1,c9768_g1,c34819_g1,c16792_g1,c44230_g1,c3367_g1,c17882_g1,c2849_g1,c14432_g2,c42548_g1,c33660_g1,c16940_g1,c28425_g1,c37742_g1,c15354_g1,c3579_g1,c8080_g1,c16667_g2,c44320_g1,c37929_g1,c30291_g1,c16651_g1,c23446_g1,c47461_g1,c9375_g1,c10837_g1,…
GO:0008150	Biological Process	GO:0002376	immune system process	GO:0002683	negative regulation of immune system process	GO:0002698	negative regulation of immune effector process	4	c12949_g1,c13393_g1,c13247_g1,c26925_g1
GO:0008150	Biological Process	GO:0002376	immune system process	GO:0002252	immune effector process	GO:0002697	regulation of immune effector process	5	c13247_g1,c26925_g1,c13393_g1,c35781_g1,c12949_g1
GO:0008150	Biological Process	GO:0002376	immune system process	GO:0002252	immune effector process	GO:0002443	leukocyte mediated immunity	2	c9_g1,c19899_g1
GO:0008150	Biological Process	GO:0002376	immune system process	GO:0002252	immune effector process	GO:0043299	leukocyte degranulation	2	c19899_g1,c9_g1
GO:0008150	Biological Process	GO:0002376	immune system process	GO:0002252	immune effector process	GO:0002698	negative regulation of immune effector process	4	c12949_g1,c13393_g1,c13247_g1,c26925_g1
GO:0008150	Biological Process	GO:0002376	immune system process	GO:0002252	immune effector process	GO:0002263	cell activation involved in immune response	2	c19899_g1,c9_g1
GO:0008150	Biological Process	GO:0002376	immune system process	GO:0002252	immune effector process	GO:0051607	defense response to virus	5	c26925_g1,c13247_g1,c35781_g1,c13393_g1,c12949_g1
GO:0008150	Biological Process	GO:0002376	immune system process	GO:0006955	immune response	GO:0002263	cell activation involved in immune response	2	c19899_g1,c9_g1
GO:0008150	Biological Process	GO:0002376	immune system process	GO:0006955	immune response	GO:0050776	regulation of immune response	9	c16442_g4,c44920_g1,c38504_g1,c25214_g1,c8087_g1,c46305_g1,c2499_g1,c12808_g1,c16801_g1
GO:0008150	Biological Process	GO:0002376	immune system process	GO:0006955	immune response	GO:0006959	humoral immune response	5	c42474_g1,c12181_g2,c1180_g1,c3579_g1,c37968_g1
GO:0008150	Biological Process	GO:0002376	immune system process	GO:0006955	immune response	GO:0050778	positive regulation of immune response	8	c8087_g1,c38504_g1,c25214_g1,c16442_g4,c44920_g1,c2499_g1,c16801_g1,c46305_g1
GO:0008150	Biological Process	GO:0002376	immune system process	GO:0006955	immune response	GO:0002366	leukocyte activation involved in immune response	2	c9_g1,c19899_g1
GO:0008150	Biological Process	GO:0002376	immune system process	GO:0006955	immune response	GO:0002279	mast cell activation involved in immune response	2	c9_g1,c19899_g1
GO:0008150	Biological Process	GO:0002376	immune system process	GO:0006955	immune response	GO:0045087	innate immune response	7	c38504_g1,c37968_g1,c25214_g1,c1180_g1,c12181_g2,c12808_g1,c42474_g1
GO:0008150	Biological Process	GO:0002376	immune system process	GO:0002684	positive regulation of immune system process	GO:0050778	positive regulation of immune response	8	c8087_g1,c38504_g1,c25214_g1,c16442_g4,c44920_g1,c2499_g1,c16801_g1,c46305_g1
GO:0008150	Biological Process	GO:0002376	immune system process	GO:0002682	regulation of immune system process	GO:0002697	regulation of immune effector process	5	c13247_g1,c26925_g1,c13393_g1,c35781_g1,c12949_g1
GO:0008150	Biological Process	GO:0002376	immune system process	GO:0002682	regulation of immune system process	GO:0050854	regulation of antigen receptor-mediated signaling pathway	3	c2499_g1,c16801_g1,c46305_g1
GO:0008150	Biological Process	GO:0002376	immune system process	GO:0002682	regulation of immune system process	GO:0002694	regulation of leukocyte activation	3	c43980_g1,c1213_g1,c21098_g1
GO:0008150	Biological Process	GO:0002376	immune system process	GO:0002682	regulation of immune system process	GO:0050776	regulation of immune response	9	c16442_g4,c44920_g1,c38504_g1,c25214_g1,c8087_g1,c46305_g1,c2499_g1,c12808_g1,c16801_g1
GO:0008150	Biological Process	GO:0002376	immune system process	GO:0002682	regulation of immune system process	GO:0002684	positive regulation of immune system process	8	c8087_g1,c44920_g1,c16442_g4,c25214_g1,c38504_g1,c16801_g1,c2499_g1,c46305_g1
GO:0008150	Biological Process	GO:0002376	immune system process	GO:0002682	regulation of immune system process	GO:0002685	regulation of leukocyte migration	3	c46305_g1,c16801_g1,c2499_g1
GO:0008150	Biological Process	GO:0002376	immune system process	GO:0002682	regulation of immune system process	GO:0002683	negative regulation of immune system process	4	c26925_g1,c13247_g1,c12949_g1,c13393_g1
GO:0008150	Biological Process	GO:0002376	immune system process	GO:0002253	activation of immune response	GO:0002757	immune response-activating signal transduction	6	c46305_g1,c44920_g1,c16442_g4,c16801_g1,c8087_g1,c2499_g1
GO:0008150	Biological Process	GO:0002376	immune system process	GO:0045321	leukocyte activation	GO:0002366	leukocyte activation involved in immune response	2	c9_g1,c19899_g1
GO:0008150	Biological Process	GO:0002376	immune system process	GO:0045321	leukocyte activation	GO:0002274	myeloid leukocyte activation	2	c9_g1,c19899_g1
GO:0008150	Biological Process	GO:0002376	immune system process	GO:0045321	leukocyte activation	GO:0002694	regulation of leukocyte activation	3	c43980_g1,c1213_g1,c21098_g1
GO:0008150	Biological Process	GO:0002376	immune system process	GO:0045321	leukocyte activation	GO:0046649	lymphocyte activation	3	c43980_g1,c21098_g1,c1213_g1
GO:0008150	Biological Process	GO:0002376	immune system process	GO:0050900	leukocyte migration	GO:0002685	regulation of leukocyte migration	3	c46305_g1,c16801_g1,c2499_g1
GO:0008150	Biological Process	GO:0002376	immune system process	GO:0050900	leukocyte migration	GO:0072676	lymphocyte migration	3	c46305_g1,c2499_g1,c16801_g1
GO:0008150	Biological Process	GO:0002376	immune system process	GO:0002520	immune system development	GO:0048534	hematopoietic or lymphoid organ development	1	c439_g1
GO:0008150	Biological Process	GO:0050789	regulation of biological process	GO:0040012	regulation of locomotion	GO:2000145	regulation of cell motility	15	c26956_g1,c41808_g1,c27026_g1,c2499_g1,c18533_g1,c16801_g1,c5844_g1,c21644_g1,c46305_g1,c28616_g1,c15166_g1,c22358_g1,c30331_g1,c25107_g1,c35300_g1
GO:0008150	Biological Process	GO:0050789	regulation of biological process	GO:0040012	regulation of locomotion	GO:0040013	negative regulation of locomotion	3	c5844_g1,c21644_g1,c30331_g1
GO:0008150	Biological Process	GO:0050789	regulation of biological process	GO:0050793	regulation of developmental process	GO:0051094	positive regulation of developmental process	5	c14432_g2,c10837_g1,c29487_g1,c15354_g1,c23809_g1
GO:0008150	Biological Process	GO:0050789	regulation of biological process	GO:0050793	regulation of developmental process	GO:0045595	regulation of cell differentiation	8	c31952_g1,c16540_g2,c15912_g1,c25353_g1,c32158_g1,c13593_g1,c19946_g1,c29330_g1
GO:0008150	Biological Process	GO:0050789	regulation of biological process	GO:0050793	regulation of developmental process	GO:0022603	regulation of anatomical structure morphogenesis	12	c31952_g1,c16540_g2,c33579_g1,c15912_g1,c29487_g1,c28617_g1,c32158_g1,c13593_g1,c19946_g1,c15354_g1,c10837_g1,c14432_g2
GO:0008150	Biological Process	GO:0050789	regulation of biological process	GO:0050793	regulation of developmental process	GO:0043937	regulation of sporulation	5	c15912_g1,c13593_g1,c19946_g1,c16540_g2,c32158_g1
GO:0008150	Biological Process	GO:0050789	regulation of biological process	GO:0050793	regulation of developmental process	GO:2000026	regulation of multicellular organismal development	17	c28616_g1,c15354_g1,c18533_g1,c26956_g1,c41808_g1,c27026_g1,c25107_g1,c35300_g1,c29487_g1,c22358_g1,c15166_g1,c530_g1,c14432_g2,c10837_g1,c23809_g1,c27582_g1,c31952_g1
GO:0008150	Biological Process	GO:0050789	regulation of biological process	GO:0050794	regulation of cellular process	GO:0007165	signal transduction	732	c4317_g1,c625_g1,c12865_g1,c8949_g1,c42868_g1,c14108_g1,c11155_g1,c27306_g1,c14711_g1,c16117_g1,c19776_g1,c28566_g1,c7864_g1,c12176_g1,c15487_g1,c2198_g1,c16504_g1,c6517_g1,c17062_g1,c18797_g1,c16920_g3,c10968_g1,c17881_g1,c3180_g1,c16165_g1,c46671_g1,c9690_g1,c3289_g1,c14663_g2,c12903_g1,c43522_g1,c9273_g1,c43903_g1,c47266_g1,c17088_g1,c13922_g1,c16302_g1,c14793_g1,c1583_g1,c25415_g1,c15820_g1,c…
GO:0008150	Biological Process	GO:0050789	regulation of biological process	GO:0050794	regulation of cellular process	GO:0044068	modulation by symbiont of host cellular process	15	c18544_g1,c31511_g1,c7908_g1,c5411_g1,c10699_g1,c21422_g1,c46305_g1,c2607_g1,c14182_g1,c23407_g1,c12925_g1,c14481_g2,c44859_g1,c855_g1,c22218_g1
GO:0008150	Biological Process	GO:0050789	regulation of biological process	GO:0050794	regulation of cellular process	GO:0051983	regulation of chromosome segregation	17	c18054_g1,c14916_g1,c1994_g1,c9295_g1,c7955_g1,c28399_g1,c7806_g1,c13479_g1,c827_g1,c11546_g1,c21943_g1,c16024_g1,c13439_g1,c6319_g1,c3096_g1,c12024_g1,c22358_g1
GO:0008150	Biological Process	GO:0050789	regulation of biological process	GO:0050794	regulation of cellular process	GO:0034762	regulation of transmembrane transport	10	c4692_g1,c43026_g1,c27897_g1,c5203_g1,c15995_g1,c4915_g1,c33381_g1,c22106_g1,c22419_g1,c42904_g1
GO:0008150	Biological Process	GO:0050789	regulation of biological process	GO:0050794	regulation of cellular process	GO:0048522	positive regulation of cellular process	146	c11755_g1,c23753_g1,c22664_g1,c47021_g1,c17058_g1,c35572_g1,c27379_g1,c4208_g1,c6810_g1,c7011_g1,c38108_g1,c12003_g1,c26230_g1,c16651_g1,c15248_g1,c13860_g1,c4430_g1,c25056_g1,c29487_g1,c8223_g1,c44379_g1,c42904_g1,c36652_g1,c37212_g1,c21361_g1,c47553_g1,c45971_g1,c22489_g1,c23340_g1,c2849_g1,c43860_g1,c31172_g1,c10970_g1,c24568_g1,c46176_g1,c4962_g1,c13218_g1,c16228_g1,c26462_g1,c11675_g1,c8156_…
GO:0008150	Biological Process	GO:0050789	regulation of biological process	GO:0050794	regulation of cellular process	GO:0050865	regulation of cell activation	3	c43980_g1,c1213_g1,c21098_g1
GO:0008150	Biological Process	GO:0050789	regulation of biological process	GO:0050794	regulation of cellular process	GO:0032970	regulation of actin filament-based process	18	c22817_g1,c40268_g1,c13722_g1,c9371_g1,c16519_g1,c19586_g1,c27150_g1,c37951_g1,c43618_g1,c9790_g1,c14781_g1,c39097_g1,c43338_g1,c18441_g1,c32677_g1,c12104_g1,c44583_g1,c8613_g1
GO:0008150	Biological Process	GO:0050789	regulation of biological process	GO:0050794	regulation of cellular process	GO:0051726	regulation of cell cycle	52	c30269_g1,c13110_g1,c5166_g1,c16633_g1,c40121_g1,c18054_g1,c5844_g1,c6892_g2,c13479_g1,c7806_g1,c31952_g1,c31253_g1,c1994_g1,c16333_g1,c1003_g1,c7955_g1,c37929_g1,c30331_g1,c9295_g1,c3096_g1,c6319_g1,c26412_g1,c14309_g1,c13439_g1,c21943_g1,c11546_g1,c25154_g1,c31892_g1,c12229_g1,c796_g1,c42374_g1,c14916_g1,c47668_g1,c22569_g1,c21644_g1,c17882_g1,c17743_g1,c28399_g1,c17905_g1,c29575_g1,c30628_g1,c…
GO:0008150	Biological Process	GO:0050789	regulation of biological process	GO:0050794	regulation of cellular process	GO:0060968	regulation of gene silencing	1	c9366_g1
GO:0008150	Biological Process	GO:0050789	regulation of biological process	GO:0050794	regulation of cellular process	GO:0042127	regulation of cell proliferation	7	c8223_g1,c11675_g1,c17110_g2,c47021_g1,c6805_g1,c37929_g1,c17882_g1
GO:0008150	Biological Process	GO:0050789	regulation of biological process	GO:0050794	regulation of cellular process	GO:0060341	regulation of cellular localization	3	c46594_g1,c13426_g1,c7106_g1
GO:0008150	Biological Process	GO:0050789	regulation of biological process	GO:0050794	regulation of cellular process	GO:0051128	regulation of cellular component organization	109	c36280_g1,c15130_g1,c14019_g1,c9790_g1,c31590_g1,c16024_g1,c1879_g1,c12268_g1,c18441_g1,c29800_g1,c32677_g1,c29242_g1,c37456_g1,c13722_g1,c14452_g1,c15160_g1,c35033_g1,c40268_g1,c33579_g1,c22817_g1,c14838_g1,c15945_g1,c37951_g1,c19231_g1,c14916_g1,c45009_g1,c14781_g1,c4962_g1,c31732_g1,c37982_g1,c16228_g1,c31172_g1,c43860_g1,c25071_g1,c21943_g1,c8613_g1,c11546_g1,c32803_g1,c9869_g1,c40070_g1,c358…
GO:0008150	Biological Process	GO:0050789	regulation of biological process	GO:0050794	regulation of cellular process	GO:0031323	regulation of cellular metabolic process	1309	c34628_g1,c23337_g1,c34650_g1,c27056_g1,c4518_g1,c10774_g1,c42543_g1,c12125_g1,c16659_g1,c16708_g1,c47165_g1,c43166_g1,c39077_g1,c16785_g1,c2252_g1,c8590_g1,c23783_g1,c40332_g1,c3377_g1,c26245_g1,c2005_g1,c38686_g1,c15800_g1,c45371_g1,c9058_g1,c9725_g1,c35854_g1,c31076_g1,c13750_g1,c23433_g1,c15253_g1,c16409_g1,c10809_g1,c43081_g1,c9607_g1,c45364_g1,c35713_g1,c10447_g2,c12883_g1,c2678_g1,c3097_g1…
GO:0008150	Biological Process	GO:0050789	regulation of biological process	GO:0050794	regulation of cellular process	GO:0032886	regulation of microtubule-based process	26	c26230_g1,c15160_g1,c15184_g1,c28399_g1,c32716_g1,c21361_g1,c40121_g1,c19231_g1,c41360_g1,c15945_g1,c31590_g1,c22664_g1,c23753_g1,c35117_g1,c25071_g1,c31172_g1,c46132_g1,c36280_g1,c37982_g1,c9159_g1,c4962_g1,c37456_g1,c20173_g1,c29575_g1,c40070_g1,c32803_g1
GO:0008150	Biological Process	GO:0050789	regulation of biological process	GO:0050794	regulation of cellular process	GO:0050792	regulation of viral process	9	c12969_g1,c39049_g1,c45149_g1,c8700_g1,c9766_g1,c11437_g1,c17345_g1,c23109_g1,c24162_g1
GO:0008150	Biological Process	GO:0050789	regulation of biological process	GO:0050794	regulation of cellular process	GO:0045595	regulation of cell differentiation	8	c31952_g1,c16540_g2,c15912_g1,c25353_g1,c32158_g1,c13593_g1,c19946_g1,c29330_g1
GO:0008150	Biological Process	GO:0050789	regulation of biological process	GO:0050794	regulation of cellular process	GO:0048523	negative regulation of cellular process	121	c24072_g1,c45342_g1,c28399_g1,c40382_g1,c16594_g1,c27462_g1,c8300_g1,c9371_g1,c34256_g1,c24432_g1,c47668_g1,c9142_g1,c14975_g2,c22569_g1,c37631_g1,c40352_g1,c38432_g1,c14585_g1,c8289_g1,c22358_g1,c29487_g1,c12024_g1,c43338_g1,c20822_g1,c23705_g1,c29575_g1,c30628_g1,c15021_g1,c37409_g1,c24338_g1,c827_g1,c14182_g1,c36792_g1,c31253_g1,c6858_g1,c41081_g1,c41350_g1,c37929_g1,c9295_g1,c30269_g1,c14009_…
GO:0008150	Biological Process	GO:0050789	regulation of biological process	GO:0050794	regulation of cellular process	GO:0010646	regulation of cell communication	94	c15021_g1,c30628_g1,c15567_g1,c42904_g1,c23423_g1,c37666_g1,c43530_g1,c20822_g1,c9134_g1,c44194_g1,c29487_g1,c9142_g1,c34256_g1,c16768_g1,c10808_g1,c16422_g1,c46305_g1,c37631_g1,c27462_g1,c32740_g1,c6746_g1,c11977_g1,c4208_g1,c2499_g1,c16210_g1,c7011_g1,c24570_g1,c35572_g1,c5203_g1,c16395_g2,c11762_g1,c16556_g3,c43827_g1,c37320_g1,c23853_g1,c15930_g2,c27071_g1,c45208_g1,c8949_g1,c39101_g1,c8203_g…
GO:0008150	Biological Process	GO:0050789	regulation of biological process	GO:0050794	regulation of cellular process	GO:0051270	regulation of cellular component movement	15	c21644_g1,c5844_g1,c46305_g1,c28616_g1,c41808_g1,c27026_g1,c26956_g1,c16801_g1,c18533_g1,c2499_g1,c30331_g1,c25107_g1,c35300_g1,c22358_g1,c15166_g1
GO:0008150	Biological Process	GO:0050789	regulation of biological process	GO:0050794	regulation of cellular process	GO:0010941	regulation of cell death	30	c8289_g1,c13860_g1,c23407_g1,c4430_g1,c10809_g1,c29487_g1,c4223_g1,c3312_g1,c30628_g1,c33660_g1,c14182_g1,c8080_g1,c37409_g1,c15354_g1,c27654_g1,c16667_g2,c9768_g1,c44320_g1,c14625_g1,c30291_g1,c34819_g1,c16651_g1,c44230_g1,c16792_g1,c23446_g1,c20664_g1,c14432_g2,c2849_g1,c9375_g1,c10837_g1
GO:0008150	Biological Process	GO:0050789	regulation of biological process	GO:0050794	regulation of cellular process	GO:0051302	regulation of cell division	23	c17743_g1,c7806_g1,c13479_g1,c9295_g1,c28399_g1,c7955_g1,c1003_g1,c1994_g1,c14916_g1,c22569_g1,c18054_g1,c22358_g1,c35266_g1,c12024_g1,c6319_g1,c3096_g1,c21943_g1,c827_g1,c11546_g1,c16024_g1,c15208_g1,c13439_g1,c1879_g1
GO:0008150	Biological Process	GO:0050789	regulation of biological process	GO:0050794	regulation of cellular process	GO:0060627	regulation of vesicle-mediated transport	3	c17285_g1,c46594_g1,c13426_g1
GO:0008150	Biological Process	GO:0050789	regulation of biological process	GO:0048519	negative regulation of biological process	GO:0040013	negative regulation of locomotion	3	c5844_g1,c21644_g1,c30331_g1
GO:0008150	Biological Process	GO:0050789	regulation of biological process	GO:0048519	negative regulation of biological process	GO:0051051	negative regulation of transport	3	c14480_g1,c17285_g1,c37129_g1
GO:0008150	Biological Process	GO:0050789	regulation of biological process	GO:0048519	negative regulation of biological process	GO:0023057	negative regulation of signaling	17	c16395_g2,c9142_g1,c34256_g1,c31383_g1,c37320_g1,c37631_g1,c12682_g1,c27462_g1,c14480_g1,c15021_g1,c30628_g1,c28083_g1,c39101_g1,c43291_g1,c40833_g1,c4379_g1,c20822_g1
GO:0008150	Biological Process	GO:0050789	regulation of biological process	GO:0048519	negative regulation of biological process	GO:0048523	negative regulation of cellular process	121	c24072_g1,c45342_g1,c28399_g1,c40382_g1,c16594_g1,c27462_g1,c8300_g1,c9371_g1,c34256_g1,c24432_g1,c47668_g1,c9142_g1,c14975_g2,c22569_g1,c37631_g1,c40352_g1,c38432_g1,c14585_g1,c8289_g1,c22358_g1,c29487_g1,c12024_g1,c43338_g1,c20822_g1,c23705_g1,c29575_g1,c30628_g1,c15021_g1,c37409_g1,c24338_g1,c827_g1,c14182_g1,c36792_g1,c31253_g1,c6858_g1,c41081_g1,c41350_g1,c37929_g1,c9295_g1,c30269_g1,c14009_…
GO:0008150	Biological Process	GO:0050789	regulation of biological process	GO:0048519	negative regulation of biological process	GO:0045926	negative regulation of growth	1	c30628_g1
GO:0008150	Biological Process	GO:0050789	regulation of biological process	GO:0048519	negative regulation of biological process	GO:0043901	negative regulation of multi-organism process	4	c12949_g1,c13393_g1,c26925_g1,c13247_g1
GO:0008150	Biological Process	GO:0050789	regulation of biological process	GO:0048519	negative regulation of biological process	GO:0048585	negative regulation of response to stimulus	20	c12949_g1,c26925_g1,c20822_g1,c15021_g1,c30628_g1,c39101_g1,c28083_g1,c4379_g1,c43291_g1,c40833_g1,c12682_g1,c27462_g1,c13247_g1,c9142_g1,c16395_g2,c34256_g1,c13393_g1,c31383_g1,c37320_g1,c37631_g1
GO:0008150	Biological Process	GO:0050789	regulation of biological process	GO:0048519	negative regulation of biological process	GO:0009892	negative regulation of metabolic process	75	c31952_g1,c7806_g1,c7955_g1,c1994_g1,c2703_g1,c6892_g2,c18054_g1,c13899_g1,c15370_g1,c11302_g1,c14581_g1,c38982_g1,c11010_g1,c33660_g1,c12144_g1,c12525_g1,c3096_g1,c11546_g1,c14067_g1,c8080_g1,c7881_g1,c20412_g1,c3061_g1,c21779_g1,c29019_g1,c45009_g1,c15662_g1,c12673_g1,c3312_g1,c1857_g1,c8891_g1,c34269_g1,c9295_g1,c41350_g1,c41081_g1,c6858_g1,c14009_g1,c14438_g1,c42405_g1,c43051_g1,c9366_g1,c105…
GO:0008150	Biological Process	GO:0050789	regulation of biological process	GO:0048519	negative regulation of biological process	GO:0002683	negative regulation of immune system process	4	c26925_g1,c13247_g1,c12949_g1,c13393_g1
GO:0008150	Biological Process	GO:0050789	regulation of biological process	GO:0023051	regulation of signaling	GO:0050804	modulation of synaptic transmission	11	c22419_g1,c42904_g1,c14480_g1,c22106_g1,c5203_g1,c4915_g1,c33381_g1,c15995_g1,c27897_g1,c4692_g1,c43026_g1
GO:0008150	Biological Process	GO:0050789	regulation of biological process	GO:0023051	regulation of signaling	GO:0023056	positive regulation of signaling	22	c6670_g1,c10992_g2,c31552_g1,c10837_g1,c14432_g2,c2198_g1,c39427_g1,c46854_g1,c662_g1,c24570_g1,c8898_g1,c29487_g1,c12422_g1,c35572_g1,c15334_g1,c4208_g1,c6746_g1,c9233_g1,c15354_g1,c8815_g1,c13259_g1,c7011_g1
GO:0008150	Biological Process	GO:0050789	regulation of biological process	GO:0023051	regulation of signaling	GO:0001881	receptor recycling	4	c31552_g1,c2198_g1,c10992_g2,c6746_g1
GO:0008150	Biological Process	GO:0050789	regulation of biological process	GO:0023051	regulation of signaling	GO:0009966	regulation of signal transduction	75	c21928_g1,c2022_g1,c12144_g1,c13834_g1,c15334_g1,c40833_g1,c15354_g1,c8815_g1,c6670_g1,c12682_g1,c16667_g2,c22729_g1,c8534_g1,c10992_g2,c25392_g1,c16801_g1,c29211_g1,c46854_g1,c10837_g1,c31552_g1,c8898_g1,c7379_g1,c662_g1,c31838_g1,c12422_g1,c16961_g3,c22572_g1,c27071_g1,c8949_g1,c45208_g1,c20617_g1,c4379_g1,c43291_g1,c28083_g1,c8203_g1,c39101_g1,c9233_g1,c13259_g1,c42868_g1,c16795_g2,c16979_g1,c…
GO:0008150	Biological Process	GO:0050789	regulation of biological process	GO:0023051	regulation of signaling	GO:0023057	negative regulation of signaling	17	c16395_g2,c9142_g1,c34256_g1,c31383_g1,c37320_g1,c37631_g1,c12682_g1,c27462_g1,c14480_g1,c15021_g1,c30628_g1,c28083_g1,c39101_g1,c43291_g1,c40833_g1,c4379_g1,c20822_g1
GO:0008150	Biological Process	GO:0050789	regulation of biological process	GO:0048583	regulation of response to stimulus	GO:0080134	regulation of response to stress	13	c13393_g1,c35781_g1,c12808_g1,c11828_g1,c12949_g1,c1970_g1,c14507_g1,c41461_g1,c16442_g4,c25214_g1,c26925_g1,c38504_g1,c13247_g1
GO:0008150	Biological Process	GO:0050789	regulation of biological process	GO:0048583	regulation of response to stimulus	GO:0009966	regulation of signal transduction	75	c21928_g1,c2022_g1,c12144_g1,c13834_g1,c15334_g1,c40833_g1,c15354_g1,c8815_g1,c6670_g1,c12682_g1,c16667_g2,c22729_g1,c8534_g1,c10992_g2,c25392_g1,c16801_g1,c29211_g1,c46854_g1,c10837_g1,c31552_g1,c8898_g1,c7379_g1,c662_g1,c31838_g1,c12422_g1,c16961_g3,c22572_g1,c27071_g1,c8949_g1,c45208_g1,c20617_g1,c4379_g1,c43291_g1,c28083_g1,c8203_g1,c39101_g1,c9233_g1,c13259_g1,c42868_g1,c16795_g2,c16979_g1,c…
GO:0008150	Biological Process	GO:0050789	regulation of biological process	GO:0048583	regulation of response to stimulus	GO:0032101	regulation of response to external stimulus	9	c36646_g1,c12949_g1,c14507_g1,c26925_g1,c13247_g1,c2727_g1,c35781_g1,c13393_g1,c12808_g1
GO:0008150	Biological Process	GO:0050789	regulation of biological process	GO:0048583	regulation of response to stimulus	GO:0048584	positive regulation of response to stimulus	30	c12422_g1,c38504_g1,c35572_g1,c29487_g1,c8898_g1,c8087_g1,c24570_g1,c662_g1,c7011_g1,c8815_g1,c9233_g1,c13259_g1,c15354_g1,c6746_g1,c4208_g1,c2499_g1,c15334_g1,c16442_g4,c44920_g1,c10992_g2,c25214_g1,c6670_g1,c46854_g1,c46305_g1,c2198_g1,c39427_g1,c14432_g2,c31552_g1,c10837_g1,c16801_g1
GO:0008150	Biological Process	GO:0050789	regulation of biological process	GO:0048583	regulation of response to stimulus	GO:0048585	negative regulation of response to stimulus	20	c12949_g1,c26925_g1,c20822_g1,c15021_g1,c30628_g1,c39101_g1,c28083_g1,c4379_g1,c43291_g1,c40833_g1,c12682_g1,c27462_g1,c13247_g1,c9142_g1,c16395_g2,c34256_g1,c13393_g1,c31383_g1,c37320_g1,c37631_g1
GO:0008150	Biological Process	GO:0050789	regulation of biological process	GO:0048583	regulation of response to stimulus	GO:0002831	regulation of response to biotic stimulus	6	c13247_g1,c26925_g1,c12949_g1,c35781_g1,c13393_g1,c12808_g1
GO:0008150	Biological Process	GO:0050789	regulation of biological process	GO:0048583	regulation of response to stimulus	GO:0050776	regulation of immune response	9	c16442_g4,c44920_g1,c38504_g1,c25214_g1,c8087_g1,c46305_g1,c2499_g1,c12808_g1,c16801_g1
GO:0008150	Biological Process	GO:0050789	regulation of biological process	GO:0048583	regulation of response to stimulus	GO:0050795	regulation of behavior	2	c2727_g1,c36646_g1
GO:0008150	Biological Process	GO:0050789	regulation of biological process	GO:0048518	positive regulation of biological process	GO:1903829	positive regulation of cellular protein localization	2	c46594_g1,c13426_g1
GO:0008150	Biological Process	GO:0050789	regulation of biological process	GO:0048518	positive regulation of biological process	GO:0002684	positive regulation of immune system process	8	c8087_g1,c44920_g1,c16442_g4,c25214_g1,c38504_g1,c16801_g1,c2499_g1,c46305_g1
GO:0008150	Biological Process	GO:0050789	regulation of biological process	GO:0048518	positive regulation of biological process	GO:0051240	positive regulation of multicellular organismal process	10	c10837_g1,c15354_g1,c14432_g2,c30628_g1,c23809_g1,c11675_g1,c29487_g1,c25214_g1,c38504_g1,c17110_g2
GO:0008150	Biological Process	GO:0050789	regulation of biological process	GO:0048518	positive regulation of biological process	GO:0009893	positive regulation of metabolic process	108	c16651_g1,c21651_g1,c14756_g1,c15248_g1,c1800_g1,c38108_g1,c12003_g1,c22642_g1,c9327_g1,c41354_g1,c17058_g1,c27379_g1,c40222_g1,c9366_g1,c11755_g1,c37636_g1,c2002_g1,c8098_g1,c6810_g1,c6746_g1,c10822_g1,c47553_g1,c12404_g1,c21361_g1,c37212_g1,c23340_g1,c2849_g1,c27492_g1,c22489_g1,c9110_g1,c15565_g1,c22563_g1,c45326_g1,c45971_g1,c32945_g1,c4223_g1,c25056_g1,c38002_g1,c15625_g1,c22358_g1,c3376_g1,…
GO:0008150	Biological Process	GO:0050789	regulation of biological process	GO:0048518	positive regulation of biological process	GO:0048522	positive regulation of cellular process	146	c11755_g1,c23753_g1,c22664_g1,c47021_g1,c17058_g1,c35572_g1,c27379_g1,c4208_g1,c6810_g1,c7011_g1,c38108_g1,c12003_g1,c26230_g1,c16651_g1,c15248_g1,c13860_g1,c4430_g1,c25056_g1,c29487_g1,c8223_g1,c44379_g1,c42904_g1,c36652_g1,c37212_g1,c21361_g1,c47553_g1,c45971_g1,c22489_g1,c23340_g1,c2849_g1,c43860_g1,c31172_g1,c10970_g1,c24568_g1,c46176_g1,c4962_g1,c13218_g1,c16228_g1,c26462_g1,c11675_g1,c8156_…
GO:0008150	Biological Process	GO:0050789	regulation of biological process	GO:0048518	positive regulation of biological process	GO:0051094	positive regulation of developmental process	5	c14432_g2,c10837_g1,c29487_g1,c15354_g1,c23809_g1
GO:0008150	Biological Process	GO:0050789	regulation of biological process	GO:0048518	positive regulation of biological process	GO:0048584	positive regulation of response to stimulus	30	c12422_g1,c38504_g1,c35572_g1,c29487_g1,c8898_g1,c8087_g1,c24570_g1,c662_g1,c7011_g1,c8815_g1,c9233_g1,c13259_g1,c15354_g1,c6746_g1,c4208_g1,c2499_g1,c15334_g1,c16442_g4,c44920_g1,c10992_g2,c25214_g1,c6670_g1,c46854_g1,c46305_g1,c2198_g1,c39427_g1,c14432_g2,c31552_g1,c10837_g1,c16801_g1
GO:0008150	Biological Process	GO:0050789	regulation of biological process	GO:0048518	positive regulation of biological process	GO:0045927	positive regulation of growth	2	c30628_g1,c28105_g1
GO:0008150	Biological Process	GO:0050789	regulation of biological process	GO:0048518	positive regulation of biological process	GO:0044089	positive regulation of cellular component biogenesis	18	c32803_g1,c8613_g1,c20173_g1,c39097_g1,c37982_g1,c4962_g1,c14781_g1,c22664_g1,c31590_g1,c23753_g1,c43618_g1,c25071_g1,c31172_g1,c37951_g1,c41360_g1,c13722_g1,c22817_g1,c26230_g1
GO:0008150	Biological Process	GO:0050789	regulation of biological process	GO:0048518	positive regulation of biological process	GO:0023056	positive regulation of signaling	22	c6670_g1,c10992_g2,c31552_g1,c10837_g1,c14432_g2,c2198_g1,c39427_g1,c46854_g1,c662_g1,c24570_g1,c8898_g1,c29487_g1,c12422_g1,c35572_g1,c15334_g1,c4208_g1,c6746_g1,c9233_g1,c15354_g1,c8815_g1,c13259_g1,c7011_g1
GO:0008150	Biological Process	GO:0050789	regulation of biological process	GO:0048518	positive regulation of biological process	GO:0051050	positive regulation of transport	12	c27897_g1,c4692_g1,c43026_g1,c15995_g1,c4915_g1,c33381_g1,c5203_g1,c46594_g1,c22106_g1,c13426_g1,c42904_g1,c22419_g1
GO:0008150	Biological Process	GO:0050789	regulation of biological process	GO:0032879	regulation of localization	GO:0032880	regulation of protein localization	3	c7106_g1,c13426_g1,c46594_g1
GO:0008150	Biological Process	GO:0050789	regulation of biological process	GO:0032879	regulation of localization	GO:0051270	regulation of cellular component movement	15	c21644_g1,c5844_g1,c46305_g1,c28616_g1,c41808_g1,c27026_g1,c26956_g1,c16801_g1,c18533_g1,c2499_g1,c30331_g1,c25107_g1,c35300_g1,c22358_g1,c15166_g1
GO:0008150	Biological Process	GO:0050789	regulation of biological process	GO:0032879	regulation of localization	GO:0060341	regulation of cellular localization	3	c46594_g1,c13426_g1,c7106_g1
GO:0008150	Biological Process	GO:0050789	regulation of biological process	GO:0032879	regulation of localization	GO:0051049	regulation of transport	25	c14480_g1,c22419_g1,c13426_g1,c42904_g1,c4692_g1,c27897_g1,c15949_g1,c5203_g1,c17545_g1,c12422_g1,c15995_g1,c3050_g1,c4915_g1,c12016_g1,c17285_g1,c22106_g1,c7106_g1,c42860_g1,c7388_g1,c38442_g1,c43026_g1,c37129_g1,c46594_g1,c38300_g1,c33381_g1
GO:0008150	Biological Process	GO:0050789	regulation of biological process	GO:0032879	regulation of localization	GO:0010883	regulation of lipid storage	2	c11675_g1,c17110_g2
GO:0008150	Biological Process	GO:0050789	regulation of biological process	GO:0019222	regulation of metabolic process	GO:0009894	regulation of catabolic process	60	c27379_g1,c12229_g1,c40222_g1,c10970_g1,c21943_g1,c11546_g1,c13439_g1,c8193_g1,c8156_g1,c6319_g1,c6810_g1,c3096_g1,c9295_g1,c21128_g1,c7955_g1,c38471_g1,c10524_g1,c8925_g1,c21651_g1,c1994_g1,c14756_g1,c38108_g1,c22642_g1,c7806_g1,c1800_g1,c13479_g1,c18054_g1,c41354_g1,c17881_g1,c25056_g1,c32945_g1,c12024_g1,c22358_g1,c3376_g1,c12824_g1,c39038_g1,c19863_g1,c16969_g1,c827_g1,c16024_g1,c12250_g1,c32…
GO:0008150	Biological Process	GO:0050789	regulation of biological process	GO:0019222	regulation of metabolic process	GO:0060255	regulation of macromolecule metabolic process	1295	c15248_g1,c22145_g1,c1474_g1,c412_g1,c37148_g1,c17026_g1,c24190_g1,c22204_g1,c39505_g1,c10401_g1,c10838_g1,c39104_g1,c29783_g1,c22049_g1,c30048_g1,c3158_g1,c11755_g1,c13176_g1,c6691_g2,c10329_g1,c19104_g1,c8700_g1,c46162_g1,c16224_g1,c37490_g1,c37420_g1,c703_g1,c4725_g1,c8888_g1,c19279_g1,c22489_g1,c31374_g1,c12659_g1,c14578_g1,c13684_g1,c25321_g1,c35678_g1,c32242_g1,c11679_g2,c15029_g1,c24338_g1…
GO:0008150	Biological Process	GO:0050789	regulation of biological process	GO:0019222	regulation of metabolic process	GO:0080090	regulation of primary metabolic process	1290	c46979_g1,c33053_g1,c16588_g1,c19709_g1,c47668_g1,c7484_g1,c6002_g1,c2410_g1,c40970_g1,c21604_g1,c47495_g1,c15508_g1,c41115_g1,c30628_g1,c4602_g1,c44958_g1,c32221_g1,c12024_g1,c19134_g1,c29172_g1,c43721_g1,c22704_g1,c10314_g1,c22038_g1,c14438_g1,c17027_g1,c17854_g1,c41354_g1,c16887_g2,c44128_g1,c37221_g1,c10744_g1,c27978_g1,c11724_g1,c3579_g1,c39882_g1,c25154_g1,c13913_g1,c12373_g1,c37279_g1,c133…
GO:0008150	Biological Process	GO:0050789	regulation of biological process	GO:0019222	regulation of metabolic process	GO:0009892	negative regulation of metabolic process	75	c31952_g1,c7806_g1,c7955_g1,c1994_g1,c2703_g1,c6892_g2,c18054_g1,c13899_g1,c15370_g1,c11302_g1,c14581_g1,c38982_g1,c11010_g1,c33660_g1,c12144_g1,c12525_g1,c3096_g1,c11546_g1,c14067_g1,c8080_g1,c7881_g1,c20412_g1,c3061_g1,c21779_g1,c29019_g1,c45009_g1,c15662_g1,c12673_g1,c3312_g1,c1857_g1,c8891_g1,c34269_g1,c9295_g1,c41350_g1,c41081_g1,c6858_g1,c14009_g1,c14438_g1,c42405_g1,c43051_g1,c9366_g1,c105…
GO:0008150	Biological Process	GO:0050789	regulation of biological process	GO:0019222	regulation of metabolic process	GO:0050790	regulation of catalytic activity	127	c18054_g1,c6892_g2,c5166_g1,c45170_g1,c13110_g1,c25392_g1,c22162_g1,c1994_g1,c7955_g1,c7806_g1,c6550_g1,c31952_g1,c14067_g1,c20412_g1,c11546_g1,c37483_g1,c32803_g1,c13834_g1,c3096_g1,c12525_g1,c12749_g1,c33660_g1,c796_g1,c41321_g1,c42374_g1,c2022_g1,c4560_g1,c8943_g1,c21928_g1,c6856_g1,c9620_g1,c645_g1,c16979_g1,c20334_g1,c16795_g2,c4631_g1,c34819_g1,c14625_g1,c15160_g1,c42868_g1,c8996_g1,c24327_…
GO:0008150	Biological Process	GO:0050789	regulation of biological process	GO:0019222	regulation of metabolic process	GO:0009889	regulation of biosynthetic process	1152	c33609_g1,c37688_g1,c29023_g1,c16986_g1,c32718_g1,c47559_g1,c36262_g1,c14046_g1,c38753_g1,c10962_g1,c15184_g1,c39292_g1,c3255_g1,c13862_g1,c23004_g1,c38687_g1,c9931_g1,c14501_g2,c23752_g1,c17399_g1,c42494_g1,c1206_g1,c19153_g1,c40989_g1,c15109_g1,c7223_g1,c12242_g1,c24191_g1,c14060_g1,c14509_g1,c15425_g2,c8034_g1,c16512_g1,c12003_g1,c13476_g1,c41303_g1,c28241_g1,c9105_g1,c37205_g1,c29800_g1,c6781…
GO:0008150	Biological Process	GO:0050789	regulation of biological process	GO:0019222	regulation of metabolic process	GO:0009893	positive regulation of metabolic process	108	c16651_g1,c21651_g1,c14756_g1,c15248_g1,c1800_g1,c38108_g1,c12003_g1,c22642_g1,c9327_g1,c41354_g1,c17058_g1,c27379_g1,c40222_g1,c9366_g1,c11755_g1,c37636_g1,c2002_g1,c8098_g1,c6810_g1,c6746_g1,c10822_g1,c47553_g1,c12404_g1,c21361_g1,c37212_g1,c23340_g1,c2849_g1,c27492_g1,c22489_g1,c9110_g1,c15565_g1,c22563_g1,c45326_g1,c45971_g1,c32945_g1,c4223_g1,c25056_g1,c38002_g1,c15625_g1,c22358_g1,c3376_g1,…
GO:0008150	Biological Process	GO:0050789	regulation of biological process	GO:0019222	regulation of metabolic process	GO:0031323	regulation of cellular metabolic process	1309	c34628_g1,c23337_g1,c34650_g1,c27056_g1,c4518_g1,c10774_g1,c42543_g1,c12125_g1,c16659_g1,c16708_g1,c47165_g1,c43166_g1,c39077_g1,c16785_g1,c2252_g1,c8590_g1,c23783_g1,c40332_g1,c3377_g1,c26245_g1,c2005_g1,c38686_g1,c15800_g1,c45371_g1,c9058_g1,c9725_g1,c35854_g1,c31076_g1,c13750_g1,c23433_g1,c15253_g1,c16409_g1,c10809_g1,c43081_g1,c9607_g1,c45364_g1,c35713_g1,c10447_g2,c12883_g1,c2678_g1,c3097_g1…
GO:0008150	Biological Process	GO:0050789	regulation of biological process	GO:0019222	regulation of metabolic process	GO:0051171	regulation of nitrogen compound metabolic process	1211	c38687_g1,c39292_g1,c3255_g1,c23004_g1,c13862_g1,c17399_g1,c23752_g1,c14570_g1,c42494_g1,c9931_g1,c14501_g2,c14509_g1,c15425_g2,c8034_g1,c40989_g1,c15109_g1,c1206_g1,c19153_g1,c24191_g1,c14060_g1,c12242_g1,c7223_g1,c28241_g1,c13476_g1,c16512_g1,c12003_g1,c41303_g1,c37688_g1,c33609_g1,c47559_g1,c16986_g1,c32718_g1,c29023_g1,c38753_g1,c14046_g1,c36262_g1,c15184_g1,c10962_g1,c21440_g1,c14173_g1,c906…
GO:0008150	Biological Process	GO:0050789	regulation of biological process	GO:0043900	regulation of multi-organism process	GO:0050688	regulation of defense response to virus	5	c26925_g1,c13247_g1,c35781_g1,c12949_g1,c13393_g1
GO:0008150	Biological Process	GO:0050789	regulation of biological process	GO:0043900	regulation of multi-organism process	GO:0043901	negative regulation of multi-organism process	4	c12949_g1,c13393_g1,c26925_g1,c13247_g1
GO:0008150	Biological Process	GO:0050789	regulation of biological process	GO:0043900	regulation of multi-organism process	GO:0043903	regulation of symbiosis, encompassing mutualism through parasitism	11	c17345_g1,c11437_g1,c23109_g1,c24162_g1,c39049_g1,c12969_g1,c8700_g1,c29753_g1,c45149_g1,c9766_g1,c16589_g2
GO:0008150	Biological Process	GO:0050789	regulation of biological process	GO:0044087	regulation of cellular component biogenesis	GO:1901891	regulation of cell septum assembly	1	c1003_g1
GO:0008150	Biological Process	GO:0050789	regulation of biological process	GO:0044087	regulation of cellular component biogenesis	GO:0060491	regulation of cell projection assembly	1	c37212_g1
GO:0008150	Biological Process	GO:0050789	regulation of biological process	GO:0044087	regulation of cellular component biogenesis	GO:1902115	regulation of organelle assembly	1	c37212_g1
GO:0008150	Biological Process	GO:0050789	regulation of biological process	GO:0044087	regulation of cellular component biogenesis	GO:0044089	positive regulation of cellular component biogenesis	18	c32803_g1,c8613_g1,c20173_g1,c39097_g1,c37982_g1,c4962_g1,c14781_g1,c22664_g1,c31590_g1,c23753_g1,c43618_g1,c25071_g1,c31172_g1,c37951_g1,c41360_g1,c13722_g1,c22817_g1,c26230_g1
GO:0008150	Biological Process	GO:0050789	regulation of biological process	GO:0044087	regulation of cellular component biogenesis	GO:0043254	regulation of protein complex assembly	30	c27150_g1,c19586_g1,c41360_g1,c37951_g1,c16519_g1,c9371_g1,c13722_g1,c40268_g1,c26230_g1,c22817_g1,c8613_g1,c32803_g1,c18441_g1,c32677_g1,c30628_g1,c44583_g1,c20173_g1,c12104_g1,c14781_g1,c4962_g1,c37982_g1,c43338_g1,c39097_g1,c31172_g1,c25071_g1,c23753_g1,c9790_g1,c43618_g1,c31590_g1,c22664_g1
GO:0008150	Biological Process	GO:0050789	regulation of biological process	GO:0040008	regulation of growth	GO:0040009	regulation of growth rate	1	c28105_g1
GO:0008150	Biological Process	GO:0050789	regulation of biological process	GO:0040008	regulation of growth	GO:0001558	regulation of cell growth	1	c30628_g1
GO:0008150	Biological Process	GO:0050789	regulation of biological process	GO:0040008	regulation of growth	GO:0045926	negative regulation of growth	1	c30628_g1
GO:0008150	Biological Process	GO:0050789	regulation of biological process	GO:0040008	regulation of growth	GO:0045927	positive regulation of growth	2	c30628_g1,c28105_g1
GO:0008150	Biological Process	GO:0050789	regulation of biological process	GO:0002682	regulation of immune system process	GO:0050854	regulation of antigen receptor-mediated signaling pathway	3	c2499_g1,c16801_g1,c46305_g1
GO:0008150	Biological Process	GO:0050789	regulation of biological process	GO:0002682	regulation of immune system process	GO:0002697	regulation of immune effector process	5	c13247_g1,c26925_g1,c13393_g1,c35781_g1,c12949_g1
GO:0008150	Biological Process	GO:0050789	regulation of biological process	GO:0002682	regulation of immune system process	GO:0002694	regulation of leukocyte activation	3	c43980_g1,c1213_g1,c21098_g1
GO:0008150	Biological Process	GO:0050789	regulation of biological process	GO:0002682	regulation of immune system process	GO:0002684	positive regulation of immune system process	8	c8087_g1,c44920_g1,c16442_g4,c25214_g1,c38504_g1,c16801_g1,c2499_g1,c46305_g1
GO:0008150	Biological Process	GO:0050789	regulation of biological process	GO:0002682	regulation of immune system process	GO:0050776	regulation of immune response	9	c16442_g4,c44920_g1,c38504_g1,c25214_g1,c8087_g1,c46305_g1,c2499_g1,c12808_g1,c16801_g1
GO:0008150	Biological Process	GO:0050789	regulation of biological process	GO:0002682	regulation of immune system process	GO:0002683	negative regulation of immune system process	4	c26925_g1,c13247_g1,c12949_g1,c13393_g1
GO:0008150	Biological Process	GO:0050789	regulation of biological process	GO:0002682	regulation of immune system process	GO:0002685	regulation of leukocyte migration	3	c46305_g1,c16801_g1,c2499_g1
GO:0008150	Biological Process	GO:0050789	regulation of biological process	GO:0051239	regulation of multicellular organismal process	GO:0001817	regulation of cytokine production	5	c30628_g1,c17110_g2,c11675_g1,c25214_g1,c38504_g1
GO:0008150	Biological Process	GO:0050789	regulation of biological process	GO:0051239	regulation of multicellular organismal process	GO:0044057	regulation of system process	8	c8302_g1,c20576_g1,c8332_g1,c23010_g1,c17144_g1,c449_g1,c45513_g1,c36733_g1
GO:0008150	Biological Process	GO:0050789	regulation of biological process	GO:0051239	regulation of multicellular organismal process	GO:1900046	regulation of hemostasis	1	c14507_g1
GO:0008150	Biological Process	GO:0050789	regulation of biological process	GO:0051239	regulation of multicellular organismal process	GO:2000026	regulation of multicellular organismal development	17	c28616_g1,c15354_g1,c18533_g1,c26956_g1,c41808_g1,c27026_g1,c25107_g1,c35300_g1,c29487_g1,c22358_g1,c15166_g1,c530_g1,c14432_g2,c10837_g1,c23809_g1,c27582_g1,c31952_g1
GO:0008150	Biological Process	GO:0050789	regulation of biological process	GO:0051239	regulation of multicellular organismal process	GO:0051240	positive regulation of multicellular organismal process	10	c10837_g1,c15354_g1,c14432_g2,c30628_g1,c23809_g1,c11675_g1,c29487_g1,c25214_g1,c38504_g1,c17110_g2
GO:0008150	Biological Process	GO:0050789	regulation of biological process	GO:0051239	regulation of multicellular organismal process	GO:0050818	regulation of coagulation	1	c14507_g1
GO:0008150	Biological Process	GO:0050789	regulation of biological process	GO:0051239	regulation of multicellular organismal process	GO:0030278	regulation of ossification	4	c27582_g1,c25353_g1,c29330_g1,c530_g1
GO:0008150	Biological Process	GO:0009987	cellular process	GO:0016043	cellular component organization	GO:0051130	positive regulation of cellular component organization	29	c22817_g1,c26230_g1,c15248_g1,c46594_g1,c5684_g1,c13722_g1,c27056_g1,c37951_g1,c41360_g1,c22664_g1,c31590_g1,c43618_g1,c23753_g1,c43860_g1,c31172_g1,c37636_g1,c25071_g1,c15130_g1,c16228_g1,c39097_g1,c31732_g1,c37982_g1,c4962_g1,c14781_g1,c20173_g1,c36652_g1,c32803_g1,c13426_g1,c8613_g1
GO:0008150	Biological Process	GO:0009987	cellular process	GO:0016043	cellular component organization	GO:0043933	macromolecular complex subunit organization	379	c25942_g1,c9750_g1,c22489_g1,c23521_g1,c14776_g1,c36614_g1,c12796_g1,c43329_g1,c11766_g1,c39567_g1,c8300_g1,c21361_g1,c13761_g1,c827_g1,c7078_g1,c36646_g1,c8658_g1,c32309_g1,c13811_g1,c44439_g1,c42404_g1,c4970_g2,c31604_g1,c17132_g1,c10401_g1,c42766_g1,c14595_g1,c26230_g1,c15309_g1,c15248_g1,c30770_g1,c28196_g1,c6810_g1,c40840_g1,c13716_g1,c16224_g1,c14059_g2,c14297_g2,c10138_g1,c2042_g1,c3324_g1…
GO:0008150	Biological Process	GO:0009987	cellular process	GO:0016043	cellular component organization	GO:0022607	cellular component assembly	407	c3777_g1,c16367_g1,c31632_g1,c10370_g1,c33010_g1,c28576_g1,c9763_g1,c31172_g1,c8634_g1,c35300_g1,c425_g1,c24773_g1,c14994_g1,c4962_g1,c9674_g1,c25791_g1,c16580_g1,c22684_g1,c15954_g2,c16965_g2,c46286_g1,c21068_g1,c12751_g1,c8296_g1,c34081_g1,c16667_g2,c3300_g1,c10913_g1,c16333_g1,c11443_g1,c11066_g1,c10073_g1,c17986_g1,c46075_g1,c18441_g1,c13967_g1,c44221_g1,c10172_g1,c17129_g1,c15698_g1,c5674_g1…
GO:0008150	Biological Process	GO:0009987	cellular process	GO:0016043	cellular component organization	GO:0022411	cellular component disassembly	49	c16228_g1,c31732_g1,c37636_g1,c43860_g1,c2493_g1,c9869_g1,c15749_g1,c16224_g1,c12104_g1,c44583_g1,c35875_g1,c15248_g1,c5684_g1,c38614_g1,c5435_g1,c42766_g1,c27150_g1,c19586_g1,c34650_g1,c24066_g1,c27056_g1,c40989_g1,c16519_g1,c28257_g1,c1902_g1,c43338_g1,c14019_g1,c15130_g1,c7878_g1,c9790_g1,c2279_g1,c36652_g1,c33609_g1,c19767_g1,c29242_g1,c32677_g1,c46881_g1,c29800_g1,c12268_g1,c18441_g1,c8300_g…
GO:0008150	Biological Process	GO:0009987	cellular process	GO:0016043	cellular component organization	GO:0006996	organelle organization	589	c27878_g1,c36614_g1,c14776_g1,c23521_g1,c35538_g1,c44565_g1,c15976_g2,c21361_g1,c38856_g1,c15990_g1,c15092_g1,c29177_g1,c22489_g1,c13860_g1,c32309_g1,c16725_g1,c12788_g1,c11178_g1,c16835_g1,c2859_g1,c43994_g1,c22607_g1,c15309_g1,c15885_g1,c14602_g1,c28196_g1,c3399_g1,c10514_g1,c42404_g1,c10401_g1,c2042_g1,c126_g1,c16753_g2,c6132_g1,c13830_g1,c11227_g1,c31035_g1,c6810_g1,c14059_g2,c9356_g1,c15886_…
GO:0008150	Biological Process	GO:0009987	cellular process	GO:0016043	cellular component organization	GO:0061024	membrane organization	152	c33265_g1,c12507_g1,c41500_g1,c7303_g1,c38920_g1,c5574_g1,c14105_g1,c16755_g1,c43530_g1,c10230_g1,c22358_g1,c12024_g1,c12064_g1,c6722_g1,c43415_g1,c45227_g1,c10234_g1,c39814_g1,c14954_g1,c15594_g1,c42848_g1,c46594_g1,c9841_g1,c40480_g1,c46070_g1,c19471_g1,c6242_g1,c8849_g1,c15780_g1,c32111_g1,c213_g1,c12206_g1,c24726_g1,c14197_g1,c46688_g1,c16755_g2,c24510_g1,c7000_g1,c17893_g1,c13426_g1,c40610_g…
GO:0008150	Biological Process	GO:0009987	cellular process	GO:0016043	cellular component organization	GO:0010256	endomembrane system organization	28	c21361_g1,c46594_g1,c44248_g1,c40610_g1,c14227_g1,c14105_g1,c41354_g1,c19639_g1,c37159_g1,c17881_g1,c9159_g1,c12024_g1,c6132_g1,c40968_g1,c32875_g1,c11180_g1,c42692_g1,c13426_g1,c7000_g1,c13877_g1,c16302_g1,c10234_g1,c5363_g1,c12188_g1,c3673_g1,c9072_g1,c37205_g1,c27005_g1
GO:0008150	Biological Process	GO:0009987	cellular process	GO:0016043	cellular component organization	GO:0030030	cell projection organization	37	c10514_g1,c14296_g1,c4176_g2,c7988_g1,c16347_g1,c11687_g1,c40121_g1,c41510_g1,c28576_g1,c12601_g1,c4395_g1,c29261_g1,c8156_g1,c3579_g1,c26703_g1,c32800_g1,c6778_g1,c37212_g1,c27907_g1,c6914_g1,c9852_g2,c11555_g1,c14432_g2,c10330_g1,c1364_g1,c11031_g1,c6561_g1,c8911_g1,c37051_g1,c32522_g1,c2775_g1,c33253_g1,c40258_g1,c43533_g1,c43792_g1,c29575_g1,c10373_g1
GO:0008150	Biological Process	GO:0009987	cellular process	GO:0016043	cellular component organization	GO:0032535	regulation of cellular component size	18	c8613_g1,c32677_g1,c18441_g1,c44583_g1,c12104_g1,c14781_g1,c43338_g1,c39097_g1,c43618_g1,c9790_g1,c27150_g1,c19586_g1,c37951_g1,c9371_g1,c16519_g1,c13722_g1,c40268_g1,c22817_g1
GO:0008150	Biological Process	GO:0009987	cellular process	GO:0016043	cellular component organization	GO:0051129	negative regulation of cellular component organization	30	c1994_g1,c7955_g1,c28399_g1,c9295_g1,c8300_g1,c7806_g1,c40268_g1,c40121_g1,c18054_g1,c22569_g1,c27150_g1,c19586_g1,c16519_g1,c9371_g1,c17285_g1,c45009_g1,c12024_g1,c43338_g1,c9790_g1,c22358_g1,c11546_g1,c827_g1,c12104_g1,c3096_g1,c44583_g1,c6319_g1,c29575_g1,c30628_g1,c32677_g1,c18441_g1
GO:0008150	Biological Process	GO:0009987	cellular process	GO:0016043	cellular component organization	GO:0051128	regulation of cellular component organization	109	c36280_g1,c15130_g1,c14019_g1,c9790_g1,c31590_g1,c16024_g1,c1879_g1,c12268_g1,c18441_g1,c29800_g1,c32677_g1,c29242_g1,c37456_g1,c13722_g1,c14452_g1,c15160_g1,c35033_g1,c40268_g1,c33579_g1,c22817_g1,c14838_g1,c15945_g1,c37951_g1,c19231_g1,c14916_g1,c45009_g1,c14781_g1,c4962_g1,c31732_g1,c37982_g1,c16228_g1,c31172_g1,c43860_g1,c25071_g1,c21943_g1,c8613_g1,c11546_g1,c32803_g1,c9869_g1,c40070_g1,c358…
GO:0008150	Biological Process	GO:0009987	cellular process	GO:0016043	cellular component organization	GO:0045229	external encapsulating structure organization	14	c42669_g1,c34690_g1,c40675_g1,c11461_g1,c15773_g1,c6126_g1,c43249_g1,c14826_g1,c34624_g1,c45353_g1,c589_g1,c11985_g1,c8735_g2,c38002_g1
GO:0008150	Biological Process	GO:0009987	cellular process	GO:0016043	cellular component organization	GO:0032989	cellular component morphogenesis	63	c13264_g1,c3323_g1,c11439_g2,c8354_g1,c33579_g1,c32800_g1,c1567_g1,c4197_g1,c11031_g1,c14432_g2,c9852_g2,c6914_g1,c27907_g1,c40258_g1,c40187_g1,c33253_g1,c33578_g1,c14276_g2,c32522_g1,c37051_g1,c8911_g1,c15762_g1,c15340_g1,c6561_g1,c46922_g1,c9755_g1,c16646_g1,c12517_g1,c29575_g1,c43792_g1,c34190_g1,c43533_g1,c18623_g1,c16794_g1,c12646_g2,c26029_g1,c411_g1,c1215_g1,c26930_g1,c16724_g4,c6309_g1,c1…
GO:0008150	Biological Process	GO:0009987	cellular process	GO:0044764	multi-organism cellular process	GO:0044803	multi-organism membrane organization	11	c16418_g1,c46070_g1,c28292_g1,c39814_g1,c6346_g1,c41500_g1,c13907_g1,c6722_g1,c12024_g1,c5198_g1,c16574_g1
GO:0008150	Biological Process	GO:0009987	cellular process	GO:0044764	multi-organism cellular process	GO:1902590	multi-organism organelle organization	2	c246_g1,c13967_g1
GO:0008150	Biological Process	GO:0009987	cellular process	GO:0044764	multi-organism cellular process	GO:0016032	viral process	265	c1345_g1,c33453_g1,c31252_g1,c45149_g1,c15255_g2,c13247_g1,c23109_g1,c33902_g1,c8700_g1,c31410_g1,c9366_g1,c3008_g1,c32355_g1,c22317_g1,c39984_g1,c39622_g1,c31379_g1,c12129_g1,c6398_g1,c18544_g1,c22964_g1,c14061_g1,c39600_g1,c10014_g1,c9340_g1,c23540_g1,c9527_g1,c11437_g1,c34081_g1,c13497_g1,c31632_g1,c6678_g1,c8968_g1,c9473_g1,c12601_g1,c35475_g1,c19275_g1,c3194_g1,c14402_g1,c5035_g2,c14986_g1,c…
GO:0008150	Biological Process	GO:0009987	cellular process	GO:0044764	multi-organism cellular process	GO:0000746	conjugation	2	c34252_g1,c23212_g1
GO:0008150	Biological Process	GO:0009987	cellular process	GO:0044764	multi-organism cellular process	GO:0051715	cytolysis in other organism	5	c44859_g1,c2890_g1,c13423_g1,c12176_g1,c37205_g1
GO:0008150	Biological Process	GO:0009987	cellular process	GO:0044764	multi-organism cellular process	GO:1902586	multi-organism intercellular transport	14	c11862_g1,c10426_g1,c44606_g1,c14304_g1,c32299_g1,c22317_g1,c42714_g1,c18285_g1,c8571_g1,c16239_g3,c13975_g1,c5035_g2,c16439_g1,c40808_g1
GO:0008150	Biological Process	GO:0009987	cellular process	GO:0044764	multi-organism cellular process	GO:0048874	homeostasis of number of cells in a free-living population	16	c15662_g1,c15686_g1,c11302_g1,c37624_g1,c4395_g1,c7938_g1,c16302_g1,c18084_g1,c12743_g1,c10817_g1,c9617_g1,c16109_g1,c45342_g1,c15786_g1,c42647_g1,c13389_g1
GO:0008150	Biological Process	GO:0009987	cellular process	GO:0044764	multi-organism cellular process	GO:0009292	genetic transfer	6	c47207_g1,c11960_g1,c23935_g1,c25063_g1,c23212_g1,c3825_g1
GO:0008150	Biological Process	GO:0009987	cellular process	GO:0048523	negative regulation of cellular process	GO:0051985	negative regulation of chromosome segregation	12	c6319_g1,c3096_g1,c18054_g1,c11546_g1,c827_g1,c7806_g1,c22358_g1,c1994_g1,c12024_g1,c9295_g1,c28399_g1,c7955_g1
GO:0008150	Biological Process	GO:0009987	cellular process	GO:0048523	negative regulation of cellular process	GO:0051782	negative regulation of cell division	13	c6319_g1,c3096_g1,c22569_g1,c18054_g1,c11546_g1,c827_g1,c7806_g1,c22358_g1,c1994_g1,c12024_g1,c9295_g1,c7955_g1,c28399_g1
GO:0008150	Biological Process	GO:0009987	cellular process	GO:0048523	negative regulation of cellular process	GO:0031324	negative regulation of cellular metabolic process	64	c12024_g1,c22358_g1,c8289_g1,c14585_g1,c38432_g1,c36792_g1,c827_g1,c24338_g1,c30628_g1,c8300_g1,c45342_g1,c40382_g1,c28399_g1,c16594_g1,c24072_g1,c40352_g1,c14975_g2,c47668_g1,c24432_g1,c6662_g1,c32183_g1,c13390_g1,c12229_g1,c10506_g1,c13899_g2,c11724_g1,c12442_g1,c38275_g1,c6319_g1,c9295_g1,c41350_g1,c41081_g1,c6858_g1,c14438_g1,c43051_g1,c14009_g1,c12673_g1,c15662_g1,c3312_g1,c1857_g1,c8891_g1,…
GO:0008150	Biological Process	GO:0009987	cellular process	GO:0048523	negative regulation of cellular process	GO:0045786	negative regulation of cell cycle	34	c22358_g1,c23705_g1,c12024_g1,c29575_g1,c827_g1,c17905_g1,c28399_g1,c47668_g1,c17882_g1,c21644_g1,c22569_g1,c42374_g1,c31892_g1,c12229_g1,c6319_g1,c3096_g1,c11546_g1,c25154_g1,c14309_g1,c31952_g1,c31253_g1,c7806_g1,c9295_g1,c30331_g1,c37929_g1,c7955_g1,c16333_g1,c1994_g1,c5166_g1,c30269_g1,c6892_g2,c5844_g1,c18054_g1,c40121_g1
GO:0008150	Biological Process	GO:0009987	cellular process	GO:0048523	negative regulation of cellular process	GO:0010648	negative regulation of cell communication	17	c20822_g1,c4379_g1,c40833_g1,c43291_g1,c28083_g1,c39101_g1,c14480_g1,c30628_g1,c15021_g1,c27462_g1,c12682_g1,c37320_g1,c37631_g1,c34256_g1,c31383_g1,c9142_g1,c16395_g2
GO:0008150	Biological Process	GO:0009987	cellular process	GO:0048523	negative regulation of cellular process	GO:0060548	negative regulation of cell death	14	c29487_g1,c8289_g1,c23407_g1,c14182_g1,c14432_g2,c20664_g1,c37409_g1,c27654_g1,c10837_g1,c15354_g1,c3312_g1,c23446_g1,c33660_g1,c30628_g1
GO:0008150	Biological Process	GO:0009987	cellular process	GO:0048523	negative regulation of cellular process	GO:0051271	negative regulation of cellular component movement	3	c5844_g1,c30331_g1,c21644_g1
GO:0008150	Biological Process	GO:0009987	cellular process	GO:0048523	negative regulation of cellular process	GO:0060969	negative regulation of gene silencing	1	c9366_g1
GO:0008150	Biological Process	GO:0009987	cellular process	GO:0048523	negative regulation of cellular process	GO:0051129	negative regulation of cellular component organization	30	c1994_g1,c7955_g1,c28399_g1,c9295_g1,c8300_g1,c7806_g1,c40268_g1,c40121_g1,c18054_g1,c22569_g1,c27150_g1,c19586_g1,c16519_g1,c9371_g1,c17285_g1,c45009_g1,c12024_g1,c43338_g1,c9790_g1,c22358_g1,c11546_g1,c827_g1,c12104_g1,c3096_g1,c44583_g1,c6319_g1,c29575_g1,c30628_g1,c32677_g1,c18441_g1
GO:0008150	Biological Process	GO:0009987	cellular process	GO:0071554	cell wall organization or biogenesis	GO:0071669	plant-type cell wall organization or biogenesis	1	c8735_g2
GO:0008150	Biological Process	GO:0009987	cellular process	GO:0071554	cell wall organization or biogenesis	GO:0044036	cell wall macromolecule metabolic process	33	c10018_g2,c12346_g1,c42889_g1,c23118_g1,c20462_g1,c6290_g1,c11630_g1,c13249_g1,c32404_g1,c6552_g1,c16666_g2,c7617_g1,c26194_g1,c16770_g1,c17905_g1,c17071_g1,c39088_g1,c32739_g1,c1627_g1,c14614_g1,c11208_g1,c24299_g1,c18706_g1,c2466_g1,c38728_g1,c32405_g1,c19626_g1,c20001_g1,c19639_g1,c44128_g1,c45194_g1,c44859_g1,c44235_g1
GO:0008150	Biological Process	GO:0009987	cellular process	GO:0071554	cell wall organization or biogenesis	GO:0071852	fungal-type cell wall organization or biogenesis	5	c45353_g1,c6126_g1,c43249_g1,c42669_g1,c34624_g1
GO:0008150	Biological Process	GO:0009987	cellular process	GO:0071554	cell wall organization or biogenesis	GO:0042546	cell wall biogenesis	22	c17905_g1,c32739_g1,c44235_g1,c17071_g1,c44859_g1,c7617_g1,c32405_g1,c19639_g1,c20001_g1,c16770_g1,c16666_g2,c2466_g1,c13249_g1,c6290_g1,c27742_g1,c11630_g1,c20462_g1,c1627_g1,c14614_g1,c12346_g1,c32404_g1,c11208_g1
GO:0008150	Biological Process	GO:0009987	cellular process	GO:0071554	cell wall organization or biogenesis	GO:0071555	cell wall organization	8	c42669_g1,c6126_g1,c43249_g1,c34624_g1,c14826_g1,c11985_g1,c45353_g1,c8735_g2
GO:0008150	Biological Process	GO:0009987	cellular process	GO:0044763	single-organism cellular process	GO:0051301	cell division	83	c14916_g1,c39397_g1,c21796_g1,c2201_g1,c22523_g1,c17743_g1,c9681_g1,c32166_g1,c44221_g1,c16024_g1,c14345_g1,c15208_g1,c1879_g1,c9721_g1,c15268_g1,c415_g1,c11422_g1,c46286_g1,c39989_g1,c14615_g1,c17881_g1,c11101_g1,c18054_g1,c44660_g1,c36189_g1,c31952_g1,c7806_g1,c44859_g1,c32716_g1,c7955_g1,c1003_g1,c1994_g1,c16367_g1,c3096_g1,c11546_g1,c21943_g1,c13877_g1,c36837_g1,c15166_g1,c9763_g1,c32868_g1,c…
GO:0008150	Biological Process	GO:0009987	cellular process	GO:0044763	single-organism cellular process	GO:0043446	cellular alkane metabolic process	30	c30862_g1,c14371_g1,c27445_g1,c27508_g1,c204_g2,c5435_g1,c17113_g1,c4291_g1,c7104_g1,c13304_g1,c10224_g1,c19476_g1,c16741_g2,c38617_g1,c33433_g1,c1963_g1,c6976_g1,c416_g1,c30970_g1,c32674_g1,c12912_g1,c23024_g1,c12206_g1,c41859_g1,c5276_g1,c28785_g1,c21007_g1,c26205_g1,c9526_g1,c13763_g1
GO:0008150	Biological Process	GO:0009987	cellular process	GO:0044763	single-organism cellular process	GO:0033059	cellular pigmentation	2	c17798_g1,c23659_g1
GO:0008150	Biological Process	GO:0009987	cellular process	GO:0044763	single-organism cellular process	GO:0043647	inositol phosphate metabolic process	3	c34950_g1,c15561_g1,c8209_g1
GO:0008150	Biological Process	GO:0009987	cellular process	GO:0044763	single-organism cellular process	GO:0055085	transmembrane transport	332	c22157_g1,c22296_g1,c47069_g1,c40740_g1,c15995_g1,c5611_g1,c23355_g1,c41089_g1,c14522_g1,c670_g1,c42468_g1,c16002_g1,c8722_g1,c46402_g1,c3855_g1,c29942_g1,c40378_g1,c11152_g1,c7343_g1,c20642_g1,c37891_g1,c10687_g1,c33600_g1,c26021_g1,c18070_g1,c30171_g1,c27362_g1,c31389_g1,c8887_g1,c415_g1,c16497_g1,c13717_g1,c43138_g1,c12573_g1,c12247_g1,c16265_g1,c16987_g1,c27351_g1,c47341_g1,c45188_g1,c42498_g…
GO:0008150	Biological Process	GO:0009987	cellular process	GO:0044763	single-organism cellular process	GO:0046937	phytochelatin metabolic process	2	c27281_g1,c28961_g1
GO:0008150	Biological Process	GO:0009987	cellular process	GO:0044763	single-organism cellular process	GO:0006928	movement of cell or subcellular component	114	c11745_g1,c31006_g1,c18533_g1,c37205_g1,c4175_g1,c27362_g1,c1210_g1,c8694_g1,c8911_g1,c41000_g1,c32522_g1,c2720_g1,c14432_g2,c36167_g1,c21644_g1,c38908_g1,c11031_g1,c39397_g1,c11631_g1,c37763_g1,c27907_g1,c17097_g1,c372_g1,c17159_g1,c15831_g2,c30645_g1,c3697_g1,c14638_g1,c46016_g1,c45344_g1,c5473_g1,c43265_g1,c4495_g1,c44797_g1,c18513_g1,c8156_g1,c35300_g1,c12601_g1,c29261_g1,c480_g1,c44445_g1,c1…
GO:0008150	Biological Process	GO:0009987	cellular process	GO:0044763	single-organism cellular process	GO:0006281	DNA repair	85	c17312_g1,c2698_g1,c34732_g1,c40364_g1,c36350_g1,c31664_g1,c7234_g1,c28671_g1,c32509_g1,c135_g1,c10168_g1,c15277_g1,c41803_g1,c13001_g1,c31915_g1,c6983_g1,c17726_g1,c31971_g1,c19190_g1,c35962_g1,c44113_g1,c35193_g1,c26323_g1,c32644_g1,c8213_g1,c6481_g1,c9620_g1,c14932_g1,c12165_g1,c21065_g1,c28863_g1,c18899_g1,c3441_g1,c19618_g1,c4175_g1,c12633_g1,c7060_g1,c17319_g1,c21288_g1,c17120_g3,c38739_g1,…
GO:0008150	Biological Process	GO:0009987	cellular process	GO:0044763	single-organism cellular process	GO:0006730	one-carbon metabolic process	2	c34726_g1,c401_g1
GO:0008150	Biological Process	GO:0009987	cellular process	GO:0044763	single-organism cellular process	GO:0022411	cellular component disassembly	49	c16228_g1,c31732_g1,c37636_g1,c43860_g1,c2493_g1,c9869_g1,c15749_g1,c16224_g1,c12104_g1,c44583_g1,c35875_g1,c15248_g1,c5684_g1,c38614_g1,c5435_g1,c42766_g1,c27150_g1,c19586_g1,c34650_g1,c24066_g1,c27056_g1,c40989_g1,c16519_g1,c28257_g1,c1902_g1,c43338_g1,c14019_g1,c15130_g1,c7878_g1,c9790_g1,c2279_g1,c36652_g1,c33609_g1,c19767_g1,c29242_g1,c32677_g1,c46881_g1,c29800_g1,c12268_g1,c18441_g1,c8300_g…
GO:0008150	Biological Process	GO:0009987	cellular process	GO:0044763	single-organism cellular process	GO:0001775	cell activation	56	c19617_g1,c27632_g1,c10370_g1,c6319_g1,c13716_g1,c6810_g1,c39431_g1,c14098_g1,c21098_g1,c26414_g1,c35300_g1,c14197_g1,c47021_g1,c36982_g1,c15166_g1,c2042_g1,c1213_g1,c12751_g1,c39040_g1,c12702_g1,c42404_g1,c16333_g1,c14756_g1,c11066_g1,c7955_g1,c25805_g1,c10992_g2,c29673_g1,c14921_g1,c8796_g1,c32470_g1,c3281_g1,c19899_g1,c14595_g1,c3300_g1,c38056_g1,c17798_g1,c2863_g1,c6902_g1,c42451_g1,c12024_g1…
GO:0008150	Biological Process	GO:0009987	cellular process	GO:0044763	single-organism cellular process	GO:0008037	cell recognition	10	c39334_g1,c3579_g1,c3377_g1,c16520_g1,c42389_g1,c16823_g1,c27136_g1,c6814_g1,c27398_g1,c24668_g1
GO:0008150	Biological Process	GO:0009987	cellular process	GO:0044763	single-organism cellular process	GO:0009110	vitamin biosynthetic process	133	c14702_g2,c16068_g1,c18153_g1,c5435_g1,c6309_g1,c16845_g1,c2435_g1,c12664_g1,c16169_g1,c19160_g1,c5878_g1,c43414_g1,c13485_g1,c12052_g1,c34456_g1,c11160_g1,c29312_g1,c16691_g1,c13750_g1,c39390_g1,c3235_g1,c2942_g1,c18563_g1,c15866_g1,c33080_g1,c13346_g1,c42578_g1,c5779_g1,c43436_g1,c14345_g1,c15662_g1,c1706_g1,c1458_g1,c25453_g1,c12154_g1,c1142_g1,c14543_g1,c16485_g1,c13174_g1,c32794_g1,c38837_g1…
GO:0008150	Biological Process	GO:0009987	cellular process	GO:0044763	single-organism cellular process	GO:0044802	single-organism membrane organization	137	c29384_g1,c16732_g1,c22607_g1,c40745_g1,c39355_g1,c37960_g1,c34234_g1,c13272_g1,c14433_g1,c31035_g1,c13521_g1,c30524_g1,c12188_g1,c28234_g1,c8780_g1,c44565_g1,c38856_g1,c44169_g1,c6284_g1,c22489_g1,c32635_g1,c16475_g3,c8778_g1,c10981_g1,c40936_g1,c42692_g1,c4788_g1,c16302_g1,c22225_g1,c25275_g1,c21813_g1,c30489_g1,c28430_g1,c26572_g1,c9018_g1,c28472_g1,c12159_g2,c7257_g1,c10842_g1,c9992_g1,c33523…
GO:0008150	Biological Process	GO:0009987	cellular process	GO:0044763	single-organism cellular process	GO:0009235	cobalamin metabolic process	28	c13750_g1,c1956_g1,c7733_g1,c39195_g1,c35037_g1,c4602_g1,c27751_g1,c6421_g1,c14345_g1,c5779_g1,c5878_g1,c9972_g1,c37326_g1,c14543_g1,c13384_g1,c34140_g1,c19216_g1,c18153_g1,c9682_g1,c12052_g1,c8135_g1,c32794_g1,c12774_g1,c42976_g1,c34429_g1,c3804_g1,c29312_g1,c16691_g1
GO:0008150	Biological Process	GO:0009987	cellular process	GO:0044763	single-organism cellular process	GO:0019296	coenzyme M metabolic process	2	c23496_g1,c10667_g1
GO:0008150	Biological Process	GO:0009987	cellular process	GO:0044763	single-organism cellular process	GO:0032535	regulation of cellular component size	18	c8613_g1,c32677_g1,c18441_g1,c44583_g1,c12104_g1,c14781_g1,c43338_g1,c39097_g1,c43618_g1,c9790_g1,c27150_g1,c19586_g1,c37951_g1,c9371_g1,c16519_g1,c13722_g1,c40268_g1,c22817_g1
GO:0008150	Biological Process	GO:0009987	cellular process	GO:0044763	single-organism cellular process	GO:0006020	inositol metabolic process	10	c8665_g1,c12503_g1,c36884_g1,c13089_g1,c21392_g1,c36526_g1,c9371_g1,c1697_g1,c25136_g1,c36895_g1
GO:0008150	Biological Process	GO:0009987	cellular process	GO:0044763	single-organism cellular process	GO:0034637	cellular carbohydrate biosynthetic process	55	c35152_g1,c16915_g1,c24133_g1,c47528_g1,c12503_g1,c9595_g1,c43881_g1,c13089_g1,c22952_g1,c36895_g1,c10330_g1,c1697_g1,c26707_g1,c23636_g1,c14111_g1,c24262_g1,c21455_g1,c3049_g1,c31613_g1,c11538_g1,c25136_g1,c16031_g1,c32434_g1,c43436_g1,c16119_g1,c28527_g1,c1621_g1,c27833_g1,c16442_g4,c11262_g1,c43413_g1,c40154_g1,c46948_g1,c13636_g1,c15408_g1,c42566_g1,c21944_g1,c6334_g1,c8942_g1,c25167_g1,c3652…
GO:0008150	Biological Process	GO:0009987	cellular process	GO:0044763	single-organism cellular process	GO:0006486	protein glycosylation	29	c26121_g1,c28810_g1,c13282_g1,c8385_g1,c14151_g1,c14720_g1,c24323_g1,c12368_g1,c30759_g1,c12117_g1,c7933_g1,c13965_g1,c8016_g1,c6125_g1,c26970_g1,c37579_g1,c17189_g1,c4963_g1,c31056_g1,c10519_g1,c9393_g1,c10460_g1,c17004_g1,c11778_g1,c47648_g1,c27153_g1,c18663_g1,c33300_g1,c43058_g1
GO:0008150	Biological Process	GO:0009987	cellular process	GO:0044763	single-organism cellular process	GO:0042816	vitamin B6 metabolic process	13	c20844_g1,c4674_g1,c36456_g1,c5700_g1,c32794_g1,c37326_g1,c28437_g1,c16845_g1,c13485_g1,c34429_g1,c14697_g1,c12154_g1,c17595_g1
GO:0008150	Biological Process	GO:0009987	cellular process	GO:0044763	single-organism cellular process	GO:0022406	membrane docking	31	c42954_g1,c24421_g1,c2251_g1,c13374_g1,c41881_g1,c19542_g1,c14517_g1,c4602_g1,c37279_g1,c34966_g1,c10992_g1,c12891_g1,c42751_g1,c34467_g1,c8527_g1,c41170_g1,c28801_g1,c18414_g1,c11162_g1,c35763_g1,c33946_g1,c39157_g1,c31135_g1,c28871_g1,c27552_g1,c44821_g1,c41900_g1,c17021_g1,c9153_g1,c14602_g1,c24676_g1
GO:0008150	Biological Process	GO:0009987	cellular process	GO:0044763	single-organism cellular process	GO:0009404	toxin metabolic process	15	c11530_g1,c39587_g1,c15830_g1,c31539_g1,c13752_g1,c41970_g1,c15885_g1,c32585_g1,c8539_g1,c16602_g1,c16677_g2,c6205_g1,c8607_g1,c44358_g1,c30340_g1
GO:0008150	Biological Process	GO:0009987	cellular process	GO:0044763	single-organism cellular process	GO:0042197	halogenated hydrocarbon metabolic process	58	c25921_g1,c43575_g1,c16956_g3,c12625_g1,c37201_g1,c15943_g1,c18688_g1,c15638_g1,c42444_g1,c32133_g1,c16971_g1,c16103_g1,c39779_g1,c15230_g1,c16471_g1,c37298_g1,c33985_g1,c30801_g1,c16596_g1,c19376_g1,c43992_g1,c15230_g3,c41316_g1,c9385_g1,c15651_g1,c16721_g2,c8861_g1,c12315_g1,c30099_g1,c24076_g1,c23458_g1,c7976_g1,c39033_g1,c16189_g1,c17717_g2,c16520_g1,c28594_g1,c7163_g1,c12404_g1,c9128_g1,c162…
GO:0008150	Biological Process	GO:0009987	cellular process	GO:0044763	single-organism cellular process	GO:0022900	electron transport chain	146	c33300_g1,c27282_g1,c9472_g1,c27118_g1,c22623_g1,c28247_g1,c46672_g1,c14682_g3,c8215_g1,c28905_g1,c23436_g1,c24211_g1,c13048_g2,c42682_g1,c5516_g1,c3453_g1,c42573_g1,c32683_g1,c37500_g1,c58_g1,c15967_g1,c39748_g1,c42417_g1,c15612_g1,c27512_g1,c42455_g1,c17347_g1,c27532_g1,c9498_g1,c39800_g1,c19660_g1,c42488_g1,c44775_g1,c43173_g1,c43334_g1,c16921_g1,c39599_g1,c9388_g2,c14923_g1,c3121_g1,c19795_g1…
GO:0008150	Biological Process	GO:0009987	cellular process	GO:0044763	single-organism cellular process	GO:0006082	organic acid metabolic process	1012	c27362_g1,c17620_g1,c15398_g1,c15524_g1,c3520_g1,c40973_g1,c38539_g1,c10697_g1,c13949_g1,c26918_g1,c15664_g1,c38643_g1,c19684_g1,c30970_g1,c34535_g1,c14512_g2,c38826_g1,c12395_g1,c1552_g1,c29118_g1,c14155_g1,c32254_g1,c9965_g1,c20706_g1,c6700_g1,c29996_g1,c35738_g1,c25271_g1,c47341_g1,c14822_g2,c19416_g1,c899_g1,c14447_g1,c16680_g1,c41334_g1,c47069_g1,c34314_g1,c1738_g1,c27051_g1,c17050_g1,c10452…
GO:0008150	Biological Process	GO:0009987	cellular process	GO:0044763	single-organism cellular process	GO:0006771	riboflavin metabolic process	9	c19891_g1,c1706_g1,c42741_g1,c15662_g1,c19191_g1,c42578_g1,c39390_g1,c10959_g1,c11430_g1
GO:0008150	Biological Process	GO:0009987	cellular process	GO:0044763	single-organism cellular process	GO:0042810	pheromone metabolic process	2	c36693_g1,c14983_g1
GO:0008150	Biological Process	GO:0009987	cellular process	GO:0044763	single-organism cellular process	GO:0007163	establishment or maintenance of cell polarity	1	c3579_g1
GO:0008150	Biological Process	GO:0009987	cellular process	GO:0044763	single-organism cellular process	GO:0032196	transposition	27	c15542_g2,c40743_g1,c1412_g1,c39292_g1,c8646_g1,c31615_g1,c19244_g1,c39678_g1,c6513_g1,c33741_g1,c31078_g1,c41299_g1,c23135_g1,c38564_g1,c7875_g1,c22125_g1,c16920_g1,c8810_g2,c22945_g1,c8419_g1,c3_g1,c29019_g1,c10604_g1,c16827_g1,c2853_g1,c10495_g1,c6541_g1
GO:0008150	Biological Process	GO:0009987	cellular process	GO:0044763	single-organism cellular process	GO:0007049	cell cycle	215	c47455_g1,c22569_g1,c47668_g1,c41545_g1,c7999_g1,c12598_g1,c12562_g1,c11955_g1,c24287_g1,c17700_g1,c1653_g1,c38056_g1,c40970_g1,c12126_g1,c2410_g1,c29575_g1,c30628_g1,c47495_g1,c29130_g1,c35266_g1,c23705_g1,c9159_g1,c16439_g1,c32945_g1,c25107_g1,c12024_g1,c22358_g1,c35117_g1,c16959_g2,c17829_g1,c18981_g1,c33401_g1,c2860_g1,c12650_g1,c41354_g1,c16633_g1,c30269_g1,c16579_g1,c9295_g1,c38471_g1,c3904…
GO:0008150	Biological Process	GO:0009987	cellular process	GO:0044763	single-organism cellular process	GO:0010927	cellular component assembly involved in morphogenesis	6	c7988_g1,c9852_g2,c29575_g1,c43533_g1,c28576_g1,c40121_g1
GO:0008150	Biological Process	GO:0009987	cellular process	GO:0044763	single-organism cellular process	GO:0005984	disaccharide metabolic process	84	c21316_g1,c16031_g1,c40891_g1,c46143_g1,c38949_g1,c17073_g3,c20449_g1,c3738_g1,c4513_g1,c14826_g1,c16414_g2,c2720_g1,c31613_g1,c16225_g1,c43525_g1,c35927_g1,c18882_g1,c26707_g1,c14946_g1,c47528_g1,c39836_g1,c43881_g1,c35143_g1,c13090_g1,c45285_g1,c28359_g1,c9362_g1,c15604_g1,c12601_g1,c23704_g1,c30132_g1,c36800_g1,c37785_g1,c42566_g1,c20320_g1,c13664_g1,c6496_g1,c14568_g1,c15249_g1,c16442_g4,c361…
GO:0008150	Biological Process	GO:0009987	cellular process	GO:0044763	single-organism cellular process	GO:0007017	microtubule-based process	131	c2367_g1,c41360_g1,c44660_g1,c42411_g1,c19639_g1,c14615_g1,c15962_g1,c4800_g1,c32716_g1,c29763_g1,c36189_g1,c16925_g1,c32803_g1,c4784_g1,c20532_g1,c44797_g1,c43265_g1,c480_g1,c37982_g1,c25071_g1,c44445_g1,c2201_g1,c36107_g1,c19231_g1,c36167_g1,c15160_g1,c17159_g1,c11745_g1,c32166_g1,c31006_g1,c37456_g1,c16557_g1,c415_g1,c36280_g1,c2720_g1,c41000_g1,c31590_g1,c17829_g1,c18981_g1,c12650_g1,c44716_g…
GO:0008150	Biological Process	GO:0009987	cellular process	GO:0044763	single-organism cellular process	GO:0042168	heme metabolic process	42	c31972_g1,c27302_g1,c22951_g1,c10901_g1,c4200_g1,c13937_g1,c14259_g1,c9368_g1,c3012_g1,c13115_g1,c17660_g1,c9065_g1,c1848_g1,c23278_g1,c14274_g1,c22170_g1,c36766_g1,c26950_g1,c34140_g1,c3143_g1,c34147_g1,c3329_g1,c43414_g1,c21433_g1,c12679_g1,c34456_g1,c11139_g1,c13958_g1,c7677_g1,c281_g1,c44111_g1,c44221_g1,c16178_g1,c33383_g1,c15252_g1,c43040_g1,c3079_g1,c18563_g1,c14561_g1,c1458_g1,c375_g1,c16…
GO:0008150	Biological Process	GO:0009987	cellular process	GO:0044763	single-organism cellular process	GO:0044255	cellular lipid metabolic process	354	c16505_g1,c28084_g1,c28487_g1,c45089_g1,c8903_g1,c17064_g1,c15231_g1,c15183_g1,c141_g1,c15802_g1,c42023_g1,c15749_g1,c35040_g1,c10383_g1,c6629_g1,c36764_g1,c45229_g1,c15189_g1,c10207_g1,c8740_g1,c722_g1,c36819_g1,c42949_g1,c43276_g1,c16544_g2,c10864_g1,c8533_g1,c16893_g1,c9591_g1,c19131_g1,c22952_g1,c36895_g1,c39515_g1,c37555_g1,c29611_g1,c3159_g1,c42746_g1,c29919_g1,c16748_g1,c25136_g1,c9293_g1,…
GO:0008150	Biological Process	GO:0009987	cellular process	GO:0044763	single-organism cellular process	GO:0032940	secretion by cell	65	c16087_g1,c10118_g1,c9_g1,c28234_g1,c35763_g1,c39157_g1,c9177_g2,c8566_g1,c33946_g1,c7106_g1,c24192_g1,c16446_g1,c41900_g1,c12891_g1,c34966_g1,c7517_g1,c11645_g1,c45493_g1,c9240_g1,c42954_g1,c24421_g1,c19899_g1,c44294_g1,c10992_g1,c34467_g1,c436_g1,c2251_g1,c41881_g1,c30524_g1,c8969_g1,c37279_g1,c2908_g1,c19199_g1,c24676_g1,c41702_g1,c27552_g1,c8527_g1,c41170_g1,c819_g1,c37664_g1,c32769_g1,c37456…
GO:0008150	Biological Process	GO:0009987	cellular process	GO:0044763	single-organism cellular process	GO:0071804	cellular potassium ion transport	12	c43026_g1,c4692_g1,c27897_g1,c17233_g1,c5203_g1,c33381_g1,c4915_g1,c15995_g1,c22106_g1,c22419_g1,c42904_g1,c15341_g1
GO:0008150	Biological Process	GO:0009987	cellular process	GO:0044763	single-organism cellular process	GO:0019627	urea metabolic process	1	c24039_g1
GO:0008150	Biological Process	GO:0009987	cellular process	GO:0044763	single-organism cellular process	GO:0042180	cellular ketone metabolic process	73	c36754_g1,c42573_g1,c42682_g1,c32683_g1,c7537_g1,c15967_g1,c42417_g1,c40148_g1,c22396_g1,c13476_g1,c4276_g1,c27118_g1,c25362_g1,c13048_g2,c43603_g1,c30565_g1,c28905_g1,c8215_g1,c14682_g3,c37798_g1,c39599_g1,c15918_g1,c13409_g1,c9217_g1,c22081_g1,c44768_g1,c7820_g1,c14923_g1,c35159_g1,c9498_g1,c32961_g1,c17347_g1,c42366_g1,c4715_g1,c8922_g1,c1427_g1,c44251_g1,c24906_g1,c42488_g1,c30802_g1,c3175_g1…
GO:0008150	Biological Process	GO:0009987	cellular process	GO:0044763	single-organism cellular process	GO:0048869	cellular developmental process	112	c13264_g1,c3323_g1,c14981_g2,c33579_g1,c1567_g1,c29535_g1,c4197_g1,c11031_g1,c14432_g2,c27907_g1,c40187_g1,c32522_g1,c8911_g1,c15762_g1,c15340_g1,c16540_g2,c19946_g1,c6146_g1,c16646_g1,c10373_g1,c43533_g1,c17033_g2,c16794_g1,c12646_g2,c18623_g1,c26029_g1,c34296_g1,c411_g1,c1215_g1,c16724_g4,c31952_g1,c6309_g1,c2463_g1,c17106_g1,c13883_g1,c13593_g1,c16438_g1,c32755_g1,c13789_g1,c16347_g1,c7988_g1,…
GO:0008150	Biological Process	GO:0009987	cellular process	GO:0044763	single-organism cellular process	GO:0007059	chromosome segregation	61	c473_g1,c2042_g1,c126_g1,c31892_g1,c40082_g1,c4784_g1,c39431_g1,c3096_g1,c6319_g1,c13439_g1,c4818_g1,c21943_g1,c11546_g1,c41476_g1,c36189_g1,c16925_g1,c13479_g1,c7806_g1,c7955_g1,c9295_g1,c4800_g1,c1994_g1,c15385_g1,c17733_g1,c42404_g1,c8356_g1,c40109_g1,c41510_g1,c17829_g1,c18054_g1,c28533_g1,c22358_g1,c15250_g1,c17129_g1,c11933_g1,c16439_g1,c25056_g1,c22232_g1,c12024_g1,c47495_g1,c16865_g1,c160…
GO:0008150	Biological Process	GO:0009987	cellular process	GO:0044763	single-organism cellular process	GO:0023014	signal transduction by protein phosphorylation	4	c10992_g2,c2198_g1,c31552_g1,c6746_g1
GO:0008150	Biological Process	GO:0009987	cellular process	GO:0044763	single-organism cellular process	GO:0007154	cell communication	1215	c35713_g1,c43469_g1,c13981_g1,c16985_g1,c14215_g1,c16137_g2,c1334_g1,c40283_g1,c42857_g1,c45928_g1,c44447_g1,c37183_g1,c8205_g1,c39202_g1,c14036_g1,c14151_g1,c24389_g1,c9991_g1,c3825_g1,c16771_g1,c4283_g1,c15882_g2,c32227_g1,c32078_g1,c28927_g1,c2849_g1,c17960_g1,c44169_g1,c21047_g1,c8636_g1,c37212_g1,c16657_g2,c12194_g1,c18515_g1,c16594_g1,c19111_g1,c1376_g1,c12910_g1,c42222_g1,c25406_g1,c37666_…
GO:0008150	Biological Process	GO:0009987	cellular process	GO:0044763	single-organism cellular process	GO:0042723	thiamine-containing compound metabolic process	12	c40480_g1,c42787_g1,c16763_g4,c1142_g1,c22029_g1,c12664_g1,c16598_g1,c24705_g1,c3345_g1,c20812_g1,c19160_g1,c16068_g1
GO:0008150	Biological Process	GO:0009987	cellular process	GO:0044763	single-organism cellular process	GO:0051651	maintenance of location in cell	22	c12788_g2,c16783_g2,c11216_g1,c19052_g1,c14001_g1,c23056_g1,c11488_g1,c40332_g1,c38895_g1,c27878_g1,c13693_g1,c44351_g1,c17215_g1,c24067_g1,c3953_g1,c40065_g1,c8330_g1,c17748_g1,c12788_g1,c5162_g2,c8611_g1,c21633_g1
GO:0008150	Biological Process	GO:0009987	cellular process	GO:0044763	single-organism cellular process	GO:1902589	single-organism organelle organization	309	c40619_g1,c41476_g1,c41197_g1,c17733_g1,c4149_g1,c41784_g1,c40109_g1,c38486_g1,c19153_g1,c28533_g1,c39126_g1,c41510_g1,c27150_g1,c46592_g1,c25773_g1,c22664_g1,c23753_g1,c35490_g1,c25174_g1,c8611_g1,c40489_g1,c12104_g1,c29024_g1,c9154_g1,c6778_g1,c37212_g1,c15184_g1,c32245_g1,c1139_g1,c15669_g1,c8778_g1,c16475_g3,c31135_g1,c323_g1,c19524_g1,c8690_g1,c4788_g1,c45351_g1,c18440_g1,c22232_g1,c25056_g1…
GO:0008150	Biological Process	GO:0009987	cellular process	GO:0044763	single-organism cellular process	GO:0055086	nucleobase-containing small molecule metabolic process	961	c9045_g1,c13090_g1,c36875_g1,c42569_g1,c13701_g1,c5837_g1,c10341_g1,c25271_g1,c41481_g1,c12826_g1,c23457_g1,c14447_g1,c40289_g1,c23134_g1,c42715_g1,c45009_g1,c44103_g1,c468_g1,c12247_g1,c16265_g1,c16987_g1,c34535_g1,c3167_g1,c24942_g1,c1552_g1,c46499_g1,c7536_g1,c22134_g1,c14155_g1,c46553_g1,c21183_g1,c15398_g1,c27130_g2,c30171_g1,c3520_g1,c15664_g1,c9233_g1,c11143_g1,c9388_g1,c21189_g1,c16140_g1…
GO:0008150	Biological Process	GO:0009987	cellular process	GO:0044763	single-organism cellular process	GO:0030029	actin filament-based process	40	c4149_g1,c13907_g1,c27150_g1,c19586_g1,c16519_g1,c38486_g1,c19153_g1,c16004_g3,c11128_g1,c44523_g1,c39097_g1,c14781_g1,c43618_g1,c35490_g1,c14421_g1,c8613_g1,c10803_g1,c15307_g1,c44583_g1,c43141_g1,c29024_g1,c12104_g1,c12068_g1,c13722_g1,c40268_g1,c22817_g1,c37951_g1,c9371_g1,c43338_g1,c8658_g1,c9790_g1,c44631_g1,c8690_g1,c19524_g1,c307_g1,c10972_g1,c43049_g1,c16004_g1,c32677_g1,c18441_g1
GO:0008150	Biological Process	GO:0009987	cellular process	GO:0044763	single-organism cellular process	GO:0016458	gene silencing	5	c15370_g1,c9366_g1,c38602_g1,c43633_g1,c8080_g1
GO:0008150	Biological Process	GO:0009987	cellular process	GO:0044763	single-organism cellular process	GO:0006081	cellular aldehyde metabolic process	138	c27051_g1,c8572_g1,c16518_g1,c27217_g1,c17334_g1,c11305_g1,c14887_g1,c16470_g1,c43095_g1,c43037_g1,c25891_g1,c31886_g1,c24628_g1,c16574_g1,c19405_g1,c47323_g1,c15664_g1,c25153_g1,c5847_g1,c11131_g1,c4513_g1,c40973_g1,c20449_g1,c23756_g1,c14604_g1,c5477_g1,c27508_g1,c20715_g1,c16911_g1,c16805_g1,c4674_g1,c13065_g1,c15514_g1,c22268_g1,c45089_g1,c5_g1,c4393_g1,c33624_g1,c24694_g1,c37889_g1,c28436_g1…
GO:0008150	Biological Process	GO:0009987	cellular process	GO:0044763	single-organism cellular process	GO:0022412	cellular process involved in reproduction in multicellular organism	16	c6517_g1,c14256_g1,c15023_g1,c19029_g1,c3579_g1,c30524_g1,c42808_g1,c32769_g1,c7873_g1,c819_g1,c2463_g1,c31952_g1,c27084_g1,c43329_g1,c32755_g1,c38181_g1
GO:0008150	Biological Process	GO:0009987	cellular process	GO:0044763	single-organism cellular process	GO:0015980	energy derivation by oxidation of organic compounds	208	c40454_g1,c24822_g1,c28154_g1,c43261_g1,c22396_g1,c22395_g1,c22607_g1,c13476_g1,c10140_g1,c32318_g1,c38837_g1,c36634_g1,c25362_g1,c25691_g1,c30019_g1,c1963_g1,c416_g1,c17660_g1,c27085_g1,c12257_g1,c17003_g3,c35490_g1,c30190_g1,c36754_g1,c28098_g1,c13803_g2,c12348_g1,c8922_g1,c36848_g1,c1427_g1,c6582_g1,c32961_g1,c13215_g1,c17612_g1,c41690_g1,c28269_g1,c19476_g1,c9217_g1,c30625_g1,c17221_g1,c9596_…
GO:0008150	Biological Process	GO:0009987	cellular process	GO:0044763	single-organism cellular process	GO:0008219	cell death	42	c23407_g1,c4430_g1,c8289_g1,c13860_g1,c10809_g1,c8781_g1,c4223_g1,c29487_g1,c30628_g1,c3312_g1,c14182_g1,c37409_g1,c27654_g1,c17743_g1,c14625_g1,c17369_g1,c9768_g1,c34819_g1,c16792_g1,c44230_g1,c3367_g1,c17882_g1,c2849_g1,c14432_g2,c42548_g1,c33660_g1,c16940_g1,c28425_g1,c37742_g1,c15354_g1,c3579_g1,c8080_g1,c16667_g2,c44320_g1,c37929_g1,c30291_g1,c16651_g1,c23446_g1,c47461_g1,c9375_g1,c10837_g1,…
GO:0008150	Biological Process	GO:0009987	cellular process	GO:0044763	single-organism cellular process	GO:0015995	chlorophyll biosynthetic process	3	c10959_g1,c18147_g1,c8223_g1
GO:0008150	Biological Process	GO:0009987	cellular process	GO:0044763	single-organism cellular process	GO:0019725	cellular homeostasis	110	c3329_g1,c27097_g1,c24604_g1,c17654_g1,c37280_g2,c16341_g1,c6534_g1,c14137_g1,c42957_g1,c44830_g1,c16405_g1,c7176_g1,c15034_g2,c9556_g1,c15964_g1,c9870_g1,c13109_g1,c10118_g1,c9964_g1,c14518_g1,c20360_g1,c30759_g1,c18440_g1,c17250_g1,c14061_g1,c12255_g1,c18451_g1,c23614_g1,c36318_g1,c42884_g1,c44381_g1,c1811_g1,c44436_g1,c8145_g1,c2089_g1,c38924_g1,c24006_g1,c16162_g1,c31744_g1,c27206_g1,c17271_g…
GO:0008150	Biological Process	GO:0009987	cellular process	GO:0044763	single-organism cellular process	GO:0030030	cell projection organization	37	c10514_g1,c14296_g1,c4176_g2,c7988_g1,c16347_g1,c11687_g1,c40121_g1,c41510_g1,c28576_g1,c12601_g1,c4395_g1,c29261_g1,c8156_g1,c3579_g1,c26703_g1,c32800_g1,c6778_g1,c37212_g1,c27907_g1,c6914_g1,c9852_g2,c11555_g1,c14432_g2,c10330_g1,c1364_g1,c11031_g1,c6561_g1,c8911_g1,c37051_g1,c32522_g1,c2775_g1,c33253_g1,c40258_g1,c43533_g1,c43792_g1,c29575_g1,c10373_g1
GO:0008150	Biological Process	GO:0009987	cellular process	GO:0044763	single-organism cellular process	GO:0016049	cell growth	4	c30628_g1,c32653_g1,c12746_g1,c14452_g1
GO:0008150	Biological Process	GO:0009987	cellular process	GO:0044763	single-organism cellular process	GO:0022402	cell cycle process	191	c32166_g1,c14107_g4,c16024_g1,c1879_g1,c15968_g1,c33165_g1,c415_g1,c15268_g1,c11422_g1,c36280_g1,c39397_g1,c2201_g1,c17821_g1,c19231_g1,c22523_g1,c36107_g1,c15160_g1,c17743_g1,c17905_g1,c7808_g1,c4784_g1,c20532_g1,c12068_g1,c43265_g1,c11546_g1,c21943_g1,c44113_g1,c19639_g1,c39989_g1,c147_g1,c5166_g1,c14615_g1,c18054_g1,c44660_g1,c14324_g1,c16925_g1,c36189_g1,c44859_g1,c4800_g1,c32716_g1,c7955_g1,…
GO:0008150	Biological Process	GO:0009987	cellular process	GO:0044763	single-organism cellular process	GO:0030648	aminoglycoside antibiotic biosynthetic process	9	c36526_g1,c13089_g1,c36884_g1,c12503_g1,c8665_g1,c25136_g1,c36895_g1,c1697_g1,c1621_g1
GO:0008150	Biological Process	GO:0009987	cellular process	GO:0044763	single-organism cellular process	GO:0015975	energy derivation by oxidation of reduced inorganic compounds	24	c32674_g1,c30970_g1,c416_g1,c33433_g1,c1963_g1,c38617_g1,c6976_g1,c9526_g1,c26205_g1,c41859_g1,c5276_g1,c21007_g1,c28785_g1,c12206_g1,c23024_g1,c204_g2,c4291_g1,c5435_g1,c30862_g1,c14371_g1,c16741_g2,c19476_g1,c13304_g1,c7104_g1
GO:0008150	Biological Process	GO:0009987	cellular process	GO:0044763	single-organism cellular process	GO:0019400	alditol metabolic process	5	c33624_g1,c16125_g1,c3022_g1,c141_g1,c34640_g1
GO:0008150	Biological Process	GO:0009987	cellular process	GO:0051716	cellular response to stimulus	GO:0070887	cellular response to chemical stimulus	110	c4313_g1,c16596_g1,c30801_g1,c43992_g1,c19376_g1,c9385_g1,c8861_g1,c15651_g1,c16721_g2,c5764_g1,c12315_g1,c9905_g1,c13816_g1,c31552_g1,c5050_g1,c12625_g1,c41472_g1,c18688_g1,c21729_g1,c15638_g1,c10992_g2,c42444_g1,c15230_g1,c16103_g1,c6008_g1,c13153_g1,c39101_g1,c29887_g1,c13841_g1,c12828_g1,c16027_g1,c15866_g1,c18583_g1,c45161_g1,c14936_g2,c15762_g1,c16793_g2,c13305_g1,c12834_g1,c46027_g1,c45375…
GO:0008150	Biological Process	GO:0009987	cellular process	GO:0051716	cellular response to stimulus	GO:0033554	cellular response to stress	362	c28017_g1,c14586_g1,c23362_g1,c27395_g1,c32038_g1,c14656_g1,c31816_g1,c13604_g1,c45375_g1,c42698_g1,c14943_g1,c22498_g1,c37293_g1,c46502_g1,c27141_g1,c12156_g1,c31822_g1,c12165_g1,c3367_g1,c15215_g1,c28344_g1,c8213_g1,c1745_g1,c16275_g1,c28425_g1,c33915_g1,c29542_g1,c4874_g1,c6718_g1,c37382_g1,c41649_g1,c19190_g1,c31971_g1,c17439_g1,c17726_g1,c15246_g1,c39314_g1,c2698_g1,c45485_g1,c7257_g1,c9558_…
GO:0008150	Biological Process	GO:0009987	cellular process	GO:0051716	cellular response to stimulus	GO:0031668	cellular response to extracellular stimulus	28	c46502_g1,c23648_g1,c16771_g1,c39327_g1,c47207_g1,c15790_g1,c14834_g2,c33347_g1,c27362_g1,c45595_g1,c38056_g1,c43157_g1,c25131_g1,c3825_g1,c8296_g1,c25063_g1,c13506_g1,c1411_g1,c23935_g1,c10044_g1,c38027_g1,c8819_g1,c39989_g1,c10127_g1,c16319_g1,c35295_g1,c44287_g1,c41510_g1
GO:0008150	Biological Process	GO:0009987	cellular process	GO:0051716	cellular response to stimulus	GO:0071214	cellular response to abiotic stimulus	1	c30628_g1
GO:0008150	Biological Process	GO:0009987	cellular process	GO:0051716	cellular response to stimulus	GO:0007165	signal transduction	732	c4317_g1,c625_g1,c12865_g1,c8949_g1,c42868_g1,c14108_g1,c11155_g1,c27306_g1,c14711_g1,c16117_g1,c19776_g1,c28566_g1,c7864_g1,c12176_g1,c15487_g1,c2198_g1,c16504_g1,c6517_g1,c17062_g1,c18797_g1,c16920_g3,c10968_g1,c17881_g1,c3180_g1,c16165_g1,c46671_g1,c9690_g1,c3289_g1,c14663_g2,c12903_g1,c43522_g1,c9273_g1,c43903_g1,c47266_g1,c17088_g1,c13922_g1,c16302_g1,c14793_g1,c1583_g1,c25415_g1,c15820_g1,c…
GO:0008150	Biological Process	GO:0009987	cellular process	GO:0050794	regulation of cellular process	GO:0051726	regulation of cell cycle	52	c30269_g1,c13110_g1,c5166_g1,c16633_g1,c40121_g1,c18054_g1,c5844_g1,c6892_g2,c13479_g1,c7806_g1,c31952_g1,c31253_g1,c1994_g1,c16333_g1,c1003_g1,c7955_g1,c37929_g1,c30331_g1,c9295_g1,c3096_g1,c6319_g1,c26412_g1,c14309_g1,c13439_g1,c21943_g1,c11546_g1,c25154_g1,c31892_g1,c12229_g1,c796_g1,c42374_g1,c14916_g1,c47668_g1,c22569_g1,c21644_g1,c17882_g1,c17743_g1,c28399_g1,c17905_g1,c29575_g1,c30628_g1,c…
GO:0008150	Biological Process	GO:0009987	cellular process	GO:0050794	regulation of cellular process	GO:0060968	regulation of gene silencing	1	c9366_g1
GO:0008150	Biological Process	GO:0009987	cellular process	GO:0050794	regulation of cellular process	GO:0007165	signal transduction	732	c4317_g1,c625_g1,c12865_g1,c8949_g1,c42868_g1,c14108_g1,c11155_g1,c27306_g1,c14711_g1,c16117_g1,c19776_g1,c28566_g1,c7864_g1,c12176_g1,c15487_g1,c2198_g1,c16504_g1,c6517_g1,c17062_g1,c18797_g1,c16920_g3,c10968_g1,c17881_g1,c3180_g1,c16165_g1,c46671_g1,c9690_g1,c3289_g1,c14663_g2,c12903_g1,c43522_g1,c9273_g1,c43903_g1,c47266_g1,c17088_g1,c13922_g1,c16302_g1,c14793_g1,c1583_g1,c25415_g1,c15820_g1,c…
GO:0008150	Biological Process	GO:0009987	cellular process	GO:0050794	regulation of cellular process	GO:0051983	regulation of chromosome segregation	17	c18054_g1,c14916_g1,c1994_g1,c9295_g1,c7955_g1,c28399_g1,c7806_g1,c13479_g1,c827_g1,c11546_g1,c21943_g1,c16024_g1,c13439_g1,c6319_g1,c3096_g1,c12024_g1,c22358_g1
GO:0008150	Biological Process	GO:0009987	cellular process	GO:0050794	regulation of cellular process	GO:0044068	modulation by symbiont of host cellular process	15	c18544_g1,c31511_g1,c7908_g1,c5411_g1,c10699_g1,c21422_g1,c46305_g1,c2607_g1,c14182_g1,c23407_g1,c12925_g1,c14481_g2,c44859_g1,c855_g1,c22218_g1
GO:0008150	Biological Process	GO:0009987	cellular process	GO:0050794	regulation of cellular process	GO:0048522	positive regulation of cellular process	146	c11755_g1,c23753_g1,c22664_g1,c47021_g1,c17058_g1,c35572_g1,c27379_g1,c4208_g1,c6810_g1,c7011_g1,c38108_g1,c12003_g1,c26230_g1,c16651_g1,c15248_g1,c13860_g1,c4430_g1,c25056_g1,c29487_g1,c8223_g1,c44379_g1,c42904_g1,c36652_g1,c37212_g1,c21361_g1,c47553_g1,c45971_g1,c22489_g1,c23340_g1,c2849_g1,c43860_g1,c31172_g1,c10970_g1,c24568_g1,c46176_g1,c4962_g1,c13218_g1,c16228_g1,c26462_g1,c11675_g1,c8156_…
GO:0008150	Biological Process	GO:0009987	cellular process	GO:0050794	regulation of cellular process	GO:0034762	regulation of transmembrane transport	10	c4692_g1,c43026_g1,c27897_g1,c5203_g1,c15995_g1,c4915_g1,c33381_g1,c22106_g1,c22419_g1,c42904_g1
GO:0008150	Biological Process	GO:0009987	cellular process	GO:0050794	regulation of cellular process	GO:0032970	regulation of actin filament-based process	18	c22817_g1,c40268_g1,c13722_g1,c9371_g1,c16519_g1,c19586_g1,c27150_g1,c37951_g1,c43618_g1,c9790_g1,c14781_g1,c39097_g1,c43338_g1,c18441_g1,c32677_g1,c12104_g1,c44583_g1,c8613_g1
GO:0008150	Biological Process	GO:0009987	cellular process	GO:0050794	regulation of cellular process	GO:0050865	regulation of cell activation	3	c43980_g1,c1213_g1,c21098_g1
GO:0008150	Biological Process	GO:0009987	cellular process	GO:0050794	regulation of cellular process	GO:0045595	regulation of cell differentiation	8	c31952_g1,c16540_g2,c15912_g1,c25353_g1,c32158_g1,c13593_g1,c19946_g1,c29330_g1
GO:0008150	Biological Process	GO:0009987	cellular process	GO:0050794	regulation of cellular process	GO:0010646	regulation of cell communication	94	c15021_g1,c30628_g1,c15567_g1,c42904_g1,c23423_g1,c37666_g1,c43530_g1,c20822_g1,c9134_g1,c44194_g1,c29487_g1,c9142_g1,c34256_g1,c16768_g1,c10808_g1,c16422_g1,c46305_g1,c37631_g1,c27462_g1,c32740_g1,c6746_g1,c11977_g1,c4208_g1,c2499_g1,c16210_g1,c7011_g1,c24570_g1,c35572_g1,c5203_g1,c16395_g2,c11762_g1,c16556_g3,c43827_g1,c37320_g1,c23853_g1,c15930_g2,c27071_g1,c45208_g1,c8949_g1,c39101_g1,c8203_g…
GO:0008150	Biological Process	GO:0009987	cellular process	GO:0050794	regulation of cellular process	GO:0051270	regulation of cellular component movement	15	c21644_g1,c5844_g1,c46305_g1,c28616_g1,c41808_g1,c27026_g1,c26956_g1,c16801_g1,c18533_g1,c2499_g1,c30331_g1,c25107_g1,c35300_g1,c22358_g1,c15166_g1
GO:0008150	Biological Process	GO:0009987	cellular process	GO:0050794	regulation of cellular process	GO:0048523	negative regulation of cellular process	121	c24072_g1,c45342_g1,c28399_g1,c40382_g1,c16594_g1,c27462_g1,c8300_g1,c9371_g1,c34256_g1,c24432_g1,c47668_g1,c9142_g1,c14975_g2,c22569_g1,c37631_g1,c40352_g1,c38432_g1,c14585_g1,c8289_g1,c22358_g1,c29487_g1,c12024_g1,c43338_g1,c20822_g1,c23705_g1,c29575_g1,c30628_g1,c15021_g1,c37409_g1,c24338_g1,c827_g1,c14182_g1,c36792_g1,c31253_g1,c6858_g1,c41081_g1,c41350_g1,c37929_g1,c9295_g1,c30269_g1,c14009_…
GO:0008150	Biological Process	GO:0009987	cellular process	GO:0050794	regulation of cellular process	GO:0010941	regulation of cell death	30	c8289_g1,c13860_g1,c23407_g1,c4430_g1,c10809_g1,c29487_g1,c4223_g1,c3312_g1,c30628_g1,c33660_g1,c14182_g1,c8080_g1,c37409_g1,c15354_g1,c27654_g1,c16667_g2,c9768_g1,c44320_g1,c14625_g1,c30291_g1,c34819_g1,c16651_g1,c44230_g1,c16792_g1,c23446_g1,c20664_g1,c14432_g2,c2849_g1,c9375_g1,c10837_g1
GO:0008150	Biological Process	GO:0009987	cellular process	GO:0050794	regulation of cellular process	GO:0060627	regulation of vesicle-mediated transport	3	c17285_g1,c46594_g1,c13426_g1
GO:0008150	Biological Process	GO:0009987	cellular process	GO:0050794	regulation of cellular process	GO:0051302	regulation of cell division	23	c17743_g1,c7806_g1,c13479_g1,c9295_g1,c28399_g1,c7955_g1,c1003_g1,c1994_g1,c14916_g1,c22569_g1,c18054_g1,c22358_g1,c35266_g1,c12024_g1,c6319_g1,c3096_g1,c21943_g1,c827_g1,c11546_g1,c16024_g1,c15208_g1,c13439_g1,c1879_g1
GO:0008150	Biological Process	GO:0009987	cellular process	GO:0050794	regulation of cellular process	GO:0060341	regulation of cellular localization	3	c46594_g1,c13426_g1,c7106_g1
GO:0008150	Biological Process	GO:0009987	cellular process	GO:0050794	regulation of cellular process	GO:0042127	regulation of cell proliferation	7	c8223_g1,c11675_g1,c17110_g2,c47021_g1,c6805_g1,c37929_g1,c17882_g1
GO:0008150	Biological Process	GO:0009987	cellular process	GO:0050794	regulation of cellular process	GO:0031323	regulation of cellular metabolic process	1309	c34628_g1,c23337_g1,c34650_g1,c27056_g1,c4518_g1,c10774_g1,c42543_g1,c12125_g1,c16659_g1,c16708_g1,c47165_g1,c43166_g1,c39077_g1,c16785_g1,c2252_g1,c8590_g1,c23783_g1,c40332_g1,c3377_g1,c26245_g1,c2005_g1,c38686_g1,c15800_g1,c45371_g1,c9058_g1,c9725_g1,c35854_g1,c31076_g1,c13750_g1,c23433_g1,c15253_g1,c16409_g1,c10809_g1,c43081_g1,c9607_g1,c45364_g1,c35713_g1,c10447_g2,c12883_g1,c2678_g1,c3097_g1…
GO:0008150	Biological Process	GO:0009987	cellular process	GO:0050794	regulation of cellular process	GO:0051128	regulation of cellular component organization	109	c36280_g1,c15130_g1,c14019_g1,c9790_g1,c31590_g1,c16024_g1,c1879_g1,c12268_g1,c18441_g1,c29800_g1,c32677_g1,c29242_g1,c37456_g1,c13722_g1,c14452_g1,c15160_g1,c35033_g1,c40268_g1,c33579_g1,c22817_g1,c14838_g1,c15945_g1,c37951_g1,c19231_g1,c14916_g1,c45009_g1,c14781_g1,c4962_g1,c31732_g1,c37982_g1,c16228_g1,c31172_g1,c43860_g1,c25071_g1,c21943_g1,c8613_g1,c11546_g1,c32803_g1,c9869_g1,c40070_g1,c358…
GO:0008150	Biological Process	GO:0009987	cellular process	GO:0050794	regulation of cellular process	GO:0050792	regulation of viral process	9	c12969_g1,c39049_g1,c45149_g1,c8700_g1,c9766_g1,c11437_g1,c17345_g1,c23109_g1,c24162_g1
GO:0008150	Biological Process	GO:0009987	cellular process	GO:0050794	regulation of cellular process	GO:0032886	regulation of microtubule-based process	26	c26230_g1,c15160_g1,c15184_g1,c28399_g1,c32716_g1,c21361_g1,c40121_g1,c19231_g1,c41360_g1,c15945_g1,c31590_g1,c22664_g1,c23753_g1,c35117_g1,c25071_g1,c31172_g1,c46132_g1,c36280_g1,c37982_g1,c9159_g1,c4962_g1,c37456_g1,c20173_g1,c29575_g1,c40070_g1,c32803_g1
GO:0008150	Biological Process	GO:0009987	cellular process	GO:0048522	positive regulation of cellular process	GO:0031325	positive regulation of cellular metabolic process	92	c13036_g1,c15130_g1,c12824_g1,c19863_g1,c43467_g1,c6667_g1,c16969_g1,c10809_g1,c36370_g1,c32350_g1,c40332_g1,c10423_g1,c4544_g1,c39397_g1,c15329_g1,c26245_g1,c19362_g1,c2198_g1,c6805_g1,c22523_g1,c38049_g1,c46580_g1,c14625_g1,c34819_g1,c8156_g1,c39385_g1,c43860_g1,c10970_g1,c24568_g1,c46176_g1,c13218_g1,c31732_g1,c26462_g1,c16228_g1,c27056_g1,c8682_g1,c14296_g1,c17881_g1,c28999_g1,c12432_g1,c3155…
GO:0008150	Biological Process	GO:0009987	cellular process	GO:0048522	positive regulation of cellular process	GO:0010647	positive regulation of cell communication	22	c6670_g1,c10992_g2,c39427_g1,c2198_g1,c46854_g1,c31552_g1,c10837_g1,c14432_g2,c8898_g1,c662_g1,c24570_g1,c29487_g1,c12422_g1,c35572_g1,c4208_g1,c6746_g1,c15334_g1,c13259_g1,c9233_g1,c8815_g1,c15354_g1,c7011_g1
GO:0008150	Biological Process	GO:0009987	cellular process	GO:0048522	positive regulation of cellular process	GO:0034764	positive regulation of transmembrane transport	10	c33381_g1,c4915_g1,c15995_g1,c5203_g1,c27897_g1,c4692_g1,c43026_g1,c42904_g1,c22419_g1,c22106_g1
GO:0008150	Biological Process	GO:0009987	cellular process	GO:0048522	positive regulation of cellular process	GO:0051130	positive regulation of cellular component organization	29	c22817_g1,c26230_g1,c15248_g1,c46594_g1,c5684_g1,c13722_g1,c27056_g1,c37951_g1,c41360_g1,c22664_g1,c31590_g1,c43618_g1,c23753_g1,c43860_g1,c31172_g1,c37636_g1,c25071_g1,c15130_g1,c16228_g1,c39097_g1,c31732_g1,c37982_g1,c4962_g1,c14781_g1,c20173_g1,c36652_g1,c32803_g1,c13426_g1,c8613_g1
GO:0008150	Biological Process	GO:0009987	cellular process	GO:0048522	positive regulation of cellular process	GO:0010942	positive regulation of cell death	11	c30628_g1,c9375_g1,c2849_g1,c9768_g1,c10809_g1,c14625_g1,c13860_g1,c4430_g1,c16651_g1,c4223_g1,c34819_g1
GO:0008150	Biological Process	GO:0009987	cellular process	GO:0048522	positive regulation of cellular process	GO:0045787	positive regulation of cell cycle	1	c30628_g1
GO:0008150	Biological Process	GO:0009987	cellular process	GO:0010496	intercellular transport	GO:1902586	multi-organism intercellular transport	14	c11862_g1,c10426_g1,c44606_g1,c14304_g1,c32299_g1,c22317_g1,c42714_g1,c18285_g1,c8571_g1,c16239_g3,c13975_g1,c5035_g2,c16439_g1,c40808_g1
GO:0008150	Biological Process	GO:0009987	cellular process	GO:0019835	cytolysis	GO:0051715	cytolysis in other organism	5	c44859_g1,c2890_g1,c13423_g1,c12176_g1,c37205_g1
GO:0008150	Biological Process	GO:0009987	cellular process	GO:0044237	cellular metabolic process	GO:0006725	cellular aromatic compound metabolic process	3567	c40245_g1,c47123_g1,c26982_g1,c43792_g1,c25478_g1,c12126_g1,c44387_g1,c15790_g1,c43334_g1,c22563_g1,c4291_g1,c24708_g1,c5443_g1,c40002_g1,c28655_g1,c1717_g1,c24632_g1,c9870_g1,c33771_g1,c38510_g1,c29917_g1,c24256_g1,c39279_g1,c37620_g1,c20594_g1,c26236_g1,c27446_g1,c473_g1,c17035_g1,c9788_g1,c21711_g1,c16505_g1,c14238_g2,c41787_g1,c23366_g1,c11710_g1,c24767_g1,c16899_g1,c14954_g1,c22333_g1,c23795…
g1,c1350_g1,c42050_g1,c10034_g1,c10156_g1,c25467_g1,c6914_g1,c41545_g1,c7106_g1,c42513_g1,c39800_g1,c2961_g1,c12867_g1,c24183_g1,c13450_g1,c27715_g1,c30415_g1,c40431_g1,c13449_g1,c6455_g1,c42455_g1,c17303_g1,c6960_g1,c35243_g1,c42021_g1,c12879_g1,c33680_g1,c11771_g1,c24286_g1,c14197_g1,c43708_g1,c37500_g1,c1753_g1,c33006_g1,c13048_g2,c18880_g1,c2219_g1,c16392_g1,c13988_g1,c45703_g1,c39209_g1,c129…
GO:0008150	Biological Process	GO:0009987	cellular process	GO:0044237	cellular metabolic process	GO:0044255	cellular lipid metabolic process	354	c16505_g1,c28084_g1,c28487_g1,c45089_g1,c8903_g1,c17064_g1,c15231_g1,c15183_g1,c141_g1,c15802_g1,c42023_g1,c15749_g1,c35040_g1,c10383_g1,c6629_g1,c36764_g1,c45229_g1,c15189_g1,c10207_g1,c8740_g1,c722_g1,c36819_g1,c42949_g1,c43276_g1,c16544_g2,c10864_g1,c8533_g1,c16893_g1,c9591_g1,c19131_g1,c22952_g1,c36895_g1,c39515_g1,c37555_g1,c29611_g1,c3159_g1,c42746_g1,c29919_g1,c16748_g1,c25136_g1,c9293_g1,…
GO:0008150	Biological Process	GO:0009987	cellular process	GO:0044237	cellular metabolic process	GO:0034641	cellular nitrogen compound metabolic process	4425	c16232_g2,c43467_g1,c16117_g1,c19288_g1,c38673_g1,c8461_g1,c442_g1,c26046_g1,c14172_g1,c2726_g1,c27814_g1,c18797_g1,c2442_g1,c17022_g3,c26152_g1,c40712_g1,c14985_g1,c47246_g1,c45288_g1,c32851_g1,c39304_g1,c45798_g1,c498_g1,c34658_g1,c36652_g1,c46627_g1,c36760_g1,c11370_g1,c14793_g1,c23710_g1,c22777_g1,c22926_g1,c17492_g1,c46820_g1,c37488_g1,c11126_g1,c46269_g1,c40250_g1,c18391_g1,c15489_g1,c32747…
7636_g1,c33352_g1,c14204_g1,c27833_g1,c18545_g1,c27285_g1,c7070_g1,c32599_g1,c43575_g1,c43879_g1,c29879_g1,c17357_g1,c38231_g1,c39444_g1,c29118_g1,c7026_g1,c24074_g1,c14155_g1,c38783_g1,c10007_g1,c10683_g1,c24058_g1,c14447_g1,c2746_g1,c14493_g1,c20706_g1,c42715_g1,c15056_g1,c39100_g1,c15102_g1,c24270_g1,c9905_g1,c11960_g1,c21126_g1,c16680_g1,c21189_g1,c1233_g1,c4604_g1,c31195_g1,c45005_g1,c12805_…
GO:0008150	Biological Process	GO:0009987	cellular process	GO:0044237	cellular metabolic process	GO:0072593	reactive oxygen species metabolic process	18	c18273_g1,c36040_g1,c43686_g1,c30598_g1,c5057_g1,c32929_g1,c13008_g1,c28982_g1,c18315_g1,c22999_g1,c45454_g1,c13590_g1,c38462_g1,c5053_g1,c28171_g1,c13008_g2,c3176_g1,c16706_g1
GO:0008150	Biological Process	GO:0009987	cellular process	GO:0044237	cellular metabolic process	GO:0006413	translational initiation	77	c14985_g1,c14329_g1,c12125_g1,c37274_g1,c31899_g1,c36238_g1,c16785_g1,c14548_g1,c8337_g1,c16785_g2,c9905_g1,c14522_g1,c918_g1,c5009_g1,c34821_g1,c4688_g1,c2541_g1,c16405_g2,c40079_g1,c42706_g1,c25522_g1,c31300_g1,c44197_g1,c7268_g1,c20278_g1,c15340_g1,c31214_g1,c137_g1,c17457_g1,c45421_g1,c42489_g1,c10114_g1,c40039_g1,c18560_g1,c42656_g1,c37221_g1,c3992_g1,c46456_g1,c32599_g1,c37098_g1,c14009_g1,…
GO:0008150	Biological Process	GO:0009987	cellular process	GO:0044237	cellular metabolic process	GO:0043446	cellular alkane metabolic process	30	c30862_g1,c14371_g1,c27445_g1,c27508_g1,c204_g2,c5435_g1,c17113_g1,c4291_g1,c7104_g1,c13304_g1,c10224_g1,c19476_g1,c16741_g2,c38617_g1,c33433_g1,c1963_g1,c6976_g1,c416_g1,c30970_g1,c32674_g1,c12912_g1,c23024_g1,c12206_g1,c41859_g1,c5276_g1,c28785_g1,c21007_g1,c26205_g1,c9526_g1,c13763_g1
GO:0008150	Biological Process	GO:0009987	cellular process	GO:0044237	cellular metabolic process	GO:0034754	cellular hormone metabolic process	57	c12391_g1,c12622_g1,c23499_g1,c15659_g1,c14940_g1,c22680_g1,c22_g1,c34891_g1,c9548_g1,c14549_g1,c3143_g1,c36784_g1,c25178_g1,c16500_g1,c9550_g1,c16235_g1,c24178_g1,c15524_g1,c40918_g1,c15630_g1,c14642_g1,c43007_g1,c33338_g1,c33675_g1,c16574_g1,c16577_g1,c30032_g1,c27107_g1,c47128_g1,c42370_g1,c14513_g1,c17576_g1,c39816_g1,c12451_g1,c12173_g1,c17615_g1,c8432_g1,c5_g1,c26476_g1,c15805_g1,c15861_g1,…
GO:0008150	Biological Process	GO:0009987	cellular process	GO:0044237	cellular metabolic process	GO:0097354	prenylation	12	c15213_g1,c8152_g1,c41874_g1,c25812_g1,c8210_g1,c13946_g1,c12363_g1,c33136_g1,c34192_g1,c15157_g2,c6135_g1,c44264_g1
[truncated: 366 more rows]
