# Supplementary material for: De novo characterization of the pine aphid Cinara pinitabulaeformis Zhang et Zhang transcriptome and analysis of genes relevant to pesticides
Source: PLoS One. 2017 Jun 1;12(6):e0178496. doi: 10.1371/journal.pone.0178496 (PMC5453536; doi:10.1371/journal.pone.0178496)
Supplement: S2 Table — (XLS) [file pone.0178496.s002.xls]

## Sheet: KEGG_classification
S2 Table. KEGG summary of Cinara pinitabulaeformis Zhang et Zhang transcriptome.
No.	KEGG Pathway	Pathway ID	Gene Number
1	Apoptosis	ko04210	42
2	Cell cycle	ko04110	155
3	Oocyte meiosis	ko04114	150
4	p53 signaling pathway	ko04115	40
5	Regulation of actin cytoskeleton	ko04810	129
6	Adherens junction	ko04520	72
7	Focal adhesion	ko04510	133
8	Gap junction	ko04540	97
9	Signaling pathways regulating pluripotency of stem cells	ko04550	66
10	Tight junction	ko04530	115
11	Endocytosis	ko04144	208
12	Lysosome	ko04142	158
13	Peroxisome	ko04146	131
14	Phagosome	ko04145	160
15	Regulation of autophagy	ko04140	31
16	ABC transporters	ko02010	79
17	AMPK signaling pathway	ko04152	155
18	Calcium signaling pathway	ko04020	125
19	ErbB signaling pathway	ko04012	49
20	FoxO signaling pathway	ko04068	78
21	HIF-1 signaling pathway	ko04066	108
22	Hedgehog signaling pathway	ko04340	34
23	Hippo signaling pathway	ko04390	131
24	Hippo signaling pathway -fly	ko04391	96
25	Jak-STAT signaling pathway	ko04630	29
26	MAPK signaling pathway	ko04010	145
27	MAPK signaling pathway - fly	ko04013	17
28	NF-kappa B signaling pathway	ko04064	47
29	Notch signaling pathway	ko04330	35
30	PI3K-Akt signaling pathway	ko04151	172
31	Phosphatidylinositol signaling system	ko04070	103
32	Rap1 signaling pathway	ko04015	127
33	Ras signaling pathway	ko04014	108
34	Sphingolipid signaling pathway	ko04071	72
35	TGF-beta signaling pathway	ko04350	57
36	TNF signaling pathway	ko04668	39
37	VEGF signaling pathway	ko04370	28
38	Wnt signaling pathway	ko04310	88
39	cAMP signaling pathway	ko04024	174
40	cGMP - PKG signaling pathway	ko04022	144
41	mTOR signaling pathway	ko04150	61
42	Cell adhesion molecules (CAMs)	ko04514	21
43	Cytokine-cytokine receptor interaction	ko04060	12
44	ECM-receptor interaction	ko04512	39
45	Neuroactive ligand-receptor interaction	ko04080	70
46	Proteasome	ko03050	82
47	Protein export	ko03060	42
48	Protein processing in endoplasmic reticulum	ko04141	268
49	RNA degradation	ko03018	137
50	SNARE interactions in vesicular transport	ko04130	24
51	Sulfur relay system	ko04122	12
52	Ubiquitin mediated proteolysis	ko04120	179
53	Base excision repair	ko03410	44
54	DNA replication	ko03030	65
55	Fanconi anemia pathway	ko03460	48
56	Homologous recombination	ko03440	33
57	Mismatch repair	ko03430	35
58	Non-homologous end-joining	ko03450	11
59	Nucleotide excision repair	ko03420	65
60	Basal transcription factors	ko03022	44
61	RNA polymerase	ko03020	46
62	Spliceosome	ko03040	247
63	Aminoacyl-tRNA biosynthesis	ko00970	127
64	RNA transport	ko03013	203
65	Ribosome	ko03010	506
66	Ribosome biogenesis in eukaryotes	ko03008	129
67	mRNA surveillance pathway	ko03015	113
68	Alanine, aspartate and glutamate metabolism	ko00250	67
69	Arginine and proline metabolism	ko00330	45
70	Arginine biosynthesis	ko00220	33
71	Cysteine and methionine metabolism	ko00270	77
72	Glycine, serine and threonine metabolism	ko00260	75
73	Histidine metabolism	ko00340	21
74	Lysine biosynthesis	ko00300	5
75	Lysine degradation	ko00310	66
76	Phenylalanine metabolism	ko00360	24
77	Phenylalanine, tyrosine and tryptophan biosynthesis	ko00400	11
78	Tryptophan metabolism	ko00380	54
79	Tyrosine metabolism	ko00350	42
80	Valine, leucine and isoleucine biosynthesis	ko00290	1
81	Valine, leucine and isoleucine degradation	ko00280	76
82	Butirosin and neomycin biosynthesis	ko00524	5
83	Caffeine metabolism	ko00232	10
84	Monobactam biosynthesis	ko00261	9
85	Amino sugar and nucleotide sugar metabolism	ko00520	86
86	Ascorbate and aldarate metabolism	ko00053	58
87	Butanoate metabolism	ko00650	31
88	Citrate cycle (TCA cycle)	ko00020	112
89	Fructose and mannose metabolism	ko00051	55
90	Galactose metabolism	ko00052	57
91	Glycolysis / Gluconeogenesis	ko00010	163
92	Glyoxylate and dicarboxylate metabolism	ko00630	82
93	Inositol phosphate metabolism	ko00562	80
94	Pentose and glucuronate interconversions	ko00040	91
95	Pentose phosphate pathway	ko00030	73
96	Propanoate metabolism	ko00640	32
97	Pyruvate metabolism	ko00620	93
98	Starch and sucrose metabolism	ko00500	107
99	Nitrogen metabolism	ko00910	32
100	Oxidative phosphorylation	ko00190	258
101	Sulfur metabolism	ko00920	20
102	Glycosaminoglycan biosynthesis - chondroitin sulfate / dermatan sulfate	ko00532	6
103	Glycosaminoglycan biosynthesis - heparan sulfate / heparin	ko00534	17
104	Glycosaminoglycan biosynthesis - keratan sulfate	ko00533	4
105	Glycosaminoglycan degradation	ko00531	14
106	Glycosphingolipid biosynthesis - ganglio series	ko00604	35
107	Glycosphingolipid biosynthesis - globo series	ko00603	11
108	Glycosphingolipid biosynthesis - lacto and neolacto series	ko00601	6
109	Glycosylphosphatidylinositol(GPI)-anchor biosynthesis	ko00563	21
110	Mucin type O-glycan biosynthesis	ko00512	11
111	N-Glycan biosynthesis	ko00510	52
112	Other glycan degradation	ko00511	21
113	Other types of O-glycan biosynthesis	ko00514	22
114	Arachidonic acid metabolism	ko00590	39
115	Biosynthesis of unsaturated fatty acids	ko01040	50
116	Ether lipid metabolism	ko00565	22
117	Fatty acid biosynthesis	ko00061	47
118	Fatty acid degradation	ko00071	110
119	Fatty acid elongation	ko00062	42
120	Glycerolipid metabolism	ko00561	59
121	Glycerophospholipid metabolism	ko00564	68
122	Linoleic acid metabolism	ko00591	12
123	Primary bile acid biosynthesis	ko00120	7
124	Sphingolipid metabolism	ko00600	29
125	Steroid biosynthesis	ko00100	14
126	Steroid hormone biosynthesis	ko00140	55
127	Synthesis and degradation of ketone bodies	ko00072	40
128	alpha-Linolenic acid metabolism	ko00592	28
129	Biotin metabolism	ko00780	5
130	Folate biosynthesis	ko00790	18
131	Lipoic acid metabolism	ko00785	5
132	Nicotinate and nicotinamide metabolism	ko00760	25
133	One carbon pool by folate	ko00670	26
134	Pantothenate and CoA biosynthesis	ko00770	11
135	Porphyrin and chlorophyll metabolism	ko00860	75
136	Retinol metabolism	ko00830	74
137	Riboflavin metabolism	ko00740	3
138	Thiamine metabolism	ko00730	6
139	Ubiquinone and other terpenoid-quinone biosynthesis	ko00130	14
140	Vitamin B6 metabolism	ko00750	9
141	Cyanoamino acid metabolism	ko00460	21
142	D-Glutamine and D-glutamate metabolism	ko00471	2
143	Glutathione metabolism	ko00480	79
144	Selenocompound metabolism	ko00450	24
145	Taurine and hypotaurine metabolism	ko00430	11
146	beta-Alanine metabolism	ko00410	36
147	Insect hormone biosynthesis	ko00981	15
148	Terpenoid backbone biosynthesis	ko00900	48
149	Purine metabolism	ko00230	200
150	Pyrimidine metabolism	ko00240	141
151	2-Oxocarboxylic acid metabolism	ko01210	50
152	Biosynthesis of amino acids	ko01230	216
153	Carbon metabolism	ko01200	310
154	Degradation of aromatic compounds	ko01220	26
155	Fatty acid metabolism	ko01212	127
156	Drug metabolism - cytochrome P450	ko00982	67
157	Drug metabolism - other enzymes	ko00983	63
158	Metabolism of xenobiotics by cytochrome P450	ko00980	75
159	Adrenergic signaling in cardiomyocytes	ko04261	103
160	Cardiac muscle contraction	ko04260	91
161	Vascular smooth muscle contraction	ko04270	113
162	Axon guidance	ko04360	59
163	Dorso-ventral axis formation	ko04320	39
164	Osteoclast differentiation	ko04380	34
165	Bile secretion	ko04976	108
166	Carbohydrate digestion and absorption	ko04973	26
167	Fat digestion and absorption	ko04975	29
168	Gastric acid secretion	ko04971	80
169	Mineral absorption	ko04978	35
170	Pancreatic secretion	ko04972	85
171	Protein digestion and absorption	ko04974	77
172	Salivary secretion	ko04970	72
173	Vitamin digestion and absorption	ko04977	33
174	Adipocytokine signaling pathway	ko04920	43
175	Estrogen signaling pathway	ko04915	128
176	Glucagon signaling pathway	ko04922	123
177	GnRH signaling pathway	ko04912	77
178	Insulin secretion	ko04911	47
179	Insulin signaling pathway	ko04910	150
180	Melanogenesis	ko04916	63
181	Ovarian Steroidogenesis	ko04913	19
182	Oxytocin signaling pathway	ko04921	149
183	PPAR signaling pathway	ko03320	94
184	Progesterone-mediated oocyte maturation	ko04914	75
185	Prolactin signaling pathway	ko04917	36
186	Regulation of lipolysis in adipocyte	ko04923	25
187	Renin secretion	ko04924	74
188	Renin-angiotensin system	ko04614	24
189	Thyroid hormone signaling pathway	ko04919	116
190	Thyroid hormone synthesis	ko04918	72
191	Circadian entrainment	ko04713	83
192	Circadian rhythm	ko04710	35
193	Circadian rhythm - fly	ko04711	8
194	Aldosterone-regulated sodium reabsorption	ko04960	19
195	Collecting duct acid secretion	ko04966	31
196	Endocrine and other factor-regulated calcium reabsorption	ko04961	34
197	Proximal tubule bicarbonate reclamation	ko04964	16
198	Vasopressin-regulated water reabsorption	ko04962	49
199	Antigen processing and presentation	ko04612	108
200	B cell receptor signaling pathway	ko04662	27
201	Chemokine signaling pathway	ko04062	77
202	Complement and coagulation cascades	ko04610	5
203	Cytosolic DNA-sensing pathway	ko04623	25
204	Fc epsilon RI signaling pathway	ko04664	29
205	Fc gamma R-mediated phagocytosis	ko04666	47
206	Hematopoietic cell lineage	ko04640	12
207	Leukocyte transendothelial migration	ko04670	66
208	NOD-like receptor signaling pathway	ko04621	37
209	Natural killer cell mediated cytotoxicity	ko04650	32
210	Platelet activation	ko04611	92
211	RIG-I-like receptor signaling pathway	ko04622	19
212	T cell receptor signaling pathway	ko04660	45
213	Toll-like receptor signaling pathway	ko04620	47
214	Cholinergic synapse	ko04725	69
215	Dopaminergic synapse	ko04728	109
216	GABAergic synapse	ko04727	45
217	Glutamatergic synapse	ko04724	81
218	Long-term depression	ko04730	51
219	Long-term potentiation	ko04720	76
220	Neurotrophin signaling pathway	ko04722	111
221	Retrograde endocannabinoid signaling	ko04723	59
222	Serotonergic synapse	ko04726	65
223	Synaptic vesicle cycle	ko04721	75
224	Inflammatory mediator regulation of TRP channels	ko04750	72
225	Olfactory transduction	ko04740	34
226	Phototransduction	ko04744	23
227	Phototransduction - fly	ko04745	73
228	Taste transduction	ko04742	15
