# Supplementary material for: De novo characterization of the pine aphid Cinara pinitabulaeformis Zhang et Zhang transcriptome and analysis of genes relevant to pesticides
Source: PLoS One. 2017 Jun 1;12(6):e0178496. doi: 10.1371/journal.pone.0178496 (PMC5453536; doi:10.1371/journal.pone.0178496)
Supplement: S3 Table — (XLS) [file pone.0178496.s003.xls]

## Sheet: virus.Annotation_Summary
S3 Table. Identified virus in Cinara pinitabulaeformis Zhang et Zhang transcriptome.
Genes ID	Gene Length	NR Description	NT Description	KO Description	Swissprot Description	PFAM description	BP Description	MF Description	CC Description	KOG Description
c38115_g1	393	--	--	--	--	Reovirus core-spike protein lambda-2 (L2)//Conserved region of Rad21 / Rec8 like protein	RNA modification//7-methylguanosine mRNA capping	mRNA guanylyltransferase activity//mRNA (guanine-N7-)-methyltransferase activity//ATP binding	nuclear chromosome//viral capsid	--
c16529_g2	2409	PREDICTED: hrp65 protein-like isoform X2 [Acyrthosiphon pisum]	PREDICTED: Acyrthosiphon pisum hrp65 protein-like (LOC100163062), transcript variant X2, mRNA	splicing factor, proline- and glutamine-rich	Hrp65 protein OS=Chironomus tentans GN=HRP65 PE=1 SV=1	RNA recognition motif. (a.k.a. RRM, RBD, or RNP domain)//Poliovirus 3A protein like	purine nucleobase metabolic process//proteolysis	RNA-directed RNA polymerase activity//nucleic acid binding//cysteine-type endopeptidase activity//nucleoside-triphosphatase activity	RNA-directed RNA polymerase complex	RNA-binding protein p54nrb (RRM superfamily)
c32109_g1	245	PREDICTED: xenotropic and polytropic retrovirus receptor 1-like [Acyrthosiphon pisum]	--	--	--	--	--	--	--	--
c13975_g1	1331	PREDICTED: uncharacterized protein LOC100169149 isoform X1 [Acyrthosiphon pisum]	PREDICTED: Acyrthosiphon pisum uncharacterized protein CG1161-like (LOC100169149), transcript variant X3, mRNA	--	Uncharacterized protein CG1161 OS=Drosophila melanogaster GN=CG1161 PE=3 SV=1	Cytochrome C oxidase subunit II, transmembrane domain//TMEM9//Geminivirus putative movement protein	transport of virus in host, cell to cell//electron transport chain	--	integral component of membrane	--
c31511_g1	217	PREDICTED: BTB/POZ domain-containing protein 7 [Acyrthosiphon pisum]	PREDICTED: Acyrthosiphon pisum BTB/POZ domain-containing protein 7 (LOC100163111), mRNA	--	--	Microvirus lysis protein (E), C terminus	modulation by virus of host process	enzyme inhibitor activity	--	--
c10799_g1	525	PREDICTED: folate transporter 1-like isoform X1 [Acyrthosiphon pisum]>gi|641666699|ref|XP_008183823.1| PREDICTED: folate transporter 1-like isoform X1 [Acyrthosiphon pisum]>gi|641666701|ref|XP_008183824.1| PREDICTED: folate transporter 1-like isoform X1 [Acyrthosiphon pisum]	--	solute carrier family 19 (thiamine transporter), member 2/3	Folate transporter 1 OS=Caenorhabditis elegans GN=folt-1 PE=2 SV=3	Reduced folate carrier//Herpesvirus UL25 family	transport//viral genome packaging	--	host cell nucleus//membrane	Micronutrient transporters (folate transporter family)
c19474_g1	322	PREDICTED: uncharacterized protein LOC100166494 [Acyrthosiphon pisum]	--	--	Retrovirus-related Pol polyprotein from transposon 17.6 OS=Drosophila melanogaster GN=pol PE=3 SV=1	--	--	--	--	FOG: Transposon-encoded proteins with TYA, reverse transcriptase, integrase domains in various combinations
c9366_g1	741	--	--	--	--	Geminivirus V1 protein	modulation by virus of host morphology or physiology//negative regulation of gene silencing by RNA	--	host cell cytoplasm	--
c7269_g1	352	Casein kinase I isoform epsilon, partial [Gavia stellata]	PREDICTED: Malus x domestica casein kinase I-like (LOC103431513), transcript variant X4, mRNA	casein kinase 1, delta	Casein kinase I isoform delta-like OS=Arabidopsis thaliana GN=At4g26100 PE=2 SV=2	Protein kinase domain//Protein tyrosine kinase//Lipopolysaccharide kinase (Kdo/WaaP) family//Poxvirus serine/threonine protein kinase	protein phosphorylation	phosphotransferase activity, alcohol group as acceptor//ATP binding//protein kinase activity	membrane	Casein kinase (serine/threonine/tyrosine protein kinase)
c16686_g1	1974	PREDICTED: mitochondrial coenzyme A transporter SLC25A42-like isoform X2 [Acyrthosiphon pisum]	--	solute carrier family 25, member 42	Mitochondrial coenzyme A transporter SLC25A42 OS=Xenopus laevis GN=slc25a42 PE=2 SV=1	Tymovirus endopeptidase	viral process//proteolysis	cysteine-type endopeptidase activity	--	Mitochondrial solute carrier protein
c40808_g1	340	--	--	--	--	Geminivirus putative movement protein	transport of virus in host, cell to cell	--	integral component of membrane	--
c14021_g1	2972	PREDICTED: semaphorin-2A isoform X1 [Acyrthosiphon pisum]	PREDICTED: Acyrthosiphon pisum semaphorin-2A (LOC100167244), transcript variant X3, mRNA	semaphorin 6	Semaphorin-2A OS=Drosophila melanogaster GN=Sema-2a PE=1 SV=2	Plexin repeat//Sema domain//Circovirus capsid protein	viral capsid assembly	protein binding	host cell nucleus//membrane	Semaphorins
c5536_g1	538	PREDICTED: katanin p60 ATPase-containing subunit A1-like isoform X1 [Acyrthosiphon pisum]	Drosophila willistoni GK14289 (Dwil\GK14289), mRNA	katanin p60 ATPase-containing subunit A1	Katanin p60 ATPase-containing subunit A-like 1 OS=Danio rerio GN=katnal1 PE=2 SV=1	IstB-like ATP binding protein//PhoH-like protein//Cytidylate kinase//Threonylcarbamoyl adenosine biosynthesis protein TsaE//Holliday junction DNA helicase ruvB N-terminus//ABC transporter//AAA domain (dynein-related subfamily)//Parvovirus non-structural protein NS1//Sigma-54 interaction domain//RNA helicase//NTPase//Sigma-54 interaction domain//Zeta toxin//ATPase family associated with various ce…	DNA recombination//viral genome replication//DNA repair//nucleobase-containing compound metabolic process//regulation of transcription, DNA-templated//tRNA threonylcarbamoyladenosine modification//pyrimidine nucleobase metabolic process	four-way junction helicase activity//transcription factor binding//DNA helicase activity//nucleotide phosphatase activity, acting on free nucleotides//ATP binding//ATPase activity//cytidylate kinase activity//RNA binding//RNA helicase activity//kinase activity	replication fork//Holliday junction helicase complex//transcription factor complex	AAA+-type ATPase
c37916_g1	461	PREDICTED: uncharacterized protein LOC100160009 [Acyrthosiphon pisum]	--	--	Putative ankyrin repeat protein L59 OS=Acanthamoeba polyphaga mimivirus GN=MIMI_L59 PE=3 SV=1	Arthropod defensin//Anemonia sulcata toxin III family//DM DNA binding domain//C3HC zinc finger-like	defense response//transport//regulation of transcription, DNA-templated//pathogenesis	zinc ion binding//sodium channel inhibitor activity//sequence-specific DNA binding	nematocyst//nucleus	--
c17114_g2	3675	PREDICTED: uncharacterized protein LOC105449216 [Wasmannia auropunctata]	--	--	--	Bcr-Abl oncoprotein oligomerisation domain//Coronavirus M matrix/glycoprotein	serine family amino acid metabolic process//viral life cycle//signal transduction//protein phosphorylation//phosphorylation	GTPase activator activity//protein serine/threonine kinase activity	--	--
c37510_g1	359	--	--	--	--	Occlusion-derived virus envelope protein ODV-E18	--	--	viral envelope	--
c6405_g1	659	PREDICTED: forkhead box protein G1-like [Acyrthosiphon pisum]	--	--	--	Herpesvirus latent membrane protein 1 (LMP1)	transformation of host cell by virus	--	integral component of membrane	--
c38298_g1	410	PREDICTED: spondin-1 isoform X3 [Acyrthosiphon pisum]	--	--	Spondin-1 OS=Gallus gallus GN=SPON1 PE=2 SV=1	Lentivirus virion infectivity factor (VIF)	viral life cycle	--	--	--
c18471_g1	559	PREDICTED: origin recognition complex subunit 5-like [Acyrthosiphon pisum]	--	--	Origin recognition complex subunit 5 OS=Drosophila melanogaster GN=Orc5 PE=1 SV=1	RNA helicase//NB-ARC domain//Papillomavirus helicase//ATPase family associated with various cellular activities (AAA)//Archaeal ATPase//NTPase//50S ribosome-binding GTPase//AAA domain (dynein-related subfamily)//Protein of unknown function, DUF258	DNA replication	RNA binding//DNA binding//GTPase activity//GTP binding//RNA helicase activity//ATP binding//ATP-dependent DNA helicase activity//nucleotide phosphatase activity, acting on free nucleotides//ADP binding//ATPase activity	replication fork	Origin recognition complex, subunit 5
c25684_g1	301	PREDICTED: PDZ domain-containing protein 2-like [Acyrthosiphon pisum]>gi|641672767|ref|XP_008186063.1| PREDICTED: PDZ domain-containing protein 2-like [Acyrthosiphon pisum]	--	--	--	Gammaherpesvirus latent membrane protein (LMP2) protein	viral latency	--	host cell membrane	--
c15957_g1	1937	PREDICTED: polyamine-modulated factor 1-binding protein 1-like [Acyrthosiphon pisum]	--	--	--	Tho complex subunit 7//Apolipophorin-III precursor (apoLp-III)//Prefoldin subunit//Baculovirus polyhedron envelope protein, PEP, C terminus//GrpE	mRNA processing//lipid transport//protein folding	protein homodimerization activity//structural molecule activity//unfolded protein binding//lipid binding//chaperone binding//adenyl-nucleotide exchange factor activity	viral capsid//prefoldin complex//viral envelope//THO complex part of transcription export complex//extracellular region	--
c16790_g2	2019	PREDICTED: autism susceptibility gene 2 protein isoform X2 [Acyrthosiphon pisum]	PREDICTED: Acyrthosiphon pisum autism susceptibility gene 2 protein (LOC100160456), transcript variant X2, mRNA	--	--	Alphavirus E2 glycoprotein	--	structural molecule activity	viral capsid	--
c12261_g1	1184	PREDICTED: leucine-rich repeat extensin-like protein 2 [Acyrthosiphon pisum]	--	--	--	Baculovirus major capsid protein VP39	--	structural molecule activity	viral capsid	--
c30862_g1	259	PREDICTED: intraflagellar transport protein 57 homolog [Athalia rosae]	--	estrogen-related receptor beta like 1	Intraflagellar transport protein 57 homolog OS=Xenopus tropicalis GN=ift57 PE=2 SV=1	Laminin Domain II//Baculovirus polyhedron envelope protein, PEP, C terminus//Tetrahydromethanopterin S-methyltransferase, subunit G//Centromere-associated protein K//Prefoldin subunit	protein folding//methanogenesis//folic acid biosynthetic process//cell adhesion	structural molecule activity//tetrahydromethanopterin S-methyltransferase activity//unfolded protein binding	nucleus//viral capsid//prefoldin complex//integral component of membrane//viral envelope	--
c2210_g1	2013	PREDICTED: sialin-like [Acyrthosiphon pisum]	--	--	Sialin OS=Ovis aries GN=SLC17A5 PE=2 SV=1	Ilarvirus coat protein//Major Facilitator Superfamily	transmembrane transport//translational initiation	RNA binding	integral component of membrane//virion	Permease of the major facilitator superfamily
c38105_g1	1291	uncharacterized protein LOC100570235 [Acyrthosiphon pisum]>gi|239791072|dbj|BAH72050.1| ACYPI55558 [Acyrthosiphon pisum]	--	--	--	Gammaherpesvirus latent membrane protein (LMP2) protein//Phosphoinositide 3-kinase gamma adapter protein p101 subunit	viral latency	1-phosphatidylinositol-3-kinase regulator activity	phosphatidylinositol 3-kinase complex, class IB//host cell membrane	--
c32250_g1	241	--	--	--	--	Epstein-Barr virus nuclear antigen 3 (EBNA-3)	viral process	--	host cell nucleus	--
c34819_g1	344	PREDICTED: structural maintenance of chromosomes protein 2 [Acyrthosiphon pisum]	--	--	--	Lipoprotein leucine-zipper//ABC transporter C-terminal domain//Second Mitochondria-derived Activator of Caspases//Nucleopolyhedrovirus P10 protein//Prominin//Viral A-type inclusion protein repeat//V-type ATPase 116kDa subunit family//cGMP-dependent protein kinase interacting domain//DASH complex subunit Dad2//Septum formation initiator//TSC-22/dip/bun family	apoptotic process//mitotic nuclear division//viral process//ATP hydrolysis coupled proton transport//activation of cysteine-type endopeptidase activity involved in apoptotic process//cell cycle//regulation of transcription, DNA-templated//proton transport	transcription factor activity, sequence-specific DNA binding//hydrogen ion transmembrane transporter activity//DNA binding//protein kinase binding	viral capsid//mitotic spindle//transcription factor complex//outer membrane//proton-transporting V-type ATPase, V0 domain//integral component of membrane//DASH complex//mitochondrion	--
c16039_g1	858	--	--	--	--	Nucleopolyhedrovirus capsid protein P87	--	--	viral capsid	--
c28826_g1	266	PREDICTED: structural maintenance of chromosomes protein 3-like [Acyrthosiphon pisum]	PREDICTED: Acyrthosiphon pisum structural maintenance of chromosomes protein 3-like (LOC100164588), mRNA	structural maintenance of chromosome 3 (chondroitin sulfate proteoglycan 6)	Structural maintenance of chromosomes protein 3 OS=Xenopus laevis GN=smc3 PE=1 SV=2	TFIIE beta subunit core domain//ABC transporter C-terminal domain//Aphid transmission protein//STAT protein, all-alpha domain//Protein of unknown function (DUF904)//V-type ATPase 116kDa subunit family//Vitamin-D-receptor interacting Mediator subunit 4//Prefoldin subunit//Septum formation initiator//Autophagy protein Apg6	protein folding//transcription initiation from RNA polymerase II promoter//barrier septum assembly//proton transport//regulation of transcription, DNA-templated//FtsZ-dependent cytokinesis//regulation of transcription from RNA polymerase II promoter//cell cycle//ATP hydrolysis coupled proton transport//signal transduction//autophagy//transmission of virus	DNA binding//signal transducer activity//hydrogen ion transmembrane transporter activity//unfolded protein binding//transcription factor activity, sequence-specific DNA binding//RNA polymerase II transcription cofactor activity	cytoplasm//proton-transporting V-type ATPase, V0 domain//transcription factor complex//mediator complex//prefoldin complex	Structural maintenance of chromosome protein 3 (sister chromatid cohesion complex Cohesin, subunit SMC3)
c26675_g1	287	PREDICTED: sialic acid synthase-like [Acyrthosiphon pisum]	--	--	--	Strabismus protein//Circovirus capsid protein	multicellular organismal development//viral capsid assembly	--	integral component of membrane//host cell nucleus	--
c15210_g2	285	unnamed protein product [Phytomonas sp. isolate EM1]>gi|588318733|emb|CCW62027.1| unnamed protein product [Phytomonas sp. isolate EM1]	Pseudocercospora fijiensis CIRAD86 hypothetical protein mRNA	large subunit ribosomal protein L26e	60S ribosomal protein L26-1 OS=Arabidopsis thaliana GN=RPL26A PE=2 SV=2	Reovirus RNA-dependent RNA polymerase lambda 3//Ribosomal proteins L26 eukaryotic, L24P archaeal	ribosome biogenesis//translation//purine nucleobase metabolic process//RNA biosynthetic process	RNA binding//structural constituent of ribosome//RNA-directed RNA polymerase activity	ribosome//RNA-directed RNA polymerase complex//viral nucleocapsid//large ribosomal subunit	60S ribosomal protein L26
c30657_g1	204	PREDICTED: uncharacterized protein LOC100571749 [Acyrthosiphon pisum]>gi|641672262|ref|XP_008185872.1| PREDICTED: uncharacterized protein LOC100571749 [Acyrthosiphon pisum]	PREDICTED: Acyrthosiphon pisum uncharacterized LOC100571749 (LOC100571749), transcript variant X2, mRNA	--	--	Gammaherpesvirus latent membrane protein (LMP2) protein	viral latency	--	host cell membrane	--
c41104_g1	208	--	--	--	--	Hepatitis C virus non-structural protein NS2	proteolysis	cysteine-type endopeptidase activity	--	--
c6722_g1	1630	juvenile hormone binding protein-like precursor [Aphis gossypii]	Aphis gossypii juvenile hormone binding protein-like precursor, gene, complete cds	--	Protein takeout OS=Drosophila melanogaster GN=to PE=2 SV=1	Lipoprotein Rz1 precursor	fusion of virus membrane with host plasma membrane	--	outer membrane	--
c9620_g1	2060	PREDICTED: rap guanine nucleotide exchange factor 2 isoform X1 [Acyrthosiphon pisum]	PREDICTED: Acyrthosiphon pisum rap guanine nucleotide exchange factor 2 (LOC100162402), transcript variant X1, mRNA	--	Rap guanine nucleotide exchange factor 2 OS=Rattus norvegicus GN=Rapgef2 PE=1 SV=2	MutL C terminal dimerisation domain//RasGEF domain//Herpesvirus processing and transport protein	protein transport//viral capsid assembly//small GTPase mediated signal transduction//protein processing//regulation of GTPase activity//mismatch repair	ATP binding//protein transporter activity//guanyl-nucleotide exchange factor activity	--	cAMP-regulated guanine nucleotide exchange factor
c16987_g1	1394	ATP synthase gamma subunit [Bigelowiella natans]	PREDICTED: Malus x domestica ATP synthase gamma chain, chloroplastic (LOC103446721), mRNA	--	ATP synthase gamma chain, chloroplastic OS=Nicotiana tabacum GN=ATPC PE=1 SV=1	Flavivirus non-structural protein NS4A//ATP synthase//Rad52/22 family double-strand break repair protein	oxidative phosphorylation//proton transport//DNA recombination//ATP synthesis coupled proton transport//viral process//RNA metabolic process//DNA repair	proton-transporting ATP synthase activity, rotational mechanism//proton-transporting ATPase activity, rotational mechanism	proton-transporting ATP synthase complex, catalytic core F(1)//proton-transporting ATP synthase complex//virion	F0F1-type ATP synthase, gamma subunit
c669_g1	1491	PREDICTED: V-type proton ATPase subunit C [Acyrthosiphon pisum]>gi|641660018|ref|XP_008181338.1| PREDICTED: V-type proton ATPase subunit C [Acyrthosiphon pisum]	PREDICTED: Acyrthosiphon pisum V-type proton ATPase subunit C (LOC100165610), transcript variant X2, mRNA	V-type H+-transporting ATPase subunit C	V-type proton ATPase subunit C OS=Manduca sexta PE=2 SV=1	Baculovirus polyhedron envelope protein, PEP, C terminus//V-ATPase subunit C	proton transport//ATP hydrolysis coupled proton transport	structural molecule activity//hydrogen ion transmembrane transporter activity	proton-transporting V-type ATPase, V1 domain//viral capsid//viral envelope	Vacuolar H+-ATPase V1 sector, subunit C
c43802_g1	234	--	--	--	--	ATP synthase A chain//Major surface antigen from hepadnavirus	viral process//ATP synthesis coupled proton transport//proton transport	hydrogen ion transmembrane transporter activity	--	--
c43174_g1	260	PREDICTED: microtubule-actin cross-linking factor 1 isoform X12 [Acyrthosiphon pisum]	PREDICTED: Acyrthosiphon pisum microtubule-actin cross-linking factor 1 (LOC100164103), transcript variant X19, mRNA	--	--	Spectrin repeat//Baculovirus polyhedron envelope protein, PEP, C terminus	--	structural molecule activity//protein binding	viral capsid//viral envelope	--
c463_g1	552	PREDICTED: UDP-glucuronosyltransferase 2B4-like [Acyrthosiphon pisum]	--	--	Ecdysteroid UDP-glucosyltransferase OS=Mamestra brassicae nuclear polyhedrosis virus GN=EGT PE=3 SV=1	--	--	--	--	--
c45149_g1	341	--	--	--	--	Poxvirus Late Transcription Factor VLTF3 like	regulation of viral transcription	--	--	--
c32135_g1	1597	PREDICTED: eukaryotic initiation factor 4A-I-like [Microplitis demolitor]	PREDICTED: Microplitis demolitor eukaryotic initiation factor 4A-I-like (LOC103571421), mRNA	translation initiation factor 4A	Eukaryotic initiation factor 4A OS=Drosophila melanogaster GN=eIF-4a PE=1 SV=3	DEAD/DEAH box helicase//Flavivirus DEAD domain//Type III restriction enzyme, res subunit	viral genome replication	ATP binding//DNA binding//nucleic acid binding//hydrolase activity//ATP-dependent helicase activity	--	Translation initiation factor 4F, helicase subunit (eIF-4A) and related helicases
c14197_g1	936	ATP synthase beta subunit [Bigelowiella natans]	PREDICTED: Malus x domestica uncharacterized LOC103400255 (LOC103400255), mRNA	--	ATP synthase subunit b', chloroplastic OS=Spinacia oleracea GN=ATPG PE=1 SV=2	Outer membrane protein (OmpH-like)//ATP synthase B/B' CF(0)//Baculovirus polyhedron envelope protein, PEP, C terminus//Fibrinogen alpha/beta chain family//fzo-like conserved region//Apolipoprotein A1/A4/E domain	lipid transport//protein polymerization//lipoprotein metabolic process//signal transduction//proton transport//platelet activation//mitochondrial fusion//ATP synthesis coupled proton transport	structural molecule activity//unfolded protein binding//receptor binding//GTPase activity//protein binding, bridging//lipid binding//hydrogen ion transmembrane transporter activity	extracellular region//mitochondrial outer membrane//viral envelope//viral capsid//proton-transporting ATP synthase complex, coupling factor F(o)//fibrinogen complex//integral component of membrane	--
c6810_g1	306	PREDICTED: protein sickie [Acyrthosiphon pisum]	--	neuron navigator 2	Protein sickie OS=Drosophila melanogaster GN=sick PE=3 SV=3	Protein of unknown function (DUF972)//TPR/MLP1/MLP2-like protein//Bone marrow stromal antigen 2//Exonuclease VII, large subunit//Nucleopolyhedrovirus P10 protein//ABC transporter C-terminal domain//Septation ring formation regulator, EzrA//Valyl tRNA synthetase tRNA binding arm//Leucine-rich repeats of kinetochore protein Cenp-F/LEK1//TMPIT-like protein//Autophagy protein Apg6//Intermediate filam…	isoleucine biosynthetic process//protein polymerization//protein import into nucleus//DNA catabolic process//valyl-tRNA aminoacylation//signal transduction//transport//DNA replication//valine biosynthetic process//cell adhesion//transmembrane transport//leucine biosynthetic process//positive regulation of autophagy//ATP hydrolysis coupled proton transport//autophagy//platelet activation//cell mot…	nucleotide binding//exodeoxyribonuclease VII activity//transcription factor binding//valine-tRNA ligase activity//dynein binding//protein binding, bridging//cytoskeletal protein binding//DNA binding//hydrogen ion transmembrane transporter activity//protein homodimerization activity//structural molecule activity//receptor binding//protein kinase binding//metal ion transmembrane transporter activit…	extrinsic component of membrane//exodeoxyribonuclease VII complex//viral capsid//intermediate filament//plasma membrane//cytoplasm//septin ring//endoplasmic reticulum//fibrinogen complex//dynein complex//motile cilium//integral component of membrane//membrane//proton-transporting V-type ATPase, V0 domain//transcription factor complex	--
c13516_g1	4333	PREDICTED: RING finger protein nhl-1 isoform X1 [Acyrthosiphon pisum]>gi|641673724|ref|XP_008186439.1| PREDICTED: RING finger protein nhl-1 isoform X1 [Acyrthosiphon pisum]	PREDICTED: Acyrthosiphon pisum RING finger protein nhl-1 (LOC100167755), transcript variant X2, mRNA	tripartite motif-containing protein 71	RING finger protein nhl-1 OS=Caenorhabditis elegans GN=nhl-1 PE=1 SV=2	Baculovirus polyhedron envelope protein, PEP, C terminus//Citrate transporter//zinc-RING finger domain//Ring finger domain//B-box zinc finger//Zinc finger, C3HC4 type (RING finger)//NHL repeat//Cobalamin-independent synthase, N-terminal domain	cellular amino acid biosynthetic process//transmembrane transport//methionine biosynthetic process	metal ion binding//structural molecule activity//5-methyltetrahydropteroyltriglutamate-homocysteine S-methyltransferase activity//zinc ion binding//protein binding	intracellular//viral envelope//integral component of membrane//viral capsid	Predicted E3 ubiquitin ligase
c16439_g1	2925	PREDICTED: very long-chain-fatty-acid--CoA ligase bubblegum-like [Acyrthosiphon pisum]>gi|641661071|ref|XP_008181734.1| PREDICTED: very long-chain-fatty-acid--CoA ligase bubblegum-like [Acyrthosiphon pisum]	PREDICTED: Acyrthosiphon pisum very long-chain-fatty-acid--CoA ligase bubblegum-like (LOC100164756), transcript variant X1, mRNA	long-chain-fatty-acid--CoA ligase ACSBG	Long-chain-fatty-acid--CoA ligase ACSBG2 OS=Gallus gallus GN=ACSBG2 PE=2 SV=2	DASH complex subunit Ask1//Geminivirus putative movement protein//F-box-like//AMP-binding enzyme//F-box-like domain	transport of virus in host, cell to cell//metabolic process//attachment of spindle microtubules to kinetochore	catalytic activity//protein binding	DASH complex//mitotic spindle//integral component of membrane	Long-chain acyl-CoA synthetases (AMP-forming)
c46507_g1	225	unnamed protein product [Oncorhynchus mykiss]	PREDICTED: Acyrthosiphon pisum homeodomain-interacting protein kinase 2 (LOC100162408), transcript variant X2, mRNA	homeodomain interacting protein kinase	Homeodomain-interacting protein kinase 1 OS=Homo sapiens GN=HIPK1 PE=1 SV=1	Lipopolysaccharide kinase (Kdo/WaaP) family//Protein tyrosine kinase//Protein kinase domain//Poxvirus serine/threonine protein kinase	protein phosphorylation	protein kinase activity//phosphotransferase activity, alcohol group as acceptor//ATP binding	membrane	Dual-specificity tyrosine-phosphorylation regulated kinase
c8734_g1	1213	PREDICTED: serine/threonine-protein kinase Nek7-like [Acyrthosiphon pisum]	PREDICTED: Acyrthosiphon pisum serine/threonine-protein kinase Nek7-like (LOC100169010), mRNA	--	Serine/threonine-protein kinase Nek7 OS=Homo sapiens GN=NEK7 PE=1 SV=1	Poxvirus serine/threonine protein kinase//Protein tyrosine kinase//Protein kinase domain	protein phosphorylation	ATP binding//protein kinase activity	--	NIMA (never in mitosis)-related G2-specific serine/threonine protein kinase
c44234_g1	229	enzymatic polyprotein, putative [Pediculus humanus corporis]>gi|212516795|gb|EEB18763.1| enzymatic polyprotein, putative [Pediculus humanus corporis]	--	--	Retrovirus-related Pol polyprotein from transposon 17.6 OS=Drosophila melanogaster GN=pol PE=3 SV=1	--	DNA integration//RNA-dependent DNA replication	RNA-directed DNA polymerase activity//RNA binding	--	FOG: Transposon-encoded proteins with TYA, reverse transcriptase, integrase domains in various combinations
c2625_g1	1775	PREDICTED: SWI/SNF complex subunit SMARCC2-like, partial [Acyrthosiphon pisum]	PREDICTED: Acyrthosiphon pisum SWI/SNF complex subunit SMARCC2-like (LOC100167167), transcript variant X2, mRNA	SWI/SNF related-matrix-associated actin-dependent regulator of chromatin subfamily C	SWI/SNF complex subunit SMARCC2 OS=Homo sapiens GN=SMARCC2 PE=1 SV=1	SWIRM domain//Paramyxovirus nucleocapsid protein	--	protein binding//structural molecule activity	viral nucleocapsid	Chromatin remodeling factor subunit and related transcription factors
c1937_g1	367	--	--	--	--	Caulimovirus DNA-binding protein	--	DNA binding	--	--
c9456_g1	2113	PREDICTED: RNA polymerase II-associated factor 1 homolog isoform X2 [Acyrthosiphon pisum]	PREDICTED: Acyrthosiphon pisum RNA polymerase II-associated factor 1 homolog (LOC100161171), transcript variant X2, mRNA	RNA polymerase II-associated factor 1	RNA polymerase II-associated factor 1 homolog OS=Pongo abelii GN=PAF1 PE=2 SV=1	Adenovirus endoprotease//Paf1//YABBY protein	histone modification//transcription elongation from RNA polymerase II promoter//proteolysis//multicellular organismal development	cysteine-type endopeptidase activity	Cdc73/Paf1 complex	Putative RNA polymerase II regulator
c33550_g1	660	--	--	--	--	Shikimate dehydrogenase substrate binding domain//Coronavirus M matrix/glycoprotein	L-phenylalanine biosynthetic process//oxidation-reduction process//tryptophan biosynthetic process//tyrosine biosynthetic process//viral life cycle	shikimate 3-dehydrogenase (NADP+) activity	--	--
c42541_g1	541	hypothetical protein SINV_15085, partial [Solenopsis invicta]	PREDICTED: Apis dorsata 40S ribosomal protein S28-like (LOC102680468), mRNA	small subunit ribosomal protein S28e	40S ribosomal protein S28 OS=Drosophila melanogaster GN=RpS28b PE=1 SV=2	Caulimovirus DNA-binding protein//Ribosomal protein S28e	translation//ribosome biogenesis	structural constituent of ribosome//DNA binding	ribosome//intracellular	40S ribosomal protein S28
c10409_g1	725	--	--	--	--	Occlusion-derived virus envelope protein ODV-E18	--	--	viral envelope	--
c27141_g1	1635	PREDICTED: ruvB-like helicase 1 [Acyrthosiphon pisum]	PREDICTED: Acyrthosiphon pisum ruvB-like helicase 1 (LOC100161840), mRNA	RuvB-like protein 1 (pontin 52)	RuvB-like helicase 1 OS=Aedes aegypti GN=pont PE=3 SV=1	Type III restriction enzyme, res subunit//TIP49 C-terminus//Zeta toxin//Sigma-54 interaction domain//ATPase family associated with various cellular activities (AAA)//Holliday junction DNA helicase ruvB N-terminus//Sigma-54 interaction domain//Parvovirus non-structural protein NS1//AAA domain (dynein-related subfamily)//PhoH-like protein//IstB-like ATP binding protein//DnaB-like helicase C termina…	regulation of transcription, DNA-templated//DNA replication//DNA repair//viral genome replication//DNA recombination	kinase activity//DNA binding//hydrolase activity//ATPase activity//ATP binding//four-way junction helicase activity//transcription factor binding//DNA helicase activity	Holliday junction helicase complex//transcription factor complex//replication fork	DNA helicase, TBP-interacting protein
c27226_g1	1886	mitochondrial ATP synthase gamma-subunit [Acyrthosiphon pisum]>gi|90186491|gb|ABD91518.1| putative mitochondrial ATP synthase gamma-subunit [Acyrthosiphon pisum]	PREDICTED: Sarcophilus harrisii ATP synthase, H+ transporting, mitochondrial F1 complex, gamma polypeptide 1 (ATP5C1), transcript variant X2, mRNA	F-type H+-transporting ATPase subunit gamma	ATP synthase subunit gamma, mitochondrial OS=Drosophila melanogaster GN=ATPsyn-gamma PE=2 SV=2	ATP synthase//Luteovirus coat protein	ATP synthesis coupled proton transport//proton transport//oxidative phosphorylation	proton-transporting ATPase activity, rotational mechanism//proton-transporting ATP synthase activity, rotational mechanism//structural molecule activity	proton-transporting ATP synthase complex//viral capsid//proton-transporting ATP synthase complex, catalytic core F(1)	F0F1-type ATP synthase, gamma subunit
c31986_g1	1145	PREDICTED: transmembrane protein 110-like [Acyrthosiphon pisum]>gi|641662776|ref|XP_008182388.1| PREDICTED: transmembrane protein 110-like [Acyrthosiphon pisum]	PREDICTED: Acyrthosiphon pisum transmembrane protein 110-like (LOC100161490), transcript variant X2, mRNA	--	Transmembrane protein 110 OS=Homo sapiens GN=TMEM110 PE=2 SV=1	Gyrovirus capsid protein (VP1)	--	--	viral capsid	--
c12612_g1	996	PREDICTED: INO80 complex subunit B-like [Acyrthosiphon pisum]	PREDICTED: Acyrthosiphon pisum INO80 complex subunit B-like (LOC100161075), mRNA	INO80 complex subunit B	INO80 complex subunit B OS=Homo sapiens GN=INO80B PE=1 SV=2	Baculovirus P24 capsid protein//PAPA-1-like conserved region	--	--	Ino80 complex//viral capsid	--
c13470_g1	452	--	--	--	--	Alphaherpesvirus tegument protein US9	--	--	viral tegument	--
c1919_g1	1452	PREDICTED: homeobox protein prospero [Acyrthosiphon pisum]	PREDICTED: Acyrthosiphon pisum homeobox protein prospero (LOC100160397), mRNA	--	--	Nucleopolyhedrovirus capsid protein P87	--	--	viral capsid	--
c17718_g1	245	Cystinosin [Larimichthys crocea]	PREDICTED: Malus x domestica cystinosin homolog (LOC103442182), mRNA	cystinosin	Cystinosin homolog OS=Arabidopsis thaliana GN=At5g40670 PE=2 SV=1	Bunyavirus non-structural protein NS-s	viral process	--	--	Cystine transporter Cystinosin
c44872_g1	242	--	--	--	--	Poxvirus virion envelope protein A14	--	--	viral envelope	--
c46260_g1	226	retrovirus-related pol polyprotein from transposon tnt 1-94 [Lasius niger]	PREDICTED: Malus x domestica uncharacterized LOC103447800 (LOC103447800), mRNA	--	Uncharacterized mitochondrial protein AtMg00810 OS=Arabidopsis thaliana GN=AtMg00810 PE=4 SV=1	--	--	--	--	--
c11676_g1	1603	ACYPI002155 [Acyrthosiphon pisum]	--	--	--	Baculovirus polyhedron envelope protein, PEP, C terminus//Apolipoprotein A1/A4/E domain//Apolipophorin-III precursor (apoLp-III)	lipid transport//lipoprotein metabolic process	structural molecule activity//lipid binding	extracellular region//viral envelope//viral capsid	--
c14069_g1	1389	PREDICTED: lipoma HMGIC fusion partner-like 3 protein [Acyrthosiphon pisum]	PREDICTED: Acyrthosiphon pisum lipoma HMGIC fusion partner-like 3 protein (LOC100158718), mRNA	--	Lipoma HMGIC fusion partner-like 3 protein OS=Homo sapiens GN=LHFPL3 PE=2 SV=3	Poxvirus A22 protein//PMP-22/EMP/MP20/Claudin family//PMP-22/EMP/MP20/Claudin tight junction//Dual oxidase maturation factor	DNA recombination//DNA repair//protein transport	hydrolase activity, acting on ester bonds//magnesium ion binding//four-way junction DNA binding	endoplasmic reticulum membrane//integral component of membrane	Uncharacterized conserved protein
c44325_g1	591	PREDICTED: nesprin-1-like [Acyrthosiphon pisum]	--	--	--	Baculovirus polyhedron envelope protein, PEP, C terminus//Fibrinogen alpha/beta chain family//Laminin Domain II	cell adhesion//signal transduction//protein polymerization//platelet activation	receptor binding//structural molecule activity//protein binding, bridging	viral envelope//viral capsid//fibrinogen complex	--
c19621_g1	1175	copper transporter-like [Acyrthosiphon pisum]>gi|239793368|dbj|BAH72810.1| ACYPI003841 [Acyrthosiphon pisum]	--	--	--	Adenovirus E3B protein//Ctr copper transporter family	copper ion transport//copper ion transmembrane transport	copper ion transmembrane transporter activity	integral component of membrane//membrane	--
c37575_g1	1111	PREDICTED: tRNA (guanine(37)-N1)-methyltransferase [Acyrthosiphon pisum]	PREDICTED: Acyrthosiphon pisum tRNA (guanine(37)-N1)-methyltransferase (LOC103309707), mRNA	tRNA (guanine37-N1)-methyltransferase	tRNA (guanine(37)-N1)-methyltransferase OS=Drosophila melanogaster GN=CG32281 PE=2 SV=2	Potyvirus P1 protease//D12 class N6 adenine-specific DNA methyltransferase	proteolysis//DNA methylation//DNA methylation on adenine	cysteine-type endopeptidase activity//site-specific DNA-methyltransferase (adenine-specific) activity	--	--
c13910_g1	1130	uncharacterized protein LOC100159293 [Acyrthosiphon pisum]>gi|239788363|dbj|BAH70868.1| ACYPI000678 [Acyrthosiphon pisum]	--	--	Uncharacterized protein C17orf59 homolog OS=Rattus norvegicus PE=2 SV=2	Nucleopolyhedrovirus P10 protein	--	--	viral capsid	--
c35847_g1	302	--	--	--	--	Phytoreovirus S7 protein	--	--	virion	--
c18544_g1	254	ribosomal protein rps12 [Eurythoe complanata]	--	--	40S ribosomal protein S12 OS=Sus scrofa GN=RPS12 PE=2 SV=2	Microvirus lysis protein (E), C terminus	modulation by virus of host process	enzyme inhibitor activity	--	40S ribosomal protein S12
c11052_g1	6056	PREDICTED: flocculation protein FLO11-like [Acyrthosiphon pisum]	PREDICTED: Jaculus jaculus LIM domain binding 2 (Ldb2), transcript variant X4, mRNA	LIM domain-binding protein 1	LIM domain-binding protein 2 OS=Homo sapiens GN=LDB2 PE=1 SV=1	Adenylate cyclase associated (CAP) N terminal//Coronavirus S2 glycoprotein//Prominin//Protein of unknown function (DUF563)	cytoskeleton organization//receptor-mediated virion attachment to host cell//membrane fusion	actin binding//transferase activity, transferring glycosyl groups	integral component of membrane//viral envelope	--
c23255_g1	2087	PREDICTED: UDP-glucuronosyltransferase 2B37-like isoform X1 [Acyrthosiphon pisum]	--	--	Ecdysteroid UDP-glucosyltransferase OS=Spodoptera littoralis nuclear polyhedrosis virus GN=EGT PE=3 SV=1	UDP-glucoronosyl and UDP-glucosyl transferase//Glycosyltransferase family 28 C-terminal domain	metabolic process	transferase activity, transferring hexosyl groups	--	UDP-glucuronosyl and UDP-glucosyl transferase
c14501_g2	721	PREDICTED: forkhead box protein D3-A [Acyrthosiphon pisum]	PREDICTED: Acyrthosiphon pisum forkhead box protein D3-A (LOC100167072), mRNA	forkhead box protein D	Fork head domain-containing protein FD3 OS=Drosophila melanogaster GN=fd59A PE=2 SV=2	Herpes virus major outer envelope glycoprotein (BLLF1)//Forkhead domain	regulation of transcription, DNA-templated//viral life cycle	transcription factor activity, sequence-specific DNA binding//sequence-specific DNA binding	transcription factor complex//viral envelope	Transcription factor of the Forkhead/HNF3 family
c16418_g1	1857	PREDICTED: uncharacterized protein LOC100165836 [Acyrthosiphon pisum]	PREDICTED: Acyrthosiphon pisum uncharacterized LOC100165836 (LOC100165836), mRNA	--	--	Haemagglutinin	fusion of virus membrane with host plasma membrane//signal transduction	host cell surface receptor binding	viral envelope//cell surface	--
c37173_g1	617	PREDICTED: uncharacterized protein LOC100163683 [Acyrthosiphon pisum]>gi|641657838|ref|XP_008180496.1| PREDICTED: uncharacterized protein LOC100163683 [Acyrthosiphon pisum]	PREDICTED: Acyrthosiphon pisum uncharacterized LOC100163683 (LOC100163683), transcript variant X2, mRNA	early growth response protein 1	Zinc finger protein 391 OS=Homo sapiens GN=ZNF391 PE=2 SV=2	FYVE zinc finger//C2H2-type zinc finger//zinc-finger C2H2-type//Zinc finger, C2H2 type//Gammaherpesvirus capsid protein//C1-like domain//Zinc-finger double domain//BED zinc finger//Desulfoferrodoxin, N-terminal domain	oxidation-reduction process	DNA binding//metal ion binding//protein-disulfide reductase activity//iron ion binding	viral capsid	FOG: Zn-finger
c27878_g1	1031	PREDICTED: LOW QUALITY PROTEIN: syntaxin-12-like [Acyrthosiphon pisum]	Acyrthosiphon pisum ACYPI001495 mRNA, clone: 251O19, complete cds, full-insert cDNA sequence based on the ESTs (5'-EST:EX646358, 3'-EST:EX647189)	syntaxin 7	Syntaxin-7 OS=Mus musculus GN=Stx7 PE=1 SV=3	Nucleopolyhedrovirus P10 protein//Synaptobrevin//Prolyl 4-Hydroxylase alpha-subunit, N-terminal region//Syntaxin//D-alanyl-D-alanine carboxypeptidase//SNARE domain//Methyl-accepting chemotaxis protein (MCP) signalling domain//Laminin Domain II//Polysaccharide biosynthesis/export protein//Talin, middle domain//Cytochrome b562	obsolete electron transport//arginine metabolic process//polysaccharide transport//proteolysis//peptidyl-proline hydroxylation to 4-hydroxy-L-proline//electron transport chain//signal transduction//oxidation-reduction process//cytoskeletal anchoring at plasma membrane//proline metabolic process//vesicle-mediated transport//cell adhesion	structural constituent of cytoskeleton//iron ion binding//peptidase activity//electron carrier activity//heme binding//oxidoreductase activity, acting on single donors with incorporation of molecular oxygen, incorporation of two atoms of oxygen//polysaccharide transmembrane transporter activity//protein binding//procollagen-proline 4-dioxygenase activity//signal transducer activity	focal adhesion//viral capsid//endoplasmic reticulum//cytoskeleton//ruffle//periplasmic space//membrane//integral component of membrane	SNARE protein PEP12/VAM3/Syntaxin 7/Syntaxin 17
c43927_g1	236	PREDICTED: ATPase family AAA domain-containing protein 2-like [Acyrthosiphon pisum]>gi|328698638|ref|XP_003240692.1| PREDICTED: ATPase family AAA domain-containing protein 2-like [Acyrthosiphon pisum]	PREDICTED: Acyrthosiphon pisum ATPase family AAA domain-containing protein 2-like (LOC100159696), transcript variant X2, mRNA	--	--	Nucleopolyhedrovirus capsid protein P87	--	--	viral capsid	--
c3683_g1	2638	PREDICTED: L-asparaginase [Acyrthosiphon pisum]	--	60kDa lysophospholipase	L-asparaginase OS=Dirofilaria immitis PE=1 SV=1	1-deoxy-D-xylulose 5-phosphate reductoisomerase C-terminal//Adenovirus E3B protein//Ankyrin repeat//Asparaginase//Ankyrin repeat	cellular amino acid metabolic process	protein binding	membrane	Asparaginase
c19151_g1	411	--	--	--	--	Baculovirus polyhedron envelope protein, PEP, C terminus//16S rRNA methyltransferase RsmF	--	structural molecule activity//methyltransferase activity	viral capsid//viral envelope	--
c44803_g1	227	PREDICTED: alpha-glucosidase-like [Amphimedon queenslandica]	--	--	Alpha-glucosidase OS=Aspergillus oryzae (strain ATCC 42149 / RIB 40) GN=agdA PE=2 SV=1	Coronavirus M matrix/glycoprotein	viral life cycle	--	--	--
c27090_g1	1073	PREDICTED: zinc finger protein 1-like [Acyrthosiphon pisum]	--	--	--	Herpesvirus polymerase accessory protein	DNA replication//viral genome replication	DNA polymerase processivity factor activity	DNA polymerase complex	--
c30628_g1	306	Chain A, Ddx3 Helicase Domain>gi|188036021|pdb|2JGN|B Chain B, Ddx3 Helicase Domain>gi|188036022|pdb|2JGN|C Chain C, Ddx3 Helicase Domain	Pestalotiopsis fici W106-1 ATP-dependent RNA helicase ded-1 mRNA	ATP-dependent RNA helicase DDX3X	ATP-dependent RNA helicase ded1 OS=Sclerotinia sclerotiorum (strain ATCC 18683 / 1980 / Ss-1) GN=ded1 PE=3 SV=1	--	positive regulation of chemokine (C-C motif) ligand 5 production//chromosome segregation//modulation by virus of host morphology or physiology//obsolete ATP catabolic process//innate immune response//positive regulation of apoptotic process//mature ribosome assembly//positive regulation of cell growth//positive regulation of cysteine-type endopeptidase activity involved in apoptotic process//posi…	ribosomal small subunit binding//RNA stem-loop binding//mRNA 5'-UTR binding//ATP binding//ATP-dependent DNA helicase activity//transcription factor binding//eukaryotic initiation factor 4E binding//poly(A) binding//ATP-dependent RNA helicase activity//DNA binding	cytoplasmic stress granule//nuclear speck//transcription factor complex//cytosolic small ribosomal subunit//mitochondrial outer membrane//replication fork//eukaryotic translation initiation factor 3 complex	ATP-dependent RNA helicase
c42698_g1	1454	putative 26S protease regulatory subunit 8 [Aphis citricidus]>gi|326509375|dbj|BAJ91604.1| predicted protein [Hordeum vulgare subsp. vulgare]	Hordeum vulgare subsp. vulgare mRNA for predicted protein, complete cds, clone: NIASHv1117D22	26S proteasome regulatory subunit T6	26S protease regulatory subunit 8 OS=Manduca sexta PE=2 SV=1	TIP49 C-terminus//AAA domain (Cdc48 subfamily)//Sigma-54 interaction domain//Zeta toxin//ATPase family associated with various cellular activities (AAA)//ATPase family associated with various cellular activities (AAA)//RNA helicase//Threonylcarbamoyl adenosine biosynthesis protein TsaE//Holliday junction DNA helicase ruvB N-terminus//AAA domain (dynein-related subfamily)//Parvovirus non-structura…	regulation of transcription, DNA-templated//tRNA threonylcarbamoyladenosine modification//DNA repair//DNA recombination//protein catabolic process//viral genome replication//signal transduction	RNA binding//kinase activity//RNA helicase activity//ATP binding//ATPase activity//nucleoside-triphosphatase activity//four-way junction helicase activity//DNA helicase activity//transcription factor binding	transcription factor complex//Holliday junction helicase complex//cytoplasm//replication fork	26S proteasome regulatory complex, ATPase RPT6
c29024_g1	1078	ACYPI005967 [Acyrthosiphon pisum]	PREDICTED: Acyrthosiphon pisum syntaxin 1A (Syx1a), transcript variant X1, mRNA	syntaxin 1A	Syntaxin-1A OS=Drosophila melanogaster GN=Syx1A PE=1 SV=1	Actin cytoskeleton-regulatory complex protein END3//Fusaric acid resistance protein family//Laminin Domain II//CHDCT2 (NUC038) domain//Uso1 / p115 like vesicle tethering protein, C terminal region//Syntaxin 6, N-terminal//Herpesvirus UL25 family//Syntaxin//Core-2/I-Branching enzyme//ALIX V-shaped domain binding to HIV//Prominin	transport//endocytosis//protein transport//viral genome packaging//Golgi vesicle transport//cell adhesion//regulation of transcription, DNA-templated//actin filament organization//intracellular protein transport	protein transporter activity//hydrolase activity, acting on acid anhydrides, in phosphorus-containing anhydrides//acetylglucosaminyltransferase activity//zinc ion binding//protein binding//ATP binding//DNA binding	host cell nucleus//membrane//cytoplasm//integral component of membrane//plasma membrane//nucleus	SNARE protein Syntaxin 1 and related proteins
c12065_g1	1683	PREDICTED: uncharacterized protein LOC100168641 [Acyrthosiphon pisum]	--	--	--	Poxvirus C7/F8A protein	viral process	--	--	--
c8571_g1	896	PREDICTED: uncharacterized protein LOC100572661 [Acyrthosiphon pisum]	--	--	--	Geminivirus putative movement protein	transport of virus in host, cell to cell	--	integral component of membrane	--
c22108_g1	227	integrase core domain protein [Lasius niger]	PREDICTED: Acyrthosiphon pisum helicase POLQ-like (LOC100575308), mRNA	--	Retrovirus-related Pol polyprotein from transposon TNT 1-94 OS=Nicotiana tabacum PE=2 SV=1	--	--	--	--	--
c21422_g1	441	alpha-tubulin [Heliconius melpomene]	PREDICTED: Fundulus heteroclitus tubulin alpha-3 chain-like (LOC105931951), partial mRNA	tubulin alpha	Tubulin alpha-2/alpha-4 chain OS=Patella vulgata GN=TUB2 PE=2 SV=1	Microvirus lysis protein (E), C terminus//Poly(A) polymerase central domain//Tubulin/FtsZ family, GTPase domain	RNA polyadenylation//modulation by virus of host process	polynucleotide adenylyltransferase activity//GTPase activity//enzyme inhibitor activity	--	Alpha tubulin
c18039_g1	1247	PREDICTED: mitochondrial translocator assembly and maintenance protein 41 homolog isoform X1 [Acyrthosiphon pisum]	--	mitochondrial translocator assembly and maintenance protein 41	Phosphatidate cytidylyltransferase, mitochondrial OS=Xenopus laevis GN=tamm41 PE=2 SV=1	Pestivirus Npro endopeptidase C53	viral protein processing//viral process	--	--	Uncharacterized conserved protein
c45241_g1	544	--	--	--	--	Carlavirus putative nucleic acid binding protein	regulation of transcription, DNA-templated	nucleic acid binding	--	--
c31632_g1	244	--	--	--	--	Pneumovirus matrix protein	virion assembly	--	viral envelope	--
c8912_g1	1152	LysM and putative peptidoglycan-binding domain-containing protein-like [Acyrthosiphon pisum]>gi|641668826|ref|XP_008184588.1| PREDICTED: lysM and putative peptidoglycan-binding domain-containing protein-like isoform X1 [Acyrthosiphon pisum]	--	--	LysM and putative peptidoglycan-binding domain-containing protein 1 OS=Xenopus laevis GN=lysmd1 PE=2 SV=1	Poxvirus virion envelope protein A14	--	--	viral envelope	Predicted peptidoglycan-binding protein, contains LysM domain
c10780_g1	907	PREDICTED: leucine-rich repeat-containing protein 4C-like [Acyrthosiphon pisum]	--	--	Leucine-rich repeat-containing protein let-4 OS=Caenorhabditis elegans GN=let-4 PE=2 SV=2	Leucine Rich Repeat//Leucine rich repeat//Potato leaf roll virus readthrough protein	--	protein binding	viral capsid	FOG: Leucine rich repeat
c33266_g1	367	PREDICTED: dynactin subunit 1-like isoform X2 [Acyrthosiphon pisum]	PREDICTED: Acyrthosiphon pisum dynactin subunit 1-like (LOC100166476), transcript variant X4, mRNA	dynactin 1	Dynactin subunit 1 OS=Xenopus laevis GN=dctn1 PE=2 SV=1	Outer membrane protein (OmpH-like)//Aphid transmission protein	transmission of virus	unfolded protein binding	--	--
c23717_g1	241	PREDICTED: DNA ligase 3 [Acyrthosiphon pisum]	--	DNA ligase 3	DNA ligase OS=Vaccinia virus (strain Western Reserve) GN=LIG PE=1 SV=1	--	--	--	--	--
c17041_g1	584	--	--	--	--	Orbivirus VP4 core protein	--	--	viral capsid	--
c9766_g1	353	--	--	--	--	Pneumovirus matrix protein 2 (M2)	regulation of viral transcription	structural molecule activity	virion	--
c29800_g1	216	PREDICTED: T-complex protein 1 subunit gamma-like isoform 1 [Metaseiulus occidentalis]	Pyrenophora tritici-repentis Pt-1C-BFP T-complex protein 1 subunit gamma, mRNA	T-complex protein 1 subunit gamma	T-complex protein 1 subunit gamma OS=Saccharomyces cerevisiae (strain ATCC 204508 / S288c) GN=CCT3 PE=1 SV=2	TCP-1/cpn60 chaperonin family//Poxvirus virion envelope protein A14//NusA N-terminal domain	regulation of DNA-templated transcription, termination	transcription factor activity, sequence-specific DNA binding//ATP binding	viral envelope//transcription factor complex	Chaperonin complex component, TCP-1 gamma subunit (CCT3)
c14292_g1	1795	PREDICTED: protein unc-13 homolog D isoform X5 [Acyrthosiphon pisum]	--	--	Protein unc-13 homolog D OS=Homo sapiens GN=UNC13D PE=1 SV=1	Baculovirus polyhedron envelope protein, PEP, C terminus//C2 domain	--	structural molecule activity//protein binding	viral capsid//viral envelope	Synaptic vesicle protein BAIAP3, involved in vesicle priming/regulation
c34479_g1	268	--	--	--	--	Closterovirus coat protein	--	--	virion	--
c18325_g1	240	unnamed protein product [Vitrella brassicaformis CCMP3155]	--	--	Thiamine thiazole synthase OS=Emericella nidulans (strain FGSC A4 / ATCC 38163 / CBS 112.46 / NRRL 194 / M139) GN=thiA PE=3 SV=1	FAD dependent oxidoreductase//Pyridine nucleotide-disulphide oxidoreductase//Flavin containing amine oxidoreductase//Pyridine nucleotide-disulphide oxidoreductase//Malate:quinone oxidoreductase (Mqo)//Porcine arterivirus-type cysteine proteinase alpha//Ketopantoate reductase PanE/ApbA//Lycopene cyclase protein//ThiF family//Glucose inhibited division protein A//FAD binding domain//FAD dependent o…	tricarboxylic acid cycle//pantothenate biosynthetic process//carotenoid biosynthetic process//proteolysis//pyruvate metabolic process//oxidation-reduction process//tRNA processing	oxidoreductase activity//2-dehydropantoate 2-reductase activity//cysteine-type endopeptidase activity//flavin adenine dinucleotide binding//malate dehydrogenase (quinone) activity//FAD binding//small protein activating enzyme activity//oxidoreductase activity, acting on paired donors, with incorporation or reduction of molecular oxygen	--	Protein involved in thiamine biosynthesis and DNA damage tolerance
c19216_g1	259	--	PREDICTED: Malus x domestica FK506-binding protein 4-like (LOC103439204), mRNA	--	--	Cobalamin biosynthesis protein CobT//Procyclic acidic repetitive protein (PARP)//Ryanodine Receptor TM 4-6//Sorbitol phosphotransferase enzyme II N-terminus//Presenilin//Universal stress protein family//Programmed cell death protein 2, C-terminal putative domain//Translocon-associated protein (TRAP), alpha subunit//Pox virus Ag35 surface protein//CDC45-like protein	cobalamin biosynthetic process//carbohydrate transport//DNA replication initiation//calcium ion transport//cellular calcium ion homeostasis//phosphoenolpyruvate-dependent sugar phosphotransferase system//response to stress	aspartic-type endopeptidase activity//ryanodine-sensitive calcium-release channel activity//protein-N(PI)-phosphohistidine-sugar phosphotransferase activity	viral envelope//cytoplasm//membrane//integral component of membrane//endoplasmic reticulum membrane//protein-N(PI)-phosphohistidine-sugar phosphotransferase complex//intracellular	--
c28007_g1	221	--	--	--	--	Orbivirus VP4 core protein	--	--	viral capsid	--
c6540_g1	336	PREDICTED: 60S acidic ribosomal protein P1-like [Hydra vulgaris]	PREDICTED: Malus x domestica 60S acidic ribosomal protein P1 (LOC103439437), mRNA	large subunit ribosomal protein LP1	60S acidic ribosomal protein P1 OS=Zea mays GN=RPP1A PE=1 SV=1	Adenylate cyclase associated (CAP) N terminal//Coronavirus nucleocapsid protein	cytoskeleton organization	actin binding	viral nucleocapsid	60s acidic ribosomal protein P1
c28313_g1	525	PREDICTED: NADH dehydrogenase [ubiquinone] 1 beta subcomplex subunit 9 [Microplitis demolitor]	--	NADH dehydrogenase (ubiquinone) 1 beta subcomplex subunit 9	NADH dehydrogenase [ubiquinone] 1 beta subcomplex subunit 9 OS=Mus musculus GN=Ndufb9 PE=1 SV=3	Baculovirus major capsid protein VP39	--	structural molecule activity	viral capsid	NADH:ubiquinone oxidoreductase, NDUFB9/B22 subunit
c22317_g1	763	ribosomal protein S17 [Acyrthosiphon pisum]>gi|89473764|gb|ABD72694.1| putative ribosomal protein S17e [Acyrthosiphon pisum]>gi|239789971|dbj|BAH71577.1| ACYPI000073 [Acyrthosiphon pisum]	Acyrthosiphon pisum ribosomal protein S17 (Rps17), mRNA	small subunit ribosomal protein S17e	40S ribosomal protein S17 OS=Drosophila melanogaster GN=RpS17 PE=1 SV=2	Ribosomal S17//Geminivirus putative movement protein	transport of virus in host, cell to cell//translation//ribosome biogenesis	structural constituent of ribosome	integral component of membrane//intracellular//ribosome	40S ribosomal protein S17
c22571_g1	275	hypothetical protein SAMD00019534_008460 [Acytostelium subglobosum LB1]>gi|735858899|dbj|GAM17671.1| hypothetical protein SAMD00019534_008460 [Acytostelium subglobosum LB1]	--	--	Tetracycline resistance protein from transposon Tn4351/Tn4400 OS=Bacteroides fragilis GN=tetX PE=4 SV=1	Herpesvirus transcriptional regulator family//Squalene epoxidase//FAD binding domain	regulation of transcription, DNA-templated//steroid biosynthetic process//oxidation-reduction process//terpenoid biosynthetic process	FAD binding//flavin adenine dinucleotide binding//squalene monooxygenase activity	integral component of membrane	--
c14402_g1	2121	PREDICTED: cytochrome b5-related protein-like [Acyrthosiphon pisum]	--	--	Cytochrome b5-related protein OS=Drosophila melanogaster GN=Cyt-b5-r PE=2 SV=2	Fatty acid desaturase//Serotonin (5-HT) neurotransmitter transporter, N-terminus//Flavivirus envelope glycoprotein M	lipid metabolic process//cation transport//neurotransmitter transport//viral life cycle	serotonin:sodium symporter activity	integral component of plasma membrane//viral envelope	--
c15406_g1	3213	PREDICTED: protein pygopus-like [Acyrthosiphon pisum]	--	--	--	Phosphotyrosine interaction domain (PTB/PID)//Hepatitis C virus non-structural protein NS4a	viral process	protein binding	virion	--
c13731_g1	983	PREDICTED: protein HGV2 [Acyrthosiphon pisum]	--	nuclear autoantigenic sperm protein	Histone-binding protein N1/N2 OS=Xenopus laevis PE=1 SV=3	Phage shock protein B//TraC-like protein//TPR repeat//TolA binding protein trimerisation//Aphid transmission protein	transmission of virus//conjugation//phage shock//regulation of transcription, DNA-templated//protein trimerization	protein binding	--	Cell cycle-regulated histone H1-binding protein
c32025_g1	689	PREDICTED: uncharacterized protein PFB0145c-like [Acyrthosiphon pisum]	--	--	--	Photosystem II 10 kDa phosphoprotein//DC-STAMP-like protein//Putative closterovirus papain-like endopeptidase	photosynthesis//protein stabilization//purine nucleobase metabolic process//viral genome replication	phosphate ion binding//ATP binding//RNA-directed RNA polymerase activity//RNA binding	integral component of membrane//membrane//photosystem II//RNA-directed RNA polymerase complex	--
c7446_g1	1320	ACYPI005702 [Acyrthosiphon pisum]	PREDICTED: Acyrthosiphon pisum uncharacterized LOC100164712 (LOC100164712), misc_RNA	--	--	PB1 domain//mRNA cap methylation, RNMT-activating mini protein//ATP1G1/PLM/MAT8 family//Chordopoxvirus DNA-directed RNA polymerase 7 kDa polypeptide (RPO7)	pyrimidine nucleobase metabolic process//transcription, DNA-templated//methylation//purine nucleobase metabolic process//ion transport	DNA binding//RNA binding//ion channel activity//protein binding//DNA-directed RNA polymerase activity	mRNA cap binding complex//nucleolus//membrane	Predicted ATP-dependent protease PIL, contains LON domain
c9152_g1	460	PREDICTED: xenotropic and polytropic retrovirus receptor 1-like [Acyrthosiphon pisum]	PREDICTED: Acyrthosiphon pisum xenotropic and polytropic retrovirus receptor 1-like (LOC100161838), mRNA	--	Xenotropic and polytropic retrovirus receptor 1 homolog OS=Danio rerio GN=xpr1 PE=3 SV=1	Sigma-70 factor, region 1.1	regulation of transcription, DNA-templated	DNA binding	--	Predicted small molecule transporter
c34360_g1	519	--	--	--	--	Occlusion-derived virus envelope protein ODV-E18	--	--	viral envelope	--
c34081_g1	207	--	PREDICTED: Pyrus x bretschneideri uncharacterized LOC103957834 (LOC103957834), mRNA	--	--	Circovirus capsid protein	viral capsid assembly	--	host cell nucleus	--
c14656_g1	1025	PREDICTED: transcriptional regulator MNL1 [Acyrthosiphon pisum]	PREDICTED: Acyrthosiphon pisum transcriptional regulator MNL1 (LOC100167459), mRNA	zinc finger and BTB domain-containing protein 17	Zinc finger protein 460 OS=Homo sapiens GN=ZNF460 PE=1 SV=2	FYVE zinc finger//TFIIH C1-like domain//PHD-finger//Zinc finger, C2H2 type//Alphaherpesvirus tegument protein US9//MYM-type Zinc finger with FCS sequence motif//Hydrogenase/urease nickel incorporation, metallochaperone, hypA//Zinc-finger double domain//AN1-like Zinc finger	DNA repair//cellular protein modification process	metal ion binding//nickel cation binding//zinc ion binding//protein binding	viral tegument	FOG: Zn-finger
c22851_g1	480	hypothetical protein YQE_05024, partial [Dendroctonus ponderosae]	--	--	Retrovirus-related Pol polyprotein from type-1 retrotransposable element R1 (Fragment) OS=Bradysia coprophila PE=3 SV=1	--	--	--	--	--
c8160_g1	442	--	PREDICTED: Malus x domestica probable disease resistance protein At5g66900 (LOC103402729), transcript variant X3, misc_RNA	--	--	Nucleopolyhedrovirus P10 protein	--	--	viral capsid	--
c43522_g1	251	PREDICTED: nucleolar GTP-binding protein 1-like, partial [Dipodomys ordii]	PREDICTED: Malus x domestica nucleolar GTP-binding protein 1-like (LOC103403990), transcript variant X2, mRNA	nucleolar GTP-binding protein	Nucleolar GTP-binding protein 1 OS=Arabidopsis thaliana GN=At1g50920 PE=2 SV=1	Papillomavirus helicase//50S ribosome-binding GTPase//Ferrous iron transport protein B//Ras of Complex, Roc, domain of DAPkinase//Protein of unknown function, DUF258	ferrous iron transport//small GTPase mediated signal transduction//DNA replication	ATP binding//ferrous iron transmembrane transporter activity//ATP-dependent DNA helicase activity//GTPase activity//DNA binding//GTP binding	integral component of membrane//replication fork	GTP-binding protein CRFG/NOG1 (ODN superfamily)
c3125_g1	1311	PREDICTED: microfibrillar-associated protein 1 [Acyrthosiphon pisum]	PREDICTED: Acyrthosiphon pisum microfibrillar-associated protein 1 (LOC100162971), mRNA	--	Microfibrillar-associated protein 1 OS=Homo sapiens GN=MFAP1 PE=1 SV=2	Hepatitis delta virus delta antigen//Nucleopolyhedrovirus capsid protein P87//Alkali metal cation/H+ antiporter Nha1 C terminus	proton transport//regulation of pH//sodium ion transport	RNA binding//sodium:proton antiporter activity	host cell nucleus//viral capsid//membrane	Microfibrillar-associated protein MFAP1
c33232_g1	216	valosin-containing protein [Homo sapiens]	PREDICTED: Malus x domestica cell division control protein 48 homolog D (LOC103423351), mRNA	transitional endoplasmic reticulum ATPase	Cell division control protein 48 homolog E OS=Arabidopsis thaliana GN=CDC48E PE=1 SV=2	RNA helicase//Sigma-54 interaction domain//Ethanolamine utilisation - propanediol utilisation//IstB-like ATP binding protein//PhoH-like protein//Archaeal ATPase//Parvovirus non-structural protein NS1//AAA domain (dynein-related subfamily)//Threonylcarbamoyl adenosine biosynthesis protein TsaE//Holliday junction DNA helicase ruvB N-terminus//ABC transporter//Viral (Superfamily 1) RNA helicase//NB-…	regulation of transcription, DNA-templated//tRNA threonylcarbamoyladenosine modification//cellular biogenic amine metabolic process//DNA repair//DNA recombination//viral genome replication	RNA binding//kinase activity//RNA helicase activity//ATP binding//ATPase activity//four-way junction helicase activity//DNA helicase activity//transcription factor binding//nucleotide phosphatase activity, acting on free nucleotides//ADP binding	transcription factor complex//Holliday junction helicase complex//replication fork	AAA+-type ATPase
c17658_g1	838	--	--	--	--	Nucleopolyhedrovirus P10 protein//cGMP-dependent protein kinase interacting domain	--	protein kinase binding	viral capsid	--
c13393_g1	1446	PREDICTED: alpha-tocopherol transfer protein [Acyrthosiphon pisum]	PREDICTED: Acyrthosiphon pisum alpha-tocopherol transfer protein (LOC100160994), mRNA	--	Clavesin-2 OS=Mus musculus GN=Clvs2 PE=2 SV=1	Paramyxovirus non-structural protein C	evasion or tolerance by virus of host immune response	--	--	Phosphatidylinositol transfer protein SEC14 and related proteins
c37221_g1	945	eukaryotic translation initiation factor 3 subunit 12-like protein [Acyrthosiphon pisum]>gi|239789133|dbj|BAH71212.1| ACYPI000023 [Acyrthosiphon pisum]	--	translation initiation factor 3 subunit K	Eukaryotic translation initiation factor 3 subunit K OS=Bombyx mori PE=2 SV=1	Parvovirus non-structural protein NS1	viral genome replication//regulation of translational initiation	translation initiation factor activity//ribosome binding	ribosome//nucleus//eukaryotic translation initiation factor 3 complex	--
c33453_g1	209	--	--	--	--	Circovirus capsid protein	viral capsid assembly	--	host cell nucleus	--
c6092_g1	458	--	--	--	--	Human adenovirus early E3A glycoprotein	--	--	integral component of membrane	--
c26925_g1	1671	PREDICTED: legumain-like [Acyrthosiphon pisum]	--	legumain	Legumain OS=Homo sapiens GN=LGMN PE=1 SV=1	CMV US//His Kinase A (phospho-acceptor) domain//Peptidase C13 family	phosphorylation//proteolysis//evasion or tolerance by virus of host immune response//signal transduction//phosphorelay signal transduction system	phosphorelay sensor kinase activity//peptidase activity	integral to host endoplasmic reticulum membrane//protein histidine kinase complex	Gpi-anchor transamidase
c1975_g1	1975	Y-box protein Ct-p40-like [Acyrthosiphon pisum]>gi|239788387|dbj|BAH70879.1| ACYPI003867 [Acyrthosiphon pisum]	Acyrthosiphon pisum Y-box protein Ct-p40-like (LOC100162733), mRNA	Y-box-binding protein 1	Y-box factor homolog OS=Aplysia californica PE=2 SV=1	Occlusion-derived virus envelope protein ODV-E18//'Cold-shock' DNA-binding domain	regulation of transcription, DNA-templated	DNA binding	viral envelope	Predicted RNA-binding protein containing PIN domain and invovled in translation or RNA processing
c15268_g1	2212	PREDICTED: rab11 family-interacting protein 4 isoform X2 [Acyrthosiphon pisum]	PREDICTED: Acyrthosiphon pisum rab11 family-interacting protein 4 (LOC100166273), transcript variant X2, mRNA	Rab11 family-interacting protein 3/4	Rab11 family-interacting protein 4A OS=Danio rerio GN=rab11fip4a PE=2 SV=1	bZIP transcription factor//Nucleopolyhedrovirus P10 protein//Protein of unknown function (DUF904)//Lipoprotein leucine-zipper//Autophagy protein Apg6//Leucine-rich repeats of kinetochore protein Cenp-F/LEK1//Ezrin/radixin/moesin family//emp24/gp25L/p24 family/GOLD	FtsZ-dependent cytokinesis//autophagy//transport//barrier septum assembly//regulation of transcription, DNA-templated	sequence-specific DNA binding//transcription factor activity, sequence-specific DNA binding//transcription factor binding//dynein binding//cytoskeletal protein binding//protein homodimerization activity	extrinsic component of membrane//viral capsid//dynein complex//integral component of membrane//cytoplasm//outer membrane//transcription factor complex	--
c18957_g1	685	PREDICTED: proto-oncogene tyrosine-protein kinase ROS-like [Acyrthosiphon pisum]	PREDICTED: Acyrthosiphon pisum proto-oncogene tyrosine-protein kinase ROS-like (LOC100162339), mRNA	--	Tyrosine-protein kinase transforming protein ros OS=UR2 sarcoma virus GN=V-ROS PE=3 SV=1	Protein kinase domain//Protein tyrosine kinase	protein phosphorylation	ATP binding//protein kinase activity	--	Protein tyrosine kinase
c14029_g1	3603	PREDICTED: protein kibra isoform X1 [Acyrthosiphon pisum]	PREDICTED: Acyrthosiphon pisum protein kibra (LOC100168892), transcript variant X1, mRNA	protein KIBRA	Protein kibra OS=Drosophila virilis GN=Kibra PE=3 SV=1	WW domain//Adenovirus minor core protein PV	--	protein binding	virion	WW domain-containing protein
c10958_g1	827	acireductone dioxygenase-like [Acyrthosiphon pisum]>gi|239788029|dbj|BAH70711.1| ACYPI002479 [Acyrthosiphon pisum]	--	--	1,2-dihydroxy-3-keto-5-methylthiopentene dioxygenase OS=Pediculus humanus subsp. corporis GN=Phum_PHUM616140 PE=3 SV=1	AraC-like ligand binding domain//Occlusion-derived virus envelope protein ODV-E18//Cupin//ARD/ARD' family	oxidation-reduction process//regulation of transcription, DNA-templated	acireductone dioxygenase [iron(II)-requiring] activity//nutrient reservoir activity	viral envelope//nucleus	Uncharacterized conserved protein, contains double-stranded beta-helix domain
c41506_g1	231	--	--	--	--	Tospovirus nucleocapsid protein	--	--	viral nucleocapsid	--
c38558_g1	431	PREDICTED: uncharacterized protein LOC103310249 [Acyrthosiphon pisum]	--	--	--	Coronavirus RPol N-terminus//Zinc finger, C2H2 type//zinc-finger C2H2-type//BED zinc finger//Zinc-finger double domain//TRAF-type zinc finger	transcription, DNA-templated//purine nucleobase metabolic process	metal ion binding//DNA binding//RNA binding//zinc ion binding//ATP binding//RNA-directed RNA polymerase activity	RNA-directed RNA polymerase complex	--
c15160_g1	4507	PREDICTED: probable Ras GTPase-activating protein isoform X1 [Acyrthosiphon pisum]	PREDICTED: Acyrthosiphon pisum probable Ras GTPase-activating protein (LOC100169606), transcript variant X1, mRNA	RAS protein activator-like 2	Probable Ras GTPase-activating protein OS=Drosophila melanogaster GN=CG42684 PE=1 SV=3	Spindle and kinetochore-associated protein 2//Centrosomin N-terminal motif 1//C2 domain//RNA polymerase II transcription mediator complex subunit 9//Bone marrow stromal antigen 2//GTPase-activator protein for Ras-like GTPase//Fatty acid desaturase	mitotic anaphase//defense response to virus//cell division//regulation of GTPase activity//mitotic nuclear division//lipid metabolic process//chromosome segregation//regulation of microtubule polymerization or depolymerization//regulation of transcription from RNA polymerase II promoter	protein binding//RNA polymerase II transcription cofactor activity//microtubule binding	tubulin complex//condensed chromosome outer kinetochore//microtubule organizing center//spindle microtubule//mediator complex	GTPase-activating protein
c15425_g1	649	PREDICTED: elongation factor 1-beta [Cynoglossus semilaevis]	Neurospora tetrasperma FGSC 2508 elongation factor 1-beta mRNA	elongation factor 1-beta	Elongation factor 1-beta OS=Xenopus laevis GN=eef1b PE=1 SV=3	Coronavirus nucleocapsid protein//Origin recognition complex subunit 6 (ORC6)//EF-1 guanine nucleotide exchange domain	regulation of translational elongation//DNA replication//translational elongation	translation elongation factor activity//DNA binding	viral nucleocapsid//eukaryotic translation elongation factor 1 complex//nuclear origin of replication recognition complex//ribosome	Elongation factor 1 beta/delta chain
c22125_g1	202	PREDICTED: transcription factor hamlet-like, partial [Apis dorsata]	Schistosoma mattheei genome assembly S_mattheei_Denwood ,scaffold SMTD_scaffold0002279	ecotropic virus integration site 1 protein	Transcription factor hamlet OS=Drosophila melanogaster GN=ham PE=2 SV=1	InsA N-terminal domain//C2H2-type zinc finger//TFIIH C1-like domain//FYVE zinc finger//BED zinc finger//Desulfoferrodoxin, N-terminal domain//AN1-like Zinc finger//Zinc-finger double domain//Zinc finger, C2H2 type//zinc-finger C2H2-type//Phorbol esters/diacylglycerol binding domain (C1 domain)	transposition, DNA-mediated//intracellular signal transduction//DNA repair	metal ion binding//iron ion binding//DNA binding//zinc ion binding	--	FOG: Zn-finger
c27511_g1	232	PREDICTED: uncharacterized protein LOC105571048, partial [Vollenhovia emeryi]	--	--	Retrovirus-related Pol polyprotein from type-1 retrotransposable element R2 (Fragment) OS=Nasonia vitripennis PE=3 SV=2	--	--	--	--	--
c11437_g1	1103	PREDICTED: proteasome-associated protein ECM29 homolog [Acyrthosiphon pisum]	--	--	Proteasome-associated protein ECM29 homolog OS=Mus musculus GN=Ecm29 PE=1 SV=3	HEAT repeat//Ras association (RalGDS/AF-6) domain//Poxvirus Late Transcription Factor VLTF3 like	regulation of viral transcription//signal transduction	protein binding	--	Uncharacterized conserved protein
c39875_g1	330	PREDICTED: formin-like protein CG32138 isoform X2 [Acyrthosiphon pisum]	PREDICTED: Acyrthosiphon pisum formin-like protein CG32138 (LOC100169327), transcript variant X3, mRNA	--	Formin-like protein CG32138 OS=Drosophila melanogaster GN=CG32138 PE=1 SV=3	Nucleopolyhedrovirus P10 protein//Syntaxin 6, N-terminal	Golgi vesicle transport	--	viral capsid//membrane	Rac1 GTPase effector FRL
c6678_g1	389	PREDICTED: RNA-binding protein 26 [Acyrthosiphon pisum]	--	--	--	Coronavirus S2 glycoprotein	membrane fusion//receptor-mediated virion attachment to host cell	--	viral envelope//integral component of membrane	--
c36109_g1	257	Eukaryotic initiation factor 4A-III [Caligus clemensi]	Setosphaeria turcica Et28A hypothetical protein mRNA	ATP-dependent RNA helicase	ATP-dependent RNA helicase fal1 OS=Aspergillus clavatus (strain ATCC 1007 / CBS 513.65 / DSM 816 / NCTC 3887 / NRRL 1) GN=fal1 PE=3 SV=1	DEAD/DEAH box helicase//Flavivirus DEAD domain//Type III restriction enzyme, res subunit	viral genome replication	hydrolase activity//ATP-dependent helicase activity//ATP binding//nucleic acid binding//DNA binding	--	Predicted ATP-dependent RNA helicase FAL1, involved in rRNA maturation, DEAD-box superfamily
c18053_g1	1481	PREDICTED: spermatogenesis-associated protein 5 [Acyrthosiphon pisum]	PREDICTED: Acyrthosiphon pisum spermatogenesis-associated protein 5 (LOC100167802), mRNA	AAA family ATPase	Spermatogenesis-associated protein 5 OS=Mus musculus GN=Spata5 PE=1 SV=2	ABC transporter//Holliday junction DNA helicase ruvB N-terminus//Parvovirus non-structural protein NS1//AAA domain (dynein-related subfamily)//IstB-like ATP binding protein//PhoH-like protein//Archaeal ATPase//TIP49 C-terminus//AAA domain (Cdc48 subfamily)//Sigma-54 interaction domain//ATPase family associated with various cellular activities (AAA)//ATPase family associated with various cellular …	viral genome replication//regulation of transcription, DNA-templated//DNA recombination//DNA repair	RNA helicase activity//RNA binding//ATPase activity//four-way junction helicase activity//transcription factor binding//ATP binding//DNA helicase activity	replication fork//Holliday junction helicase complex//transcription factor complex	AAA+-type ATPase
c43736_g1	709	--	--	--	--	Hepatitis E virus ORF-2 (Putative capsid protein)	--	--	host cell cytoplasm	--
c11904_g1	2665	PREDICTED: scavenger receptor class B member 1 isoform X2 [Acyrthosiphon pisum]	PREDICTED: Acyrthosiphon pisum scavenger receptor class B member 1 (LOC100167165), transcript variant X2, mRNA	--	Lysosome membrane protein 2 OS=Homo sapiens GN=SCARB2 PE=1 SV=2	Geminivirus AL3 protein//CD36 family	cell adhesion//viral process	--	membrane	Plasma membrane glycoprotein CD36 and related membrane receptors
c32064_g1	1036	PREDICTED: LOW QUALITY PROTEIN: G-box-binding factor [Acyrthosiphon pisum]	--	vrille	--	Gyrovirus capsid protein (VP1)	--	--	viral capsid	--
c46725_g1	239	--	--	--	--	Hepatitis C virus NS3 protease	transformation of host cell by virus//proteolysis	serine-type peptidase activity	--	--
c38754_g1	591	PREDICTED: uncharacterized protein LOC100160142 [Acyrthosiphon pisum]	--	--	Ecdysteroid UDP-glucosyltransferase OS=Choristoneura fumiferana defective polyhedrosis virus GN=egt PE=2 SV=2	--	--	--	--	--
c10888_g1	469	PREDICTED: centrosomal protein of 89 kDa-like [Acyrthosiphon pisum]	PREDICTED: Acyrthosiphon pisum centrosomal protein of 89 kDa-like (LOC100569687), mRNA	--	--	Nucleopolyhedrovirus P10 protein//Autophagy protein Apg6//TPR/MLP1/MLP2-like protein	protein import into nucleus//autophagy	--	viral capsid	--
c16915_g1	2169	PREDICTED: titin-like isoform X2 [Acyrthosiphon pisum]	--	--	--	T4-like virus tail tube protein gp19//STAT protein, protein interaction domain//Chain length determinant protein//Geminivirus Rep catalytic domain	signal transduction//lipopolysaccharide biosynthetic process//regulation of transcription, DNA-templated//DNA replication	transcription factor activity, sequence-specific DNA binding//signal transducer activity//structural molecule activity	transcription factor complex//membrane	--
c6912_g1	530	--	--	--	--	Coronavirus S2 glycoprotein//Aphid transmission protein	receptor-mediated virion attachment to host cell//transmission of virus//membrane fusion	--	viral envelope//integral component of membrane	--
c13907_g1	2806	PREDICTED: uncharacterized protein LOC100168618 isoform X1 [Acyrthosiphon pisum]	PREDICTED: Acyrthosiphon pisum uncharacterized LOC100168618 (LOC100168618), transcript variant X2, mRNA	--	--	Chordopoxvirus multifunctional envelope protein A27//Leucine-rich repeats of kinetochore protein Cenp-F/LEK1//SAM domain (Sterile alpha motif)//SAM domain (Sterile alpha motif)//Actin cytoskeleton-regulatory complex protein END3	endocytosis//actin filament organization//fusion of virus membrane with host plasma membrane	protein binding//transcription factor binding//dynein binding//protein homodimerization activity	dynein complex//transcription factor complex//viral envelope	--
c37707_g1	251	--	--	--	--	Nepovirus coat protein, N-terminal domain	--	--	viral capsid	--
c16071_g2	1194	--	--	--	--	Poxvirus A28 family//ATP synthase protein 8//Wilm's tumour protein//TMEM9//Rhodopsin-like GPCR transmembrane domain	response to pheromone//regulation of transcription, DNA-templated//proton transport//G-protein coupled receptor signaling pathway//viral process//ATP synthesis coupled proton transport	hydrogen ion transmembrane transporter activity	mitochondrial proton-transporting ATP synthase complex, coupling factor F(o)//nucleus//viral envelope//integral component of membrane	--
c504_g1	1149	PREDICTED: palmitoyl-protein thioesterase 1 [Acyrthosiphon pisum]	PREDICTED: Acyrthosiphon pisum palmitoyl-protein thioesterase 1 (LOC100164869), mRNA	palmitoyl-protein thioesterase	Palmitoyl-protein thioesterase 1 OS=Bos taurus GN=PPT1 PE=1 SV=1	Coronavirus RPol N-terminus//Palmitoyl protein thioesterase	purine nucleobase metabolic process//transcription, DNA-templated	RNA-directed RNA polymerase activity//RNA binding//ATP binding//palmitoyl hydrolase activity	RNA-directed RNA polymerase complex	Palmitoyl protein thioesterase
c3229_g1	1669	PREDICTED: uncharacterized protein LOC100571846 [Acyrthosiphon pisum]	--	--	--	Adenovirus minor core protein PV//Insect cuticle protein	--	structural constituent of cuticle	virion	--
c22019_g1	205	enzymatic polyprotein endonuclease reverse [Lasius niger]>gi|861634611|gb|KMQ91309.1| enzymatic polyprotein endonuclease reverse [Lasius niger]	--	--	Retrovirus-related Pol polyprotein from transposon 412 OS=Drosophila melanogaster GN=POL PE=3 SV=1	--	--	--	--	FOG: Transposon-encoded proteins with TYA, reverse transcriptase, integrase domains in various combinations
c36005_g1	221	--	--	--	--	Baculovirus DNA helicase	viral genome replication	DNA helicase activity	replication fork	--
c17455_g1	603	PREDICTED: ATP-dependent RNA helicase DHX8 [Acyrthosiphon pisum]	PREDICTED: Acyrthosiphon pisum ATP-dependent RNA helicase DHX8 (LOC100167184), mRNA	ATP-dependent RNA helicase DHX8/PRP22	ATP-dependent RNA helicase DHX8 OS=Homo sapiens GN=DHX8 PE=1 SV=1	Myosin head (motor domain)//NB-ARC domain//Type II/IV secretion system protein//DEAD/DEAH box helicase//Type III restriction enzyme, res subunit//Flavivirus DEAD domain//PhoH-like protein//ABC transporter//Sigma-54 interaction domain	transport//viral genome replication//regulation of transcription, DNA-templated	ATPase activity//ADP binding//motor activity//hydrolase activity//transcription factor binding//ATP binding//nucleic acid binding//ATP-dependent helicase activity//DNA binding	transcription factor complex//myosin complex	DEAH-box RNA helicase
c3109_g1	1052	PREDICTED: probable serine hydrolase [Acyrthosiphon pisum]>gi|328713488|ref|XP_003245090.1| PREDICTED: probable serine hydrolase [Acyrthosiphon pisum]>gi|641666889|ref|XP_008183886.1| PREDICTED: probable serine hydrolase [Acyrthosiphon pisum]>gi|641666891|ref|XP_008183887.1| PREDICTED: probable serine hydrolase [Acyrthosiphon pisum]>gi|641666893|ref|XP_008183889.1| PREDICTED: probable serine hydr…	--	--	Probable serine hydrolase OS=Drosophila melanogaster GN=kraken PE=2 SV=1	Lipase (class 3)//Aphid transmission protein	lipid metabolic process//transmission of virus	--	--	Predicted alpha/beta hydrolase
c14895_g1	3158	PREDICTED: glutamate receptor ionotropic, kainate 2-like [Acyrthosiphon pisum]	PREDICTED: Acyrthosiphon pisum glutamate receptor ionotropic, kainate 2-like (LOC100168111), mRNA	glutamate receptor, ionotropic kainate 2	Glutamate receptor ionotropic, kainate 2 OS=Mus musculus GN=Grik2 PE=1 SV=4	Lentivirus virion infectivity factor (VIF)//Ligated ion channel L-glutamate- and glycine-binding site//Putative ATPase subunit of terminase (gpP-like)//Ligand-gated ion channel	viral capsid assembly//signal transduction//ion transport//viral life cycle//synaptic transmission	ionotropic glutamate receptor activity//ATP binding//extracellular-glutamate-gated ion channel activity	membrane	Glutamate-gated kainate-type ion channel receptor subunit GluR5 and related subunits
c16544_g1	1735	PREDICTED: serine hydrolase-like protein [Acyrthosiphon pisum]	Acyrthosiphon pisum mRNA, clone: ACI0AAF41YH09, full-insert cDNA sequence based on ESTs (5'-EST:ACI0AAF41YH09AAM1, 3'-EST ACI2AAF6YF10BBM1)	--	Serine hydrolase-like protein OS=Danio rerio GN=serhl PE=2 SV=1	Partial alpha/beta-hydrolase lipase region//Parvovirus coat protein VP1//Serine carboxypeptidase S28	proteolysis//lipid metabolic process	structural molecule activity//serine-type peptidase activity	viral capsid	Soluble epoxide hydrolase
c25529_g1	1077	PREDICTED: probable protein phosphatase 2C 6 [Acyrthosiphon pisum]	PREDICTED: Callorhinchus milii protein phosphatase, Mg2+/Mn2+ dependent, 1G (ppm1g), transcript variant X2, mRNA	protein phosphatase 1G	Probable protein phosphatase CG10417 OS=Drosophila melanogaster GN=CG10417 PE=1 SV=1	Protein phosphatase 2C//Phlebovirus glycoprotein G1	--	catalytic activity	virion//integral component of membrane	Serine/threonine protein phosphatase
c8700_g1	251	--	--	--	--	7 transmembrane receptor (Secretin family)//Poxvirus Late Transcription Factor VLTF3 like	G-protein coupled receptor signaling pathway//regulation of viral transcription	G-protein coupled receptor activity	integral component of membrane	--
c17023_g1	2742	PREDICTED: tRNA-specific adenosine deaminase 1 isoform X1 [Acyrthosiphon pisum]>gi|328703619|ref|XP_003242253.1| PREDICTED: tRNA-specific adenosine deaminase 1 isoform X1 [Acyrthosiphon pisum]	--	tRNA-specific adenosine deaminase 1	tRNA-specific adenosine deaminase 1 OS=Xenopus tropicalis GN=adat1 PE=2 SV=1	Alphaherpesvirus glycoprotein E//Adenosine-deaminase (editase) domain	nitrogen compound metabolic process//RNA processing//purine nucleobase metabolic process	adenosine deaminase activity//RNA binding	membrane	tRNA-specific adenosine deaminase 1
c12742_g1	2243	PREDICTED: alpha-1,3-mannosyl-glycoprotein 4-beta-N-acetylglucosaminyltransferase B-like isoform X2 [Acyrthosiphon pisum]	PREDICTED: Acyrthosiphon pisum alpha-1,3-mannosyl-glycoprotein 4-beta-N-acetylglucosaminyltransferase B-like (LOC100162885), transcript variant X2, mRNA	alpha-1,3-mannosylglycoprotein beta-1,4-N-acetylglucosaminyltransferase A/B	Alpha-1,3-mannosyl-glycoprotein 4-beta-N-acetylglucosaminyltransferase B OS=Homo sapiens GN=MGAT4B PE=1 SV=1	N-Acetylglucosaminyltransferase-IV (GnT-IV) conserved region//F-box-like//DNA polymerase family B//Flavivirus envelope glycoprotein M	viral life cycle//carbohydrate metabolic process	protein binding//nucleotide binding//DNA binding//transferase activity, transferring hexosyl groups	membrane//viral envelope	--
c14481_g2	422	--	--	--	--	Microvirus lysis protein (E), C terminus	modulation by virus of host process	enzyme inhibitor activity	--	--
c4874_g1	624	PREDICTED: putative glycerol kinase 5 [Acyrthosiphon pisum]	PREDICTED: Acyrthosiphon pisum putative glycerol kinase 5 (LOC100167782), mRNA	putative glycerol kinase 5	Putative glycerol kinase 5 OS=Mus musculus GN=Gk5 PE=2 SV=2	FGGY family of carbohydrate kinases, N-terminal domain//Poxvirus A22 protein	carbohydrate metabolic process//DNA recombination//DNA repair	four-way junction DNA binding//phosphotransferase activity, alcohol group as acceptor//magnesium ion binding//hydrolase activity, acting on ester bonds	--	Ribulose kinase and related carbohydrate kinases
c35300_g1	266	PREDICTED: GRIP and coiled-coil domain-containing protein 2-like [Acyrthosiphon pisum]	--	--	--	Fibrinogen alpha/beta chain family//Basic region leucine zipper//Golgi transport complex subunit 5//Spindle Pole Component 29//Bone marrow stromal antigen 2//Nucleopolyhedrovirus P10 protein//V-type ATPase 116kDa subunit family//fzo-like conserved region//Hr1 repeat//Laminin Domain I//Autophagy protein Apg6	regulation of embryonic development//spindle pole body duplication//protein polymerization//signal transduction//autophagy//ATP hydrolysis coupled proton transport//regulation of cell migration//mitochondrial fusion//intra-Golgi vesicle-mediated transport//platelet activation//regulation of transcription, DNA-templated//defense response to virus//proton transport//regulation of cell adhesion	structural constituent of cytoskeleton//sequence-specific DNA binding//transcription factor activity, sequence-specific DNA binding//receptor binding//protein binding, bridging//GTPase activity//hydrogen ion transmembrane transporter activity	cytoskeleton//viral capsid//mitochondrial outer membrane//fibrinogen complex//Golgi transport complex//central plaque of spindle pole body//integral component of membrane//transcription factor complex//proton-transporting V-type ATPase, V0 domain	--
c11319_g1	2047	PREDICTED: immunoglobulin superfamily containing leucine-rich repeat protein 2-like [Acyrthosiphon pisum]	--	netrin-G1 ligand	Leucine-rich repeat-containing G-protein coupled receptor 4 OS=Bos taurus GN=LGR4 PE=3 SV=3	Leucine rich repeat//Leucine Rich Repeat//Human adenovirus early E3A glycoprotein	--	protein binding	integral component of membrane	FOG: Leucine rich repeat
c24109_g1	212	--	PREDICTED: Malus x domestica 30S ribosomal protein S5, chloroplastic-like (LOC103446395), mRNA	--	--	Gammaherpesvirus capsid protein	--	--	viral capsid	--
c43730_g1	629	PREDICTED: protein krueppel-like [Acyrthosiphon pisum]	--	--	--	TcdA/TcdB pore forming domain//Herpesvirus UL46 protein//Tubulin binding cofactor A	regulation of transcription, DNA-templated//pathogenesis//tubulin complex assembly	tubulin binding//unfolded protein binding	tubulin complex	--
c36815_g1	994	60S ribosomal protein L21-like [Acyrthosiphon pisum]>gi|641647602|ref|XP_008178954.1| PREDICTED: 60S ribosomal protein L21-like isoform X1 [Acyrthosiphon pisum]>gi|239788244|dbj|BAH70810.1| ACYPI006688 [Acyrthosiphon pisum]	Acyrthosiphon pisum 60S ribosomal protein L21-like (LOC100165759), mRNA	--	60S ribosomal protein L21 OS=Homo sapiens GN=RPL21 PE=1 SV=2	Ribosomal protein L21e//Geminivirus coat protein/nuclear export factor BR1 family	translation//ribosome biogenesis	structural constituent of ribosome//structural molecule activity	viral capsid//ribosome//intracellular	60S ribosomal protein L21
c12178_g2	3611	PREDICTED: uncharacterized protein LOC100164471 isoform X1 [Acyrthosiphon pisum]	--	--	NACHT and WD repeat domain-containing protein 2 OS=Homo sapiens GN=NWD2 PE=2 SV=3	CUT domain//Ras of Complex, Roc, domain of DAPkinase//Type III restriction enzyme, res subunit//NB-ARC domain//ATPase family associated with various cellular activities (AAA)//ABC transporter//Herpesvirus large structural phosphoprotein UL32//NTPase	small GTPase mediated signal transduction	ATP binding//nucleotide phosphatase activity, acting on free nucleotides//hydrolase activity//ADP binding//ATPase activity//structural molecule activity//DNA binding//GTP binding	--	--
c16013_g1	2406	PREDICTED: soluble guanylate cyclase 89Db-like [Acyrthosiphon pisum]	PREDICTED: Acyrthosiphon pisum soluble guanylate cyclase 89Db-like (LOC100168799), mRNA	guanylate cyclase, other	Soluble guanylate cyclase 89Db OS=Drosophila melanogaster GN=Gyc-89Db PE=1 SV=1	Adenylate and Guanylate cyclase catalytic domain//Circovirus capsid protein//Haem-NO-binding//Acyl-CoA reductase (LuxC)//Heme NO binding associated	obsolete electron transport//GTP metabolic process//cGMP biosynthetic process//bioluminescence//cyclic nucleotide biosynthetic process//purine nucleobase metabolic process//viral capsid assembly//intracellular signal transduction//oxidation-reduction process	phosphorus-oxygen lyase activity//guanylate cyclase activity//heme binding//acyl-CoA dehydrogenase activity	host cell nucleus	Adenylate/guanylate kinase
c3060_g1	1565	PREDICTED: mannosyl-oligosaccharide glucosidase [Acyrthosiphon pisum]	PREDICTED: Acyrthosiphon pisum mannosyl-oligosaccharide glucosidase (LOC100159015), mRNA	mannosyl-oligosaccharide glucosidase	Mannosyl-oligosaccharide glucosidase OS=Mus musculus GN=Mogs PE=2 SV=1	Occlusion-derived virus envelope protein ODV-E18	--	--	viral envelope	Glucosidase I
c10235_g1	423	PREDICTED: tumor necrosis factor alpha-induced protein 8-like protein isoform X1 [Acyrthosiphon pisum]>gi|641670574|ref|XP_008185252.1| PREDICTED: tumor necrosis factor alpha-induced protein 8-like protein isoform X1 [Acyrthosiphon pisum]	--	--	Tumor necrosis factor alpha-induced protein 8-like protein 2 OS=Xenopus tropicalis GN=tnfaip8l2 PE=2 SV=1	Picornavirus 2B protein	proteolysis//RNA-protein covalent cross-linking//purine nucleobase metabolic process	nucleotidyltransferase activity//structural molecule activity//cysteine-type peptidase activity//transferase activity//nucleotide binding//hydrolase activity//RNA-directed RNA polymerase activity//peptidase activity	RNA-directed RNA polymerase complex//virion	--
c12099_g1	1864	PREDICTED: RNA-binding protein lark-like isoform X1 [Acyrthosiphon pisum]	PREDICTED: Acyrthosiphon pisum RNA-binding protein lark-like (LOC100162610), transcript variant X1, mRNA	RNA-binding protein 4	RNA-binding protein lark OS=Drosophila melanogaster GN=lark PE=1 SV=1	RNA recognition motif. (a.k.a. RRM, RBD, or RNP domain)//Zinc knuckle//RNA binding domain//Geminivirus AL3 protein//RNA recognition motif	mRNA catabolic process//regulation of RNA metabolic process//viral process	metal ion binding//RNA binding//poly(A)-specific ribonuclease activity//nucleic acid binding//zinc ion binding	nucleus//cytoplasm	RNA-binding protein LARK, contains RRM and retroviral-type Zn-finger domains
c14941_g1	1369	PREDICTED: SRSF protein kinase 3-like isoform X2 [Acyrthosiphon pisum]	PREDICTED: Aquila chrysaetos canadensis SRSF protein kinase 3-like (LOC105415672), partial mRNA	serine/threonine-protein kinase SRPK1	SRSF protein kinase 1 OS=Homo sapiens GN=SRPK1 PE=1 SV=2	Poxvirus serine/threonine protein kinase//Protein tyrosine kinase//Protein kinase domain	protein phosphorylation	ATP binding//protein kinase activity	--	Serine/threonine protein kinase
c552_g1	668	PREDICTED: uncharacterized protein DDB_G0272718-like [Acyrthosiphon pisum]	--	--	--	Large eukaryotic DNA virus major capsid protein	--	structural molecule activity	viral capsid	--
c5411_g1	224	--	--	--	--	Microvirus lysis protein (E), C terminus	modulation by virus of host process	enzyme inhibitor activity	--	--
c12072_g1	2007	PREDICTED: WD repeat domain phosphoinositide-interacting protein 2-like isoform X1 [Acyrthosiphon pisum]	PREDICTED: Acyrthosiphon pisum WD repeat domain phosphoinositide-interacting protein 2-like (LOC100165258), transcript variant X1, mRNA	autophagy-related protein 18	WD repeat domain phosphoinositide-interacting protein 2 OS=Rattus norvegicus GN=Wipi2 PE=2 SV=1	Baculovirus P24 capsid protein	--	--	viral capsid	Uncharacterized conserved protein, contains WD40 repeats
c6027_g1	1456	PREDICTED: Y+L amino acid transporter 2 [Acyrthosiphon pisum]>gi|641664219|ref|XP_008182932.1| PREDICTED: Y+L amino acid transporter 2 [Acyrthosiphon pisum]	PREDICTED: Acyrthosiphon pisum Y+L amino acid transporter 2 (LOC100164730), transcript variant X2, mRNA	solute carrier family 7 (L-type amino acid transporter), other	Y+L amino acid transporter 2 OS=Mus musculus GN=Slc7a6 PE=1 SV=1	Closterovirus coat protein//Amino acid permease//High-affinity nickel-transport protein//Amino acid permease	amino acid transport//transport//transmembrane transport//nickel cation transport//nickel cation transmembrane transport//amino acid transmembrane transport	nickel cation transmembrane transporter activity//amino acid transmembrane transporter activity//metal ion binding	virion//membrane//integral component of membrane	Amino acid transporters
c34467_g1	228	PREDICTED: protein sly1 homolog [Athalia rosae]	--	--	Protein sly1 homolog OS=Drosophila virilis GN=Slh PE=3 SV=1	Sec1 family//Hepatitis C virus core protein	vesicle-mediated transport//vesicle docking involved in exocytosis	structural molecule activity	--	Vesicle trafficking protein Sly1 (Sec1 family)
c15749_g1	1795	THO complex 7-like [Acyrthosiphon pisum]>gi|239790696|dbj|BAH71893.1| ACYPI000393 [Acyrthosiphon pisum]	Acyrthosiphon pisum THO complex 7-like (LOC100158978), mRNA	THO complex subunit 7	THO complex subunit 7 homolog OS=Danio rerio GN=thoc7 PE=2 SV=1	Leucine-rich repeats of kinetochore protein Cenp-F/LEK1//RasGAP C-terminus//Outer membrane protein (OmpH-like)//Flagellar FliJ protein//Nucleopolyhedrovirus P10 protein//Tho complex subunit 7//PCRF domain//Exonuclease VII, large subunit//TPR/MLP1/MLP2-like protein//Bacteriocin class II with double-glycine leader peptide//Sigma-54 interaction domain//PIGA (GPI anchor biosynthesis)	protein import into nucleus//defense response to bacterium//DNA catabolic process//regulation of translational termination//chemotaxis//small GTPase mediated signal transduction//mRNA processing//translational termination//GPI anchor biosynthetic process//regulation of transcription, DNA-templated//bacterial-type flagellum-dependent cell motility	translation release factor activity, codon specific//unfolded protein binding//GTPase activator activity//transcription factor binding//dynein binding//exodeoxyribonuclease VII activity//motor activity//ATP binding//protein homodimerization activity	ribosome//THO complex part of transcription export complex//bacterial-type flagellum//translation release factor complex//exodeoxyribonuclease VII complex//viral capsid//dynein complex//transcription factor complex//cytoplasm//membrane	--
c39491_g1	556	PREDICTED: uncharacterized protein LOC100160009 [Acyrthosiphon pisum]	--	--	Putative ankyrin repeat protein L59 OS=Acanthamoeba polyphaga mimivirus GN=MIMI_L59 PE=3 SV=1	C3HC zinc finger-like	--	zinc ion binding	nucleus	--
c29713_g1	216	--	--	--	--	Pneumovirus attachment glycoprotein G	--	--	virion membrane	--
c28292_g1	408	serine/threonine protein kinase [Trypanosoma rangeli SC58]	PREDICTED: Malus x domestica CBL-interacting protein kinase 2 (LOC103433741), mRNA	maternal embryonic leucine zipper kinase	CBL-interacting serine/threonine-protein kinase 10 OS=Arabidopsis thaliana GN=CIPK10 PE=1 SV=1	Protein kinase domain//Protein tyrosine kinase//Haemagglutinin	signal transduction//protein phosphorylation//fusion of virus membrane with host plasma membrane	protein kinase activity//ATP binding//host cell surface receptor binding	viral envelope//cell surface	Serine/threonine protein kinase
c4800_g1	553	--	PREDICTED: Malus x domestica uncharacterized LOC103444917 (LOC103444917), transcript variant X3, mRNA	--	--	DASH complex subunit Dad3//Aphid transmission protein	attachment of spindle microtubules to kinetochore//transmission of virus	--	mitotic spindle//DASH complex	--
c30346_g1	217	--	--	--	--	Adenovirus E1B protein N-terminus	response to external stimulus	--	--	--
c38848_g1	364	PREDICTED: protein turtle-like isoform X7 [Acyrthosiphon pisum]	PREDICTED: Acyrthosiphon pisum protein turtle-like (LOC100169308), transcript variant X9, mRNA	--	Protein turtle OS=Drosophila melanogaster GN=tutl PE=1 SV=2	Alphaherpesvirus glycoprotein E	--	--	membrane	--
c5467_g1	1416	polyprotein, partial [Bemisia tabaci]	La Jolla virus isolate MAT03_LaJolla polyprotein gene, partial cds	--	Replicase polyprotein OS=Drosophila C virus (strain EB) GN=ORF1 PE=3 SV=1	Viral RNA-directed RNA-polymerase//RNA dependent RNA polymerase	transcription, DNA-templated//purine nucleobase metabolic process	RNA binding//RNA-directed RNA polymerase activity	RNA-directed RNA polymerase complex	--
c44179_g1	421	PREDICTED: uncharacterized protein LOC103307843 [Acyrthosiphon pisum]	--	--	Pro-Pol polyprotein OS=Human spumaretrovirus GN=pol PE=1 SV=2	Integrase core domain	DNA integration	--	--	--
c12024_g1	491	tropomyosin 1 isoform B [Nasonia vitripennis]>gi|229577298|ref|NP_001153345.1| tropomyosin 1 isoform B [Nasonia vitripennis]>gi|746856260|ref|XP_011058813.1| PREDICTED: tropomyosin isoform X11 [Acromyrmex echinatior]>gi|749753273|ref|XP_011139022.1| PREDICTED: tropomyosin isoform X6 [Harpegnathos saltator]>gi|751224334|ref|XP_011165500.1| PREDICTED: tropomyosin isoform X10 [Solenopsis invicta]>gi…	PREDICTED: Fopius arisanus tropomyosin (LOC105267048), transcript variant X19, mRNA	tropomyosin 1	Tropomyosin OS=Blattella germanica PE=2 SV=1	Ribosomal protein S20//V-type ATPase 116kDa subunit family//Autophagy protein Apg6//TMPIT-like protein//Leucine-rich repeats of kinetochore protein Cenp-F/LEK1//Septation ring formation regulator, EzrA//Haemagglutinin//Histidine kinase//Tetramerisation domain of TRPM//Exonuclease VII, large subunit//Bone marrow stromal antigen 2//TPR/MLP1/MLP2-like protein//CHD5-like protein//Laminin Domain II//e…	phosphorelay signal transduction system//cell adhesion//tail-anchored membrane protein insertion into ER membrane//phosphorylation//protein tetramerization//transport//signal transduction//DNA catabolic process//protein import into nucleus//protein polymerization//translation//septin ring assembly//defense response to virus//proton transport//fusion of virus membrane with host plasma membrane//pl…	protein homodimerization activity//hydrogen ion transmembrane transporter activity//RNA binding//structural constituent of ribosome//cytoskeletal protein binding//protein binding, bridging//phosphorelay sensor kinase activity//dynein binding//transcription factor binding//exodeoxyribonuclease VII activity//transporter activity//protein binding//host cell surface receptor binding//protein dimeriza…	cytoplasm//protein histidine kinase complex//cell surface//viral envelope//exodeoxyribonuclease VII complex//ribosome//extrinsic component of membrane//transcription factor complex//proton-transporting V-type ATPase, V0 domain//integral component of membrane//intracellular//dynein complex//fibrinogen complex//septin ring	Actin filament-coating protein tropomyosin
c44876_g1	374	PREDICTED: uncharacterized protein LOC100573494 [Acyrthosiphon pisum]	--	--	Non-capsid protein NS-1 OS=Junonia coenia densovirus (isolate pBRJ/1990) GN=NS1 PE=3 SV=1	Papillomavirus helicase//Parvovirus non-structural protein NS1	viral genome replication//DNA replication	ATP-dependent DNA helicase activity//DNA binding//ATP binding	replication fork	--
c19912_g1	311	SJCHGC05776 protein [Schistosoma japonicum]	PREDICTED: Malus x domestica serine/threonine-protein kinase SRK2A-like (LOC103411041), mRNA	5'-AMP-activated protein kinase, catalytic alpha subunit	Serine/threonine-protein kinase SAPK10 OS=Oryza sativa subsp. japonica GN=SAPK10 PE=2 SV=1	Lipopolysaccharide kinase (Kdo/WaaP) family//Orbivirus VP3 (T2) protein//Rho termination factor, RNA-binding domain//Protein kinase domain//Protein tyrosine kinase	DNA-templated transcription, termination//protein phosphorylation	phosphotransferase activity, alcohol group as acceptor//ATP binding//protein kinase activity//structural molecule activity//RNA binding	membrane	Serine/threonine protein kinase
c44761_g1	313	PREDICTED: coatomer subunit beta [Acyrthosiphon pisum]	Strongyloides venezuelensis genome assembly S_venezuelensis_HH1, scaffold SVE_scaffold0000003	coatomer, subunit beta	Coatomer subunit beta OS=Danio rerio GN=copb1 PE=2 SV=1	Flavivirus capsid protein C//Adaptin N terminal region	intracellular protein transport//vesicle-mediated transport	structural molecule activity	viral capsid//membrane coat	Vesicle coat complex COPI, beta subunit
c14992_g1	4578	PREDICTED: epithelial chloride channel protein-like [Acyrthosiphon pisum]	PREDICTED: Acyrthosiphon pisum epithelial chloride channel protein-like (LOC100167197), mRNA	--	Calcium-activated chloride channel regulator 2 OS=Homo sapiens GN=CLCA2 PE=1 SV=2	Alphaherpesvirus glycoprotein E	--	--	membrane	--
c8968_g1	467	--	--	--	--	Herpesvirus polymerase accessory protein	viral genome replication//DNA replication	DNA polymerase processivity factor activity	DNA polymerase complex	--
c17798_g1	806	uncharacterized protein LOC100534630 isoform 2 [Acyrthosiphon pisum]	--	--	--	TPR/MLP1/MLP2-like protein//Exonuclease VII, large subunit//Nucleopolyhedrovirus P10 protein//Melanoregulin//Carboxypeptidase Y pro-peptide//Fibrinogen alpha/beta chain family//Ezrin/radixin/moesin family//Phage capsid scaffolding protein (GPO) serine peptidase//Vacuolar sorting 38 and autophagy-related subunit 14//Laminin Domain II	signal transduction//viral capsid assembly//melanosome transport//DNA catabolic process//positive regulation of autophagy//protein import into nucleus//protein polymerization//cell adhesion//platelet activation	exodeoxyribonuclease VII activity//receptor binding//serine-type carboxypeptidase activity//cytoskeletal protein binding//protein binding, bridging	viral capsid//exodeoxyribonuclease VII complex//extrinsic component of membrane//melanosome//cytoplasm//vacuole//fibrinogen complex	--
c15468_g1	694	--	--	--	--	Type I GTP cyclohydrolase folE2//Adenovirus minor core protein PV	nitrogen compound metabolic process	GTP cyclohydrolase activity	virion	--
c23100_g1	372	--	--	--	--	4-alpha-L-fucosyltransferase glycosyl transferase group 56//Flavivirus envelope glycoprotein M	fucosylation//viral life cycle//enterobacterial common antigen biosynthetic process	fucosyltransferase activity	viral envelope	--
c11846_g1	272	--	--	--	--	Orbivirus helicase VP6	--	structural molecule activity	viral capsid	--
c5583_g1	579	hypothetical protein TcasGA2_TC001369 [Tribolium castaneum]	--	secretory phospholipase A2	Basic phospholipase A2 2 OS=Laticauda colubrina PE=1 SV=1	Group XII secretory phospholipase A2 precursor (PLA2G12)//Parvovirus coat protein VP1	lipid catabolic process//phospholipid catabolic process	structural molecule activity//phospholipase A2 activity//calcium ion binding	extracellular region//viral capsid	Phospholipase A2
c22314_g1	281	--	--	--	--	Tobravirus 2B protein	transmission of virus	--	--	--
c4203_g1	1085	PREDICTED: forkhead box protein K2 [Acyrthosiphon pisum]	PREDICTED: Acyrthosiphon pisum forkhead box protein K2 (LOC100165903), mRNA	forkhead box protein K	Forkhead box protein K2 OS=Xenopus laevis GN=foxk2 PE=2 SV=2	Baculovirus polyhedron envelope protein, PEP, N terminus	--	structural molecule activity	viral envelope//viral capsid	--
c33450_g1	438	hypothetical protein DDB_G0270086 [Dictyostelium discoideum AX4]>gi|60474456|gb|EAL72393.1| hypothetical protein DDB_G0270086 [Dictyostelium discoideum AX4]	PREDICTED: Malus x domestica apolipoprotein D-like (LOC103451145), mRNA	--	Putative lipocalin R877 OS=Acanthamoeba polyphaga mimivirus GN=MIMI_R877 PE=1 SV=1	--	--	--	--	--
c15142_g2	235	--	--	--	--	African swine fever virus multigene family 360 protein//Rotavirus non-structural protein 35	taxis//viral genome replication	RNA binding	--	--
c33137_g1	222	--	PREDICTED: Malus x domestica transcription initiation factor TFIID subunit 2-like (LOC103415347), mRNA	--	Retrovirus-related Pol polyprotein from transposon TNT 1-94 OS=Nicotiana tabacum PE=2 SV=1	--	--	--	--	--
c34727_g1	240	--	--	--	--	Circovirus capsid protein	viral capsid assembly	--	host cell nucleus	--
c46422_g1	856	PREDICTED: insulin-like growth factor-binding protein complex acid labile subunit [Acyrthosiphon pisum]	--	--	--	Nepovirus coat protein, central domain	--	structural molecule activity	viral capsid	--
c5260_g1	704	ATPase/histidine kinase/DNA gyrase B/HSP90 domain protein [Necator americanus]	Pragia fontium strain 24613, complete genome	--	Osmolarity sensor protein EnvZ OS=Shigella flexneri GN=envZ PE=1 SV=1	Baculovirus polyhedron envelope protein, PEP, C terminus//His Kinase A (phospho-acceptor) domain	phosphorylation//phosphorelay signal transduction system//signal transduction	structural molecule activity//phosphorelay sensor kinase activity	viral capsid//protein histidine kinase complex//viral envelope	Sensory transduction histidine kinase
c42898_g1	335	PREDICTED: zinc finger protein 608-like [Acyrthosiphon pisum]	PREDICTED: Acyrthosiphon pisum zinc finger protein 608-like (LOC100165285), mRNA	--	--	Gammaherpesvirus capsid protein	--	--	viral capsid	--
c15184_g1	1547	PREDICTED: putative leucine-rich repeat-containing protein DDB_G0290503 isoform X1 [Acyrthosiphon pisum]	PREDICTED: Acyrthosiphon pisum putative leucine-rich repeat-containing protein DDB_G0290503 (LOC100166300), transcript variant X1, mRNA	--	--	TSC-22/dip/bun family//Spindle and kinetochore-associated protein 2//GCN5-like protein 1 (GCN5L1)//bZIP transcription factor//Nucleopolyhedrovirus P10 protein//Prominin//TPR/MLP1/MLP2-like protein//Protein of unknown function (DUF904)//Sec34-like family//Fibrinogen alpha/beta chain family//Autophagy protein Apg17//Baculovirus polyhedron envelope protein, PEP, C terminus//DASH complex subunit Dam1	intracellular protein transport//platelet activation//cell division//mitotic anaphase//FtsZ-dependent cytokinesis//regulation of microtubule polymerization or depolymerization//autophagy//chromosome segregation//mitotic nuclear division//barrier septum assembly//regulation of transcription, DNA-templated//attachment of spindle microtubules to kinetochore//protein polymerization//protein import in…	structural molecule activity//transcription factor activity, sequence-specific DNA binding//receptor binding//protein binding, bridging//microtubule binding//sequence-specific DNA binding	fibrinogen complex//membrane//integral component of membrane//tubulin complex//transcription factor complex//DASH complex//condensed chromosome outer kinetochore//cytoplasm//mitotic spindle//spindle microtubule//viral capsid//viral envelope//cis-Golgi network//BLOC-1 complex	--
c9439_g2	2510	PREDICTED: zinc finger protein on ecdysone puffs-like [Acyrthosiphon pisum]	PREDICTED: Acyrthosiphon pisum zinc finger protein on ecdysone puffs-like (LOC100163550), mRNA	--	Zinc finger protein on ecdysone puffs OS=Drosophila melanogaster GN=Pep PE=1 SV=1	U1 zinc finger//Papillomavirus helicase	DNA replication	DNA binding//zinc ion binding//ATP binding//ATP-dependent DNA helicase activity	replication fork	--
c41434_g1	202	--	--	--	--	Cytoplasmic tRNA 2-thiolation protein 2//Hepatitis E virus ORF-2 (Putative capsid protein)	tRNA wobble uridine modification//tRNA thio-modification	tRNA binding	host cell cytoplasm	--
c39989_g1	301	PREDICTED: nucleoprotein TPR isoform X2 [Acyrthosiphon pisum]	--	--	--	Bacteriophage Mu Gam like protein//Autophagy protein Apg6//Septum formation initiator//Protein of unknown function (DUF904)//RNA polymerase II transcription mediator complex subunit 9//Baculovirus polyhedron envelope protein, PEP, C terminus//Intermediate filament protein	cell cycle//barrier septum assembly//regulation of transcription from RNA polymerase II promoter//DNA protection//FtsZ-dependent cytokinesis//autophagy	structural molecule activity//double-stranded DNA binding//RNA polymerase II transcription cofactor activity	mediator complex//intermediate filament//viral capsid//cytoplasm//viral envelope	--
c5019_g1	751	PREDICTED: putative sodium-dependent multivitamin transporter [Acyrthosiphon pisum]	--	solute carrier family 5 (sodium-coupled monocarboxylate transporter), member 8/12	Putative sodium-dependent multivitamin transporter OS=Drosophila melanogaster GN=CG32669 PE=2 SV=1	Flavivirus non-structural protein NS4A//Sodium:solute symporter family//Phosphatidylinositol N-acetylglucosaminyltransferase	transmembrane transport//viral process//transport//RNA metabolic process//GPI anchor biosynthetic process	transporter activity//phosphatidylinositol N-acetylglucosaminyltransferase activity	integral component of membrane//membrane//virion	Na+:iodide/myo-inositol/multivitamin symporters
c19994_g1	326	proteasome (prosome, macropain) 26S subunit, ATPase 2, isoform CRA_b [Mus musculus]	PREDICTED: Malus x domestica 26S protease regulatory subunit 7 (LOC103443618), mRNA	--	26S protease regulatory subunit 7 OS=Spinacia oleracea GN=RPT1 PE=2 SV=1	TIP49 C-terminus//ATPase family associated with various cellular activities (AAA)//Sigma-54 interaction domain//ATPase family associated with various cellular activities (AAA)//RNA helicase//Holliday junction DNA helicase ruvB N-terminus//AAA domain (dynein-related subfamily)//Parvovirus non-structural protein NS1//Archaeal ATPase//PhoH-like protein//IstB-like ATP binding protein	DNA repair//DNA recombination//regulation of transcription, DNA-templated//viral genome replication	ATP binding//transcription factor binding//DNA helicase activity//four-way junction helicase activity//ATPase activity//RNA binding//RNA helicase activity	Holliday junction helicase complex//transcription factor complex//replication fork	26S proteasome regulatory complex, ATPase RPT1
c12112_g1	2113	PREDICTED: kynurenine--oxoglutarate transaminase 3-like [Acyrthosiphon pisum]	--	kynurenine---oxoglutarate transaminase / cysteine-S-conjugate beta-lyase / glutamine---phenylpyruvate transaminase	Kynurenine--oxoglutarate transaminase 3 OS=Mus musculus GN=Ccbl2 PE=1 SV=1	Beta-eliminating lyase//Hepatitis C virus non-structural protein NS4a//Cys/Met metabolism PLP-dependent enzyme//Aminotransferase class I and II	viral process//cellular amino acid metabolic process//biosynthetic process	pyridoxal phosphate binding//lyase activity	virion	Kynurenine aminotransferase, glutamine transaminase K
c5006_g1	2051	PREDICTED: LOW QUALITY PROTEIN: vacuolar protein sorting-associated protein 62-like [Acyrthosiphon pisum]	PREDICTED: Acyrthosiphon pisum vacuolar protein sorting-associated protein 62-like (LOC100572155), mRNA	--	Vacuolar protein sorting-associated protein 62 OS=Saccharomyces cerevisiae (strain ATCC 204508 / S288c) GN=VPS62 PE=1 SV=1	Herpesvirus UL6 like	DNA packaging	--	--	--
c13247_g1	3988	PREDICTED: unconventional myosin-XVIIIa [Acyrthosiphon pisum]	PREDICTED: Acyrthosiphon pisum myosin 18 (LOC100160513), transcript variant X1, mRNA	myosin XVIII	Unconventional myosin-XVIIIa OS=Homo sapiens GN=MYO18A PE=1 SV=3	IQ calmodulin-binding motif//CMV US//Myosin tail	evasion or tolerance by virus of host immune response	protein binding//motor activity	myosin complex//integral to host endoplasmic reticulum membrane	Myosin class II heavy chain
c40480_g1	373	heat shock factor binding protein 1 [Haliotis discus discus]	PREDICTED: Malus x domestica heat shock factor-binding protein 1-like (LOC103452911), transcript variant X2, mRNA	--	Heat shock factor-binding protein 1 OS=Bos taurus GN=HSBP1 PE=3 SV=1	fzo-like conserved region//Baculovirus polyhedron envelope protein, PEP, C terminus//Thiamin pyrophosphokinase, catalytic domain//FtsK/SpoIIIE family	thiamine diphosphate biosynthetic process//mitochondrial fusion//thiamine metabolic process	GTPase activity//DNA binding//structural molecule activity//ATP binding//thiamine diphosphokinase activity//nucleotide binding	mitochondrial outer membrane//viral envelope//integral component of membrane//viral capsid	--
c28524_g1	730	--	--	--	--	Nucleopolyhedrovirus capsid protein P87	--	--	viral capsid	--
c27432_g1	418	PREDICTED: origin recognition complex subunit 3 [Acyrthosiphon pisum]>gi|641678244|ref|XP_008188086.1| PREDICTED: origin recognition complex subunit 3 [Acyrthosiphon pisum]>gi|641678246|ref|XP_008188087.1| PREDICTED: origin recognition complex subunit 3 [Acyrthosiphon pisum]	--	--	Origin recognition complex subunit 3 OS=Spermophilus citellus GN=ORC3 PE=2 SV=1	Origin recognition complex (ORC) subunit 3 N-terminus//Herpesvirus glycoprotein D/GG/GX domain	DNA replication	DNA binding	integral component of membrane//nuclear origin of replication recognition complex	--
c29722_g1	201	predicted protein [Naegleria gruberi]>gi|284089173|gb|EFC42832.1| predicted protein [Naegleria gruberi]	PREDICTED: Malus x domestica cyclin-dependent kinase F-4-like (LOC103428161), mRNA	--	Cyclin-dependent kinase F-4 OS=Oryza sativa subsp. japonica GN=CDKF-4 PE=2 SV=1	Lipopolysaccharide kinase (Kdo/WaaP) family//Protein kinase domain//Protein tyrosine kinase//Poxvirus serine/threonine protein kinase	protein phosphorylation//phosphorylation//serine family amino acid metabolic process	protein kinase activity//protein serine/threonine kinase activity//phosphotransferase activity, alcohol group as acceptor//ATP binding	membrane	MAPK related serine/threonine protein kinase
c13162_g2	1216	PREDICTED: uncharacterized protein LOC100160142 [Acyrthosiphon pisum]	--	--	2-hydroxyacylsphingosine 1-beta-galactosyltransferase OS=Rattus norvegicus GN=Ugt8 PE=2 SV=1	UDP-glucoronosyl and UDP-glucosyl transferase//Picornavirus core protein 2A	viral process//metabolic process//proteolysis	transferase activity, transferring hexosyl groups//peptidase activity	--	UDP-glucuronosyl and UDP-glucosyl transferase
c16777_g1	3274	PREDICTED: UDP-N-acetylglucosamine--peptide N-acetylglucosaminyltransferase 110 kDa subunit isoform X2 [Acyrthosiphon pisum]	PREDICTED: Acyrthosiphon pisum UDP-N-acetylglucosamine--peptide N-acetylglucosaminyltransferase 110 kDa subunit (LOC100165765), transcript variant X2, mRNA	protein O-GlcNAc transferase	UDP-N-acetylglucosamine--peptide N-acetylglucosaminyltransferase 110 kDa subunit OS=Mus musculus GN=Ogt PE=1 SV=2	FAT domain//Tetratricopeptide repeat//Tetratricopeptide repeat//Herpesvirus latent membrane protein 1 (LMP1)//TPR repeat//Tetratricopeptide repeat//Tetratricopeptide repeat//Tetratricopeptide repeat//Tetratricopeptide repeat//Tetratricopeptide repeat	transformation of host cell by virus	protein binding//identical protein binding	integral component of membrane	O-linked N-acetylglucosamine transferase OGT
c246_g1	212	--	--	--	--	Herpesvirus UL33-like protein	viral DNA genome packaging	--	--	--
c8780_g1	1283	uncharacterized protein LOC100160576 precursor [Acyrthosiphon pisum]>gi|239789751|dbj|BAH71478.1| ACYPI001863 [Acyrthosiphon pisum]	--	--	--	SRP54-type protein, helical bundle domain//Pox virus Ag35 surface protein	SRP-dependent cotranslational protein targeting to membrane	GTP binding	viral envelope	--
c39318_g1	292	PREDICTED: neuropathy target esterase sws isoform X2 [Acyrthosiphon pisum]	PREDICTED: Acyrthosiphon pisum neuropathy target esterase sws (LOC100168842), transcript variant X3, mRNA	lysophospholipid hydrolase	Neuropathy target esterase sws OS=Drosophila persimilis GN=sws PE=3 SV=1	Pestivirus NS2 peptidase//Elongation factor Tu domain 2	proteolysis//purine nucleobase metabolic process	serine-type exopeptidase activity//cysteine-type endopeptidase activity//nucleoside-triphosphatase activity//GTP binding//serine-type endopeptidase activity//hydrolase activity, acting on acid anhydrides//RNA-directed RNA polymerase activity	RNA-directed RNA polymerase complex	Predicted esterase of the alpha-beta hydrolase superfamily (Neuropathy target esterase), contains cAMP-binding domains
c27016_g1	1794	--	--	--	--	Occlusion-derived virus envelope protein ODV-E18	--	--	viral envelope	--
c14256_g1	367	PREDICTED: uncharacterized protein LOC102341219 [Pantholops hodgsonii]	PREDICTED: Malus x domestica stromal 70 kDa heat shock-related protein, chloroplastic (LOC103421399), transcript variant X2, mRNA	--	Stromal 70 kDa heat shock-related protein, chloroplastic OS=Pisum sativum GN=HSP70 PE=2 SV=1	Baculovirus polyhedron envelope protein, PEP, C terminus//DEC-1 protein, N-terminal region	chorion-containing eggshell formation	structural molecule activity//structural constituent of chorion	chorion//extracellular region//viral capsid//viral envelope	--
c6319_g1	603	tropomyosin [Fulvia mutica]	Fulvia mutica Tm-Fulm mRNA for tropomyosin, complete cds	tropomyosin 3	Tropomyosin OS=Haliotis rufescens PE=2 SV=1	Laminin Domain II//DMPK coiled coil domain like//emp24/gp25L/p24 family/GOLD//Methyl-accepting chemotaxis protein (MCP) signalling domain//Type III secretion system, cytoplasmic E component of needle//Spectrin repeat//Ezrin/radixin/moesin family//Mitotic checkpoint protein//Fibrinogen alpha/beta chain family//Sec34-like family//Fusaric acid resistance protein family//Flagellar FliJ protein//Autop…	bacterial-type flagellum-dependent cell motility//septin ring assembly//defense response to virus//intracellular protein transport//platelet activation//autophagy//mitotic spindle assembly checkpoint//protein phosphorylation//serine family amino acid metabolic process//cell adhesion//phosphorylation//pathogenesis//transport//signal transduction//protein import into nucleus//protein polymerization…	protein binding//ATP binding//signal transducer activity//receptor binding//structural molecule activity//binding//protein homodimerization activity//protein serine/threonine kinase activity//DNA binding//protein binding, bridging//cytoskeletal protein binding//transcription factor binding//dynein binding//motor activity//exodeoxyribonuclease VII activity	transcription factor complex//integral component of membrane//membrane//dynein complex//fibrinogen complex//myosin complex//septin ring//bacterial-type flagellum//plasma membrane//cytoplasm//exodeoxyribonuclease VII complex//cis-Golgi network//extrinsic component of membrane	Actin filament-coating protein tropomyosin
c13446_g2	863	PREDICTED: uncharacterized protein LOC100159210 [Acyrthosiphon pisum]	PREDICTED: Acyrthosiphon pisum uncharacterized LOC100159210 (LOC100159210), mRNA	--	--	Hexon, adenovirus major coat protein, N-terminal domain	--	structural molecule activity	viral capsid	--
c8535_g1	1193	PREDICTED: F-box only protein 28-like [Acyrthosiphon pisum]	PREDICTED: Acyrthosiphon pisum F-box only protein 28-like (LOC100166898), mRNA	F-box protein 28	F-box only protein 28 OS=Homo sapiens GN=FBXO28 PE=1 SV=1	Septation ring formation regulator, EzrA//Centrosomin N-terminal motif 1//Monopolar spindle protein 2//Bone marrow stromal antigen 2//Bcr-Abl oncoprotein oligomerisation domain//Autophagy protein Apg6//Bacterial flagellin C-terminal helical region//TMPIT-like protein	septin ring assembly//bacterial-type flagellum-dependent cell motility//serine family amino acid metabolic process//phosphorylation//defense response to virus//signal transduction//autophagy//protein localization to spindle pole body//spindle pole body duplication//protein phosphorylation	protein serine/threonine kinase activity//GTPase activator activity//structural molecule activity	microtubule organizing center//integral component of membrane//septin ring	--
c15326_g1	615	PREDICTED: phospholipase A-2-activating protein [Acyrthosiphon pisum]	--	phospholipase A-2-activating protein	Phospholipase A-2-activating protein OS=Mus musculus GN=Plaa PE=1 SV=4	Hepatitis C virus envelope glycoprotein E1	--	--	viral envelope	--
c24216_g1	211	--	--	--	--	Apoptosis-inducing factor, mitochondrion-associated, C-term//Hepatitis E virus ORF-2 (Putative capsid protein)	--	protein dimerization activity	host cell cytoplasm	--
c21568_g1	230	--	PREDICTED: Pyrus x bretschneideri uncharacterized LOC103957650 (LOC103957650), mRNA	--	--	Herpesvirus putative major envelope glycoprotein//Plant calmodulin-binding domain	--	calmodulin binding	viral envelope	--
c13146_g2	2130	uncharacterized protein LOC100573327 [Acyrthosiphon pisum]>gi|239791342|dbj|BAH72149.1| ACYPI53008 [Acyrthosiphon pisum]	Acyrthosiphon pisum ACYPI000293 mRNA, clone: 348C7, complete cds, full-insert cDNA sequence based on the ESTs (5'-EST:FF309607, 3'-EST:FF311274)	NADH dehydrogenase	NADH dehydrogenase [ubiquinone] 1 alpha subcomplex assembly factor 3 OS=Homo sapiens GN=NDUFAF3 PE=1 SV=1	Herpesvirus UL6 like//Basic region leucine zipper//bZIP transcription factor//Septum formation initiator	cell cycle//DNA packaging//regulation of transcription, DNA-templated	sequence-specific DNA binding//transcription factor activity, sequence-specific DNA binding	transcription factor complex	Basic region leucine zipper transcription factor
c8826_g1	689	non-muscle caldesmon, putative [Acyrthosiphon pisum]>gi|239789549|dbj|BAH71391.1| ACYPI003734 [Acyrthosiphon pisum]	--	--	--	Caulimovirus DNA-binding protein	--	DNA binding	--	--
c15457_g1	274	histone cluster 1, H3g protein [Xenopus (Silurana) tropicalis]>gi|398395968|ref|XP_003851442.1| histone H3 [Zymoseptoria tritici IPO323]>gi|597584493|ref|XP_007295303.1| histone cluster 1, H3g [Marssonina brunnea f. sp. 'multigermtubi' MB_m1]>gi|627806865|ref|XP_007676780.1| hypothetical protein BAUCODRAFT_34428 [Baudoinia compniacensis UAMH 10762]>gi|628243403|ref|XP_007723998.1| histone H3 [Cap…	Nectria haematococca mpVI 77-13-4 histone H3 (HTR2101), mRNA	histone H3	Histone H3 OS=Neurospora crassa (strain ATCC 24698 / 74-OR23-1A / CBS 708.71 / DSM 1257 / FGSC 987) GN=hh3 PE=1 SV=3	Tombusvirus movement protein//RNA polymerase Rpb1, domain 1//PCNA-associated factor//Core histone H2A/H2B/H3/H4	transcription, DNA-templated//transmission of virus//purine nucleobase metabolic process//nucleosome assembly//regulation of cell cycle//pyrimidine nucleobase metabolic process//cellular response to DNA damage stimulus	DNA-directed RNA polymerase activity//DNA binding//protein heterodimerization activity	nucleolus//nucleosome//nucleus	Histones H3 and H4
c16239_g3	3753	PREDICTED: tubulin alpha-1 chain [Acyrthosiphon pisum]>gi|326527899|dbj|BAJ89001.1| predicted protein [Hordeum vulgare subsp. vulgare]	PREDICTED: Acyrthosiphon pisum tubulin alpha-1 chain (LOC100169457), mRNA	tubulin alpha	Tubulin alpha-1 chain OS=Drosophila melanogaster GN=alphaTub84B PE=2 SV=1	DNA polymerase phi//Geminivirus putative movement protein//Transcription factor TFIIB repeat//NOA36 protein//Centromere protein B dimerisation domain//Tubulin/FtsZ family, GTPase domain//Herpesvirus latent membrane protein 1 (LMP1)//Hemimethylated DNA-binding protein YccV like//Sigma-70, non-essential region	microtubule-based movement//DNA replication//regulation of transcription, DNA-templated//transport of virus in host, cell to cell//transcription, DNA-templated//DNA-templated transcription, initiation//protein polymerization//transformation of host cell by virus//obsolete GTP catabolic process	GTP binding//DNA binding//GTPase activity//sigma factor activity//chromatin binding//zinc ion binding//structural molecule activity//transcription factor activity, sequence-specific DNA binding//DNA-directed DNA polymerase activity//TBP-class protein binding	chromosome, centromeric region//chromatin//nucleus//integral component of membrane//cytoplasm//DNA polymerase complex//transcription factor complex//microtubule	Alpha tubulin
c20664_g1	220	PREDICTED: polyadenylate-binding protein 2-like, partial [Solenopsis invicta]	Papilio polytes mRNA for glycine rich RNA binding protein, putative, complete cds, sequence id: Pp-0613, expressed in epidermis	polyadenylate-binding protein 2	Polyadenylate-binding protein 2 OS=Bos taurus GN=PABPN1 PE=1 SV=3	Adenovirus E1B 19K protein / small t-antigen//RNA recognition motif. (a.k.a. RRM, RBD, or RNP domain)	negative regulation of apoptotic process	lamin binding//nucleic acid binding	--	Splicing factor RNPS1, SR protein superfamily
c34502_g1	241	--	PREDICTED: Malus x domestica dual specificity tyrosine-phosphorylation-regulated kinase 1A-like (LOC103456247), mRNA	--	--	Coronavirus polyprotein cleavage domain//Ubiquitin carboxyl-terminal hydrolase, family 1	protein deubiquitination//proteolysis//ubiquitin-dependent protein catabolic process	cysteine-type endopeptidase activity//transferase activity//ubiquitin-specific protease activity//hydrolase activity, acting on ester bonds//omega peptidase activity//hydrolase activity, acting on acid anhydrides	intracellular	--
c9558_g1	1627	PREDICTED: mitochondrial chaperone BCS1 [Acyrthosiphon pisum]	PREDICTED: Acyrthosiphon pisum mitochondrial chaperone BCS1 (LOC100162321), mRNA	mitochondrial chaperone BCS1	Mitochondrial chaperone BCS1 OS=Xenopus laevis GN=bcs1l PE=2 SV=1	Archaeal ATPase//AAA domain (dynein-related subfamily)//Threonylcarbamoyl adenosine biosynthesis protein TsaE//Holliday junction DNA helicase ruvB N-terminus//ABC transporter//Polyomavirus large T antigen C-terminus//Viral (Superfamily 1) RNA helicase//RNA helicase//ATPase family associated with various cellular activities (AAA)	tRNA threonylcarbamoyladenosine modification//DNA replication//DNA recombination//DNA repair	RNA helicase activity//RNA binding//DNA binding//ATPase activity//four-way junction helicase activity//ATP binding	replication fork//Holliday junction helicase complex	AAA+-type ATPase
c13780_g1	411	Retrovirus-related Pol polyprotein from transposon 412, partial [Camponotus floridanus]	--	--	Retrovirus-related Pol polyprotein from transposon 412 OS=Drosophila melanogaster GN=POL PE=3 SV=1	--	--	--	--	--
c19275_g1	275	--	--	--	--	Poxvirus RNA polymerase 22 kDa subunit	purine nucleobase metabolic process//pyrimidine nucleobase metabolic process//viral transcription//transcription, DNA-templated	DNA binding//DNA-directed RNA polymerase activity	nucleolus	--
c12760_g1	1067	high-affinity copper uptake protein-like [Acyrthosiphon pisum]>gi|239789015|dbj|BAH71157.1| ACYPI006625 [Acyrthosiphon pisum]	Acyrthosiphon pisum high-affinity copper uptake protein-like (LOC100165693), mRNA	solute carrier family 31 (copper transporter), member 1	High affinity copper uptake protein 1 OS=Pongo abelii GN=SLC31A1 PE=2 SV=1	Ctr copper transporter family//Rotavirus RNA-binding Protein 53 (NS53)//Protein of unknown function (DUF1049)	copper ion transmembrane transport//copper ion transport	copper ion transmembrane transporter activity//RNA binding	integral component of membrane//integral component of plasma membrane	Copper transporter
c8029_g1	238	hypothetical protein BRAFLDRAFT_68131 [Branchiostoma floridae]>gi|229292424|gb|EEN63088.1| hypothetical protein BRAFLDRAFT_68131 [Branchiostoma floridae]	Talaromyces stipitatus ATCC 10500 mitochondrial aconitate hydratase, putative, mRNA	aconitate hydratase	Aconitate hydratase, mitochondrial OS=Neosartorya fumigata (strain ATCC MYA-4609 / Af293 / CBS 101355 / FGSC A1100) GN=acoA PE=1 SV=1	Aconitase family (aconitate hydratase)//Adenovirus 15.3kD protein in E3 region	metabolic process//tricarboxylic acid cycle//glyoxylate metabolic process//reductive tricarboxylic acid cycle//evasion or tolerance of host defenses by virus	aconitate hydratase activity//4 iron, 4 sulfur cluster binding	--	Aconitase/homoaconitase (aconitase superfamily)
c46070_g1	300	heat shock factor-binding protein [Haliotis diversicolor]	PREDICTED: Malus x domestica heat shock factor-binding protein 1-like (LOC103449139), mRNA	--	Heat shock factor-binding protein 1 OS=Homo sapiens GN=HSBP1 PE=1 SV=1	Phage capsid scaffolding protein (GPO) serine peptidase//Prominin//ATP synthase subunit D//FtsK/SpoIIIE family//fzo-like conserved region//Haemagglutinin//Baculovirus polyhedron envelope protein, PEP, C terminus	mitochondrial fusion//fusion of virus membrane with host plasma membrane//viral capsid assembly//signal transduction//transport	DNA binding//GTPase activity//ATPase activity, coupled to transmembrane movement of substances//host cell surface receptor binding//ATP binding//structural molecule activity//nucleotide binding	integral component of membrane//viral envelope//mitochondrial outer membrane//viral capsid//cell surface	--
c465_g1	780	PREDICTED: zinc finger matrin-type protein CG9776-like [Acyrthosiphon pisum]	PREDICTED: Acyrthosiphon pisum zinc finger matrin-type protein CG9776-like (LOC100165526), mRNA	--	--	Nucleopolyhedrovirus capsid protein P87//Pox virus Ag35 surface protein//ZIP Zinc transporter	transmembrane transport//metal ion transport	metal ion transmembrane transporter activity	viral envelope//membrane//viral capsid	--
c16300_g2	1225	PREDICTED: knirps-related protein-like [Acyrthosiphon pisum]	PREDICTED: Acyrthosiphon pisum knirps-related protein-like (LOC100574754), mRNA	nuclear receptor subfamily 0 group A	Protein embryonic gonad OS=Drosophila melanogaster GN=eg PE=2 SV=2	Tenuivirus/Phlebovirus nucleocapsid protein//Zinc finger, C4 type (two domains)//Vibrio cholerae sialidase, lectin insertion	regulation of transcription, DNA-templated	RNA binding//sequence-specific DNA binding//zinc ion binding//sialic acid binding//transcription factor activity, sequence-specific DNA binding	nucleus//viral nucleocapsid//transcription factor complex	FOG: Hormone receptors
c3008_g1	846	PREDICTED: putative pre-mRNA-splicing factor ATP-dependent RNA helicase PRP1 [Acyrthosiphon pisum]	PREDICTED: Acyrthosiphon pisum putative pre-mRNA-splicing factor ATP-dependent RNA helicase PRP1 (LOC100166830), mRNA	pre-mRNA-splicing factor ATP-dependent RNA helicase DHX15/PRP43	Pre-mRNA-splicing factor ATP-dependent RNA helicase DHX15 OS=Mus musculus GN=Dhx15 PE=1 SV=2	Flavivirus DEAD domain//DEAD/DEAH box helicase	viral genome replication	ATP binding//nucleic acid binding//ATP-dependent helicase activity	--	mRNA splicing factor ATP-dependent RNA helicase
c43431_g1	269	--	--	--	--	Pox virus Ag35 surface protein	--	--	viral envelope	--
c31410_g1	242	--	--	--	--	dsRNA-gated channel SID-1//Herpesvirus latent membrane protein 1 (LMP1)//Gaa1-like, GPI transamidase component	dsRNA transport//nucleobase-containing compound transport//transformation of host cell by virus	RNA transmembrane transporter activity	integral component of membrane//GPI-anchor transamidase complex	--
c2678_g1	686	--	--	--	--	Carlavirus putative nucleic acid binding protein	regulation of transcription, DNA-templated	nucleic acid binding	--	--
c3776_g1	903	uncharacterized protein LOC100568673 precursor [Acyrthosiphon pisum]>gi|239789559|dbj|BAH71395.1| ACYPI45536 [Acyrthosiphon pisum]	Acyrthosiphon pisum uncharacterized LOC100568673 (ACYPI45536), mRNA	--	--	Chitin binding Peritrophin-A domain//Occlusion-derived virus envelope protein ODV-E18	chitin metabolic process	chitin binding	extracellular region//viral envelope	--
c16751_g1	1087	hypothetical protein RF55_21213, partial [Lasius niger]	--	--	Retrovirus-related Pol polyprotein from transposon 17.6 OS=Drosophila melanogaster GN=pol PE=3 SV=1	Origin recognition complex (ORC) subunit 5 C-terminus	DNA replication	--	nucleus//origin recognition complex	FOG: Transposon-encoded proteins with TYA, reverse transcriptase, integrase domains in various combinations
c37110_g1	647	PREDICTED: E3 ubiquitin-protein ligase TRAIP-like [Acyrthosiphon pisum]>gi|641680542|ref|XP_008189067.1| PREDICTED: E3 ubiquitin-protein ligase TRAIP-like [Acyrthosiphon pisum]	PREDICTED: Acyrthosiphon pisum E3 ubiquitin-protein ligase TRAIP-like (LOC100161969), transcript variant X2, mRNA	--	E3 ubiquitin-protein ligase TRAIP OS=Homo sapiens GN=TRAIP PE=1 SV=1	Nucleopolyhedrovirus P10 protein//PHD-finger//zinc-RING finger domain//Ring finger domain//Snf7//RING-H2 zinc finger//Anaphase-promoting complex subunit 11 RING-H2 finger//Ferredoxin-fold anticodon binding domain//Zinc finger, C3HC4 type (RING finger)//RING-like zinc finger	tryptophan biosynthetic process//tRNA processing//tyrosine biosynthetic process//phenylalanyl-tRNA aminoacylation//protein ubiquitination//L-phenylalanine biosynthetic process//vacuolar transport	metal ion binding//magnesium ion binding//protein binding//ATP binding//zinc ion binding//phenylalanine-tRNA ligase activity//ubiquitin-protein transferase activity//tRNA binding	anaphase-promoting complex//phenylalanine-tRNA ligase complex//viral capsid	Predicted E3 ubiquitin ligase
c19723_g1	569	--	--	--	Putative apoptosis inhibitor 4 OS=Orgyia pseudotsugata multicapsid polyhedrosis virus GN=IAP4 PE=4 SV=1	zinc-RING finger domain//Ring finger domain//Zinc finger, C3HC4 type (RING finger)	--	metal ion binding//zinc ion binding//protein binding	--	--
c23628_g1	266	PREDICTED: apoptosis 2 inhibitor-like isoform X2 [Acyrthosiphon pisum]	--	--	Apoptosis inhibitor IAP OS=Cydia pomonella granulosis virus (isolate Mexico/1963) GN=IAP PE=3 SV=1	zinc-RING finger domain	--	protein binding//zinc ion binding	--	Predicted E3 ubiquitin ligase
c17536_g1	281	--	--	--	--	Gyrovirus capsid protein (VP1)	--	--	viral capsid	--
c46132_g1	996	PREDICTED: uncharacterized protein LOC103310595 [Acyrthosiphon pisum]	--	--	--	Spindle and kinetochore-associated protein 2//Baculovirus polyhedron envelope protein, PEP, C terminus	mitotic anaphase//mitotic nuclear division//chromosome segregation//cell division//regulation of microtubule polymerization or depolymerization	structural molecule activity//microtubule binding	tubulin complex//condensed chromosome outer kinetochore//viral capsid//viral envelope//spindle microtubule	--
c16507_g2	1243	PREDICTED: uncharacterized protein LOC100575429 isoform X2 [Acyrthosiphon pisum]	PREDICTED: Acyrthosiphon pisum uncharacterized LOC100575429 (LOC100575429), transcript variant X2, mRNA	--	--	Cucumber mosaic virus 1a protein family//Late cornified envelope//2-keto-3-deoxygluconate permease//Protein of unknown function (DUF1049)//Secretion system effector C (SseC) like family	anion transport//carbohydrate transport//2-keto-3-deoxygluconate transport//cation transport//epidermis development//pathogenesis//gluconate transport	2-keto-3-deoxygluconate:proton symporter activity//hydrolase activity, acting on acid anhydrides//methyltransferase activity	integral component of membrane//integral component of plasma membrane	--
c13714_g1	1937	PREDICTED: eukaryotic translation initiation factor 4 gamma 2 [Acyrthosiphon pisum]>gi|641671825|ref|XP_008185730.1| PREDICTED: eukaryotic translation initiation factor 4 gamma 2 [Acyrthosiphon pisum]>gi|641671827|ref|XP_008185731.1| PREDICTED: eukaryotic translation initiation factor 4 gamma 2 [Acyrthosiphon pisum]>gi|641671829|ref|XP_008185732.1| PREDICTED: eukaryotic translation initiation fac…	PREDICTED: Acyrthosiphon pisum eukaryotic translation initiation factor 4 gamma 2 (LOC100162444), transcript variant X4, mRNA	translation initiation factor 4G	Eukaryotic translation initiation factor 4 gamma 2 OS=Mus musculus GN=Eif4g2 PE=1 SV=2	eIF4-gamma/eIF5/eIF2-epsilon//Outer membrane usher protein//Herpesvirus capsid shell protein VP19C	transport//viral capsid assembly	protein binding//DNA binding//transporter activity	membrane	--
c36445_g1	237	PREDICTED: mitogen-activated protein kinase kinase kinase 15 isoform X1 [Acyrthosiphon pisum]	PREDICTED: Acyrthosiphon pisum mitogen-activated protein kinase kinase kinase 15 (LOC100168328), transcript variant X2, mRNA	mitogen-activated protein kinase kinase kinase 5	Mitogen-activated protein kinase kinase kinase 5 OS=Mus musculus GN=Map3k5 PE=1 SV=3	Penaeidin//Protein kinase domain//Hexon, adenovirus major coat protein, C-terminal domain	protein phosphorylation	protein kinase activity//ATP binding//chitin binding//structural molecule activity	viral capsid//cytoplasm	Serine/threonine protein kinase
c2264_g1	721	--	--	--	--	Pox virus Ag35 surface protein	--	--	viral envelope	--
c10992_g2	2709	PREDICTED: conserved oligomeric Golgi complex subunit 4 isoform X2 [Acyrthosiphon pisum]	PREDICTED: Acyrthosiphon pisum exocyst complex component 6 (LOC100167290), transcript variant X2, mRNA	--	Conserved oligomeric Golgi complex subunit 4 OS=Pongo abelii GN=COG4 PE=2 SV=1	Late endosomal/lysosomal adaptor and MAPK and MTOR activator//Nucleopolyhedrovirus P10 protein//Aphid transmission protein//nsp7 replicase//Fibrinogen alpha/beta chain family	lysosome organization//proteolysis//endosome localization//protein polymerization//cholesterol homeostasis//positive regulation of MAPK cascade//signal transduction//transmission of virus//positive regulation of TOR signaling//platelet activation//regulation of receptor recycling//cellular response to amino acid stimulus	omega peptidase activity//receptor binding//transferase activity//cysteine-type endopeptidase activity//protein binding, bridging	Ragulator complex//late endosome membrane//viral capsid//membrane raft//fibrinogen complex	Golgi transport complex COD1 protein
c16561_g2	2157	PREDICTED: phosphatidylinositol 3-kinase catalytic subunit type 3 [Acyrthosiphon pisum]	PREDICTED: Acyrthosiphon pisum phosphatidylinositol 3-kinase catalytic subunit type 3 (LOC100166620), mRNA	phosphatidylinositol 3-kinase	Phosphatidylinositol 3-kinase catalytic subunit type 3 OS=Xenopus laevis GN=pik3c3 PE=2 SV=1	Herpesvirus latent membrane protein 1 (LMP1)//Phosphatidylinositol 3- and 4-kinase//RIM-binding protein of the cytomatrix active zone	transformation of host cell by virus	phosphotransferase activity, alcohol group as acceptor	presynaptic active zone//integral component of membrane	Phosphatidylinositol 3-kinase VPS34, involved in signal transduction
c678_g1	1056	PREDICTED: MIP18 family protein CG30152 [Acyrthosiphon pisum]	PREDICTED: Acyrthosiphon pisum MIP18 family protein CG30152 (LOC100167526), mRNA	--	MIP18 family protein CG30152 OS=Drosophila melanogaster GN=CG30152 PE=1 SV=1	Herpes virus major capsid protein	--	structural molecule activity	viral capsid	Uncharacterized conserved protein
c10699_g1	1364	PREDICTED: uncharacterized protein LOC100574510 [Acyrthosiphon pisum]>gi|641661583|ref|XP_008181937.1| PREDICTED: uncharacterized protein LOC100574510 [Acyrthosiphon pisum]>gi|641661585|ref|XP_008181938.1| PREDICTED: uncharacterized protein LOC100574510 [Acyrthosiphon pisum]>gi|641661587|ref|XP_008181939.1| PREDICTED: uncharacterized protein LOC100574510 [Acyrthosiphon pisum]>gi|641661589|ref|XP_…	--	--	--	Ribosomal protein L7/L12 dimerisation domain//Fusion glycoprotein F0	induction by virus of host cell-cell fusion//translation//ribosome biogenesis	structural constituent of ribosome	intracellular//ribosome	--
c27677_g1	636	UPF0671 protein CG14806-like [Acyrthosiphon pisum]>gi|239789855|dbj|BAH71526.1| ACYPI007555 [Acyrthosiphon pisum]	--	--	APOPT family protein CG14806, mitochondrial OS=Drosophila melanogaster GN=CG14806 PE=1 SV=1	Circovirus capsid protein	viral capsid assembly	--	host cell nucleus	--
c43_g1	228	--	--	--	--	Flavivirus RNA-directed RNA polymerase	purine nucleobase metabolic process	RNA-directed RNA polymerase activity//ATP binding	RNA-directed RNA polymerase complex	--
c35145_g1	221	--	--	--	--	Reovirus viral attachment protein sigma 1//Ribosomal L32p protein family	cell adhesion//viral life cycle//ribosome biogenesis//translation//virion attachment to host cell	structural constituent of ribosome	large ribosomal subunit//ribosome	--
c16229_g1	2135	PREDICTED: SH3 domain-containing kinase-binding protein 1 [Acyrthosiphon pisum]	PREDICTED: Acyrthosiphon pisum SH3 domain-containing kinase-binding protein 1 (LOC100163454), mRNA	--	SH3 domain-containing kinase-binding protein 1 OS=Homo sapiens GN=SH3KBP1 PE=1 SV=2	Variant SH3 domain//SH3 domain//Nucleopolyhedrovirus P10 protein	--	protein binding	viral capsid	Adaptor protein CMS/SETA
c24938_g1	312	PREDICTED: RNA-binding protein lark isoform X2 [Fopius arisanus]	--	RNA-binding protein 4	RNA-binding protein lark OS=Drosophila melanogaster GN=lark PE=1 SV=1	Herpesvirus polymerase accessory protein//Zinc knuckle	viral genome replication//DNA replication	zinc ion binding//DNA polymerase processivity factor activity//nucleic acid binding	DNA polymerase complex	--
c1697_g1	765	PREDICTED: centrosomal protein of 97 kDa [Acyrthosiphon pisum]	PREDICTED: Acyrthosiphon pisum centrosomal protein of 97 kDa (LOC100573967), mRNA	centrosomal protein CEP97	--	Nucleopolyhedrovirus P10 protein//Myo-inositol-1-phosphate synthase//IQ calmodulin-binding motif	inositol biosynthetic process//phospholipid biosynthetic process//streptomycin biosynthetic process	protein binding//inositol-3-phosphate synthase activity	viral capsid	--
c16050_g1	1717	PREDICTED: cadherin-86C [Acyrthosiphon pisum]	PREDICTED: Acyrthosiphon pisum cadherin-86C (LOC100158675), mRNA	--	Cadherin-86C OS=Drosophila melanogaster GN=Cad86C PE=2 SV=3	Human adenovirus early E3A glycoprotein//Cadherin domain	homophilic cell adhesion via plasma membrane adhesion molecules	calcium ion binding	integral component of membrane//membrane	--
c25224_g1	245	hypothetical protein CAPTEDRAFT_51132, partial [Capitella teleta]	--	--	DNA polymerase III subunit alpha OS=Escherichia coli (strain K12) GN=dnaE PE=1 SV=1	Bacterial DNA polymerase III alpha subunit//Hantavirus nucleocapsid protein	DNA replication	3'-5' exonuclease activity	viral nucleocapsid	--
c16566_g1	3642	PREDICTED: uncharacterized protein LOC100163301 [Acyrthosiphon pisum]	PREDICTED: Acyrthosiphon pisum uncharacterized LOC100163301 (LOC100163301), mRNA	--	Wiskott-Aldrich syndrome protein family member 2 OS=Homo sapiens GN=WASF2 PE=1 SV=3	Reovirus outer capsid protein, Sigma 3	viral life cycle	structural molecule activity	--	Wiskott Aldrich syndrome proteins
c17539_g1	1532	PREDICTED: uncharacterized protein LOC101451774 [Ceratitis capitata]	Clostridium pasteurianum BC1, complete genome	--	GTPase Der OS=Buchnera aphidicola subsp. Schizaphis graminum (strain Sg) GN=der PE=3 SV=1	ATPase family associated with various cellular activities (AAA)//Ras family//Tetratricopeptide repeat//Protein of unknown function, DUF258//RNA helicase//Septin//AIG1 family//Ras of Complex, Roc, domain of DAPkinase//Ethanolamine utilisation - propanediol utilisation//TPR repeat//Geminivirus rep protein central domain//Tetratricopeptide repeat//50S ribosome-binding GTPase//Ferrous iron transport …	SRP-dependent cotranslational protein targeting to membrane//cellular biogenic amine metabolic process//DNA catabolic process//ferrous iron transport//small GTPase mediated signal transduction	RNA helicase activity//GTP binding//GTPase activity//endodeoxyribonuclease activity, producing 5'-phosphomonoesters//RNA binding//ATPase activity//protein binding//ATP binding//ferrous iron transmembrane transporter activity	integral component of membrane	Mitochondrial GTPase
c14632_g1	2886	PREDICTED: protocadherin-8 [Acyrthosiphon pisum]	PREDICTED: Acyrthosiphon pisum protocadherin-8 (LOC100165370), mRNA	--	Protocadherin Fat 4 OS=Mus musculus GN=Fat4 PE=1 SV=2	Cadherin domain//picornavirus capsid protein	homophilic cell adhesion via plasma membrane adhesion molecules	calcium ion binding//structural molecule activity	viral capsid//membrane	FOG: Cadherin repeats
c4600_g1	612	PREDICTED: probable multidrug resistance-associated protein lethal(2)03659 [Acyrthosiphon pisum]	--	ATP-binding cassette, subfamily C (CFTR/MRP), member 4	Probable multidrug resistance-associated protein lethal(2)03659 OS=Drosophila melanogaster GN=l(2)03659 PE=2 SV=3	Protein of unknown function, DUF258//ABC transporter//Ras of Complex, Roc, domain of DAPkinase//FtsK/SpoIIIE family//Adenovirus IVa2 protein//50S ribosome-binding GTPase//AAA domain, putative AbiEii toxin, Type IV TA system	viral transcription//small GTPase mediated signal transduction	ATP binding//ATPase activity//nucleotide binding//DNA binding//GTPase activity//GTP binding	--	Multidrug resistance-associated protein/mitoxantrone resistance protein, ABC superfamily
c10014_g1	219	--	--	--	--	TMEM9//Herpesvirus latent membrane protein 1 (LMP1)	transformation of host cell by virus	--	integral component of membrane	--
c41500_g1	368	PREDICTED: TATA element modulatory factor [Acyrthosiphon pisum]	PREDICTED: Acyrthosiphon pisum TATA element modulatory factor (LOC100167482), mRNA	--	--	Fibrinogen alpha/beta chain family//Prefoldin subunit//Autophagy protein Apg6//Bone marrow stromal antigen 2//Septum formation initiator//Chordopoxvirus multifunctional envelope protein A27//Prominin	autophagy//signal transduction//protein polymerization//cell cycle//defense response to virus//platelet activation//protein folding//fusion of virus membrane with host plasma membrane	receptor binding//protein binding, bridging//unfolded protein binding	integral component of membrane//viral envelope//prefoldin complex//fibrinogen complex	--
c46113_g1	348	PREDICTED: uncharacterized protein LOC103309665 [Acyrthosiphon pisum]	--	--	Gag-Pol polyprotein (Fragment) OS=Cas-Br-E murine leukemia virus GN=gag-pol PE=3 SV=1	--	--	--	--	FOG: Transposon-encoded proteins with TYA, reverse transcriptase, integrase domains in various combinations
c39837_g1	217	--	--	--	--	Geminivirus rep protein central domain	DNA catabolic process	endodeoxyribonuclease activity, producing 5'-phosphomonoesters	--	--
c46357_g1	203	hypothetical protein EAG_01986, partial [Camponotus floridanus]	--	--	--	Parvovirus coat protein VP1	--	structural molecule activity	viral capsid	--
c6571_g1	973	PREDICTED: uncharacterized protein C12orf4 homolog [Acyrthosiphon pisum]	--	--	Protein C12orf4 homolog OS=Pongo abelii PE=2 SV=1	Rotavirus VP1 C-terminal domain//VPR/VPX protein	purine nucleobase metabolic process//viral life cycle	RNA-directed RNA polymerase activity	host cell nucleus//RNA-directed RNA polymerase complex	--
c14595_g1	1336	PREDICTED: tropomyosin-2 isoform X4 [Athalia rosae]	PREDICTED: Acyrthosiphon pisum tropomyosin-like (LOC100161663), transcript variant X23, misc_RNA	tropomyosin 1	Tropomyosin OS=Blattella germanica PE=2 SV=1	Fibrinogen alpha/beta chain family//Laminin Domain II//Ezrin/radixin/moesin family//Golgi transport complex subunit 5//Leucine-rich repeats of kinetochore protein Cenp-F/LEK1//Bone marrow stromal antigen 2	defense response to virus//platelet activation//intra-Golgi vesicle-mediated transport//cell adhesion//protein polymerization//signal transduction	cytoskeletal protein binding//protein binding, bridging//protein homodimerization activity//dynein binding//receptor binding//transcription factor binding	Golgi transport complex//dynein complex//fibrinogen complex//transcription factor complex//cytoplasm//extrinsic component of membrane	Actin filament-coating protein tropomyosin
c8967_g1	1302	PREDICTED: junctophilin-2 [Acyrthosiphon pisum]>gi|641648731|ref|XP_008183259.1| PREDICTED: junctophilin-2 [Acyrthosiphon pisum]	PREDICTED: Acyrthosiphon pisum junctophilin-2 (LOC100165261), transcript variant X2, mRNA	junctophilin	--	Human adenovirus early E3A glycoprotein	--	--	integral component of membrane	--
c1345_g1	379	--	--	--	--	Bunyavirus RNA dependent RNA polymerase//7tm Odorant receptor	transcription, DNA-templated//purine nucleobase metabolic process//sensory perception of smell//viral genome replication//G-protein coupled receptor signaling pathway, coupled to cyclic nucleotide second messenger	olfactory receptor activity//RNA-directed RNA polymerase activity//odorant binding	membrane//RNA-directed RNA polymerase complex	--
c1124_g1	2085	PREDICTED: uncharacterized protein LOC100161055 isoform X2 [Acyrthosiphon pisum]	PREDICTED: Acyrthosiphon pisum uncharacterized protein LOC100161055 (LOC100161055), transcript variant X2, mRNA	--	--	VirB8 protein//Bunyavirus non-structural protein NS-s	viral process	--	membrane	--
c28599_g1	348	--	--	--	--	Poxvirus P4A protein	--	structural molecule activity	virion	--
c11767_g1	645	--	--	--	--	Cytochrome oxidase c subunit VIII//Herpesvirus polymerase accessory protein	viral genome replication//mitochondrial electron transport, cytochrome c to oxygen//DNA replication//proton transport	DNA polymerase processivity factor activity//cytochrome-c oxidase activity	respiratory chain complex IV//DNA polymerase complex	--
c20431_g1	654	PREDICTED: homeobox protein 5 [Ceratitis capitata]	Culex quinquefasciatus conserved hypothetical protein, mRNA	--	Zinc finger protein 541 OS=Mus musculus GN=Znf541 PE=1 SV=1	C2H2-type zinc finger//DNA polymerase phi//Linker for activation of T-cells//Zinc finger, C2H2 type//Herpesvirus latent membrane protein 1 (LMP1)//Centromere protein B dimerisation domain//Zinc-finger double domain//CDC45-like protein	regulation of transcription, DNA-templated//DNA replication//transcription, DNA-templated//DNA replication initiation//signal transduction//transformation of host cell by virus	DNA binding//metal ion binding//chromatin binding//DNA-directed DNA polymerase activity	nucleus//chromosome, centromeric region//chromatin//DNA polymerase complex//membrane//integral component of membrane	FOG: Zn-finger
c28246_g1	218	ankyrin repeat-containing protein C6C3.08, putative [Entamoeba invadens IP1]>gi|440300847|gb|ELP93294.1| ankyrin repeat-containing protein C6C3.08, putative [Entamoeba invadens IP1]>gi|511090157|dbj|BAN40881.1| ankyrin repeat-containing protein C6C3.08, putative [Entamoeba invadens]	--	--	Putative ankyrin repeat protein L93 OS=Acanthamoeba polyphaga mimivirus GN=MIMI_L93 PE=3 SV=1	Ankyrin repeat//Ankyrin repeat	--	protein binding	--	26S proteasome regulatory complex, subunit PSMD10
c28999_g1	651	PREDICTED: uncharacterized protein PFB0765w-like [Acyrthosiphon pisum]	--	--	--	TolA binding protein trimerisation//TPR/MLP1/MLP2-like protein//Herpesvirus ICP4-like protein N-terminal region	positive regulation of transcription, DNA-templated//protein import into nucleus//protein trimerization	--	host cell nucleus	--
c11457_g2	777	--	--	--	--	Phytoreovirus S7 protein	--	--	virion	--
c11538_g1	3382	PREDICTED: glycogen [starch] synthase [Acyrthosiphon pisum]	PREDICTED: Acyrthosiphon pisum glycogen [starch] synthase (LOC100166026), mRNA	glycogen(starch) synthase	Glycogen [starch] synthase OS=Drosophila melanogaster GN=GlyS PE=1 SV=2	Occlusion-derived virus envelope protein ODV-E18//Glycogen synthase	glycogen biosynthetic process//starch metabolic process//sucrose metabolic process	glycogen (starch) synthase activity	viral envelope	--
c16476_g3	691	PREDICTED: mediator of RNA polymerase II transcription subunit 15-like [Acyrthosiphon pisum]	PREDICTED: Acyrthosiphon pisum mediator of RNA polymerase II transcription subunit 15-like (LOC100571551), mRNA	--	Centrosomal and chromosomal factor OS=Drosophila melanogaster GN=corto PE=1 SV=2	Herpesvirus latent membrane protein 1 (LMP1)	transformation of host cell by virus	--	integral component of membrane	--
c10890_g1	3331	PREDICTED: LOW QUALITY PROTEIN: membralin-like [Acyrthosiphon pisum]	PREDICTED: Acyrthosiphon pisum membralin-like (LOC100159103), mRNA	--	Membralin OS=Homo sapiens GN=TMEM259 PE=1 SV=1	Gammaherpesvirus latent membrane protein (LMP2) protein	viral latency	--	host cell membrane	--
c39420_g1	822	PREDICTED: uncharacterized protein LOC100162161 [Acyrthosiphon pisum]	--	--	Major facilitator superfamily domain-containing protein 6-B OS=Danio rerio GN=mfsd6b PE=3 SV=1	Picornavirus core protein 2A	proteolysis//viral process	peptidase activity	--	Predicted transporter
c24286_g1	201	--	PREDICTED: Malus x domestica DNA (cytosine-5)-methyltransferase DRM2-like (LOC103414549), mRNA	--	DNA (cytosine-5)-methyltransferase DRM1 OS=Arabidopsis thaliana GN=DRM1 PE=3 SV=2	Geminivirus rep protein central domain	DNA catabolic process	endodeoxyribonuclease activity, producing 5'-phosphomonoesters	--	--
c14182_g1	641	PREDICTED: peflin-like [Saccoglossus kowalevskii]	PREDICTED: Malus x domestica probable calcium-binding protein CML49 (LOC103427684), transcript variant X3, mRNA	--	Probable calcium-binding protein CML50 OS=Arabidopsis thaliana GN=CML50 PE=2 SV=1	EF-hand domain pair//Alphavirus glycoprotein J//EF-hand domain//EF-hand domain pair//EF hand//EF hand	suppression by virus of host apoptotic process	calcium ion binding	--	Ca2+-binding protein, EF-Hand protein superfamily
c4894_g1	1574	PDZ domain-containing protein GIPC1 [Acyrthosiphon pisum]>gi|239788610|dbj|BAH70977.1| ACYPI000686 [Acyrthosiphon pisum]	Acyrthosiphon pisum mRNA, clone: ACI0AAF21YK06, full-insert cDNA sequence based on ESTs (5'-EST:ACI0AAF21YK06AAM1, 3'-EST ACI2AAF4YG15BBM1)	--	PDZ domain-containing protein GIPC1 OS=Rattus norvegicus GN=Gipc1 PE=1 SV=2	PDZ domain (Also known as DHR or GLGF)//Occlusion-derived virus envelope protein ODV-E18	--	protein binding	viral envelope	RGS-GAIP interacting protein GIPC, contains PDZ domain
c23109_g1	2465	PREDICTED: glycerol-3-phosphate dehydrogenase [NAD(+)], cytoplasmic isoform X2 [Acyrthosiphon pisum]	PREDICTED: Acyrthosiphon pisum glycerol-3-phosphate dehydrogenase [NAD(+)], cytoplasmic (LOC100160658), transcript variant X2, mRNA	glycerol-3-phosphate dehydrogenase (NAD+)	Glycerol-3-phosphate dehydrogenase [NAD(+)], cytoplasmic OS=Drosophila kanekoi GN=Gpdh1 PE=3 SV=3	NAD-dependent glycerol-3-phosphate dehydrogenase N-terminus//NAD-dependent glycerol-3-phosphate dehydrogenase C-terminus//Poxvirus Late Transcription Factor VLTF3 like	oxidation-reduction process//regulation of viral transcription//glycerol-3-phosphate catabolic process//glycerol-3-phosphate metabolic process//carbohydrate metabolic process//glycerolipid metabolic process	oxidoreductase activity, acting on the CH-OH group of donors, NAD or NADP as acceptor//glycerol-3-phosphate dehydrogenase [NAD+] activity//NAD binding	glycerol-3-phosphate dehydrogenase complex	Glycerol-3-phosphate dehydrogenase/dihydroxyacetone 3-phosphate reductase
c36710_g1	1077	ribosomal protein S3 [Acyrthosiphon pisum]>gi|239790667|dbj|BAH71881.1| ACYPI005949 [Acyrthosiphon pisum]	Acyrthosiphon pisum ACYPI005949 mRNA, clone: 65C19, complete cds, full-insert cDNA sequence based on the ESTs (5'-EST:EX623241, 3'-EST:EX624313)	small subunit ribosomal protein S3e	40S ribosomal protein S3 OS=Manduca sexta GN=RpS3 PE=2 SV=1	Baculovirus E66 occlusion-derived virus envelope protein//KH domain	translation//ribosome biogenesis	structural constituent of ribosome//RNA binding	viral envelope//small ribosomal subunit//ribosome	40S ribosomal protein S3
c10426_g1	1032	--	--	--	--	Geminivirus putative movement protein	transport of virus in host, cell to cell	--	integral component of membrane	--
c16520_g1	3969	PREDICTED: protein sax-3 [Acyrthosiphon pisum]	PREDICTED: Acyrthosiphon pisum protein sax-3 (LOC100168389), mRNA	roundabout, axon guidance receptor 2	Roundabout homolog 2 OS=Homo sapiens GN=ROBO2 PE=1 SV=2	Immunoglobulin domain//Fibronectin type III domain//Zona-pellucida-binding protein (Sp38)//Purple acid Phosphatase, N-terminal domain//Alphaherpesvirus glycoprotein E	hexachlorocyclohexane metabolic process//binding of sperm to zona pellucida//riboflavin metabolic process	metal ion binding//acid phosphatase activity//protein binding	extracellular region//membrane	Axon guidance receptor Dscam
c37217_g1	452	unnamed protein product [Vitrella brassicaformis CCMP3155]	PREDICTED: Malus x domestica protease Do-like 1, chloroplastic (LOC103404572), mRNA	HtrA serine peptidase 3	Protease Do-like 1, chloroplastic OS=Arabidopsis thaliana GN=DEGP1 PE=1 SV=2	Hepatitis C virus NS3 protease//Trypsin//Peptidase S46	proteolysis//transformation of host cell by virus	dipeptidyl-peptidase activity//serine-type aminopeptidase activity//serine-type endopeptidase activity//serine-type peptidase activity	--	Serine protease
c25331_g1	345	--	PREDICTED: Malus x domestica polyadenylate-binding protein 8-like (LOC103428218), mRNA	--	Polyadenylate-binding protein 8 OS=Arabidopsis thaliana GN=PAB8 PE=1 SV=1	Alphaherpesvirus tegument protein US9//Poly-adenylate binding protein, unique domain	--	RNA binding	viral tegument	--
c5198_g1	662	--	--	--	RecBCD enzyme subunit RecB OS=Buchnera aphidicola subsp. Schizaphis graminum (strain Sg) GN=recB PE=3 SV=1	Chordopoxvirus multifunctional envelope protein A27//UvrD-like helicase C-terminal domain	fusion of virus membrane with host plasma membrane	hydrolase activity//ATP binding	viral envelope	--
c7908_g1	546	PREDICTED: uncharacterized protein LOC100163713 isoform X2 [Acyrthosiphon pisum]>gi|641648107|ref|XP_008180923.1| PREDICTED: uncharacterized protein LOC100163713 isoform X2 [Acyrthosiphon pisum]	--	--	--	Fusion glycoprotein F0	induction by virus of host cell-cell fusion	--	--	--
c44606_g1	256	--	--	--	--	Geminivirus putative movement protein	transport of virus in host, cell to cell	--	integral component of membrane	--
c14487_g1	1174	PREDICTED: glutathione S-transferase theta-1-like [Acyrthosiphon pisum]>gi|641654332|ref|XP_008179164.1| PREDICTED: glutathione S-transferase theta-1-like [Acyrthosiphon pisum]	PREDICTED: Acyrthosiphon pisum glutathione S-transferase theta-1-like (LOC100166353), transcript variant X2, mRNA	glutathione S-transferase	Glutathione S-transferase theta-1 OS=Bos taurus GN=GSTT1 PE=2 SV=3	Glutathione S-transferase, N-terminal domain//Chordopoxvirus DNA-directed RNA polymerase 7 kDa polypeptide (RPO7)//Glutathione S-transferase, N-terminal domain//Glutathione S-transferase, N-terminal domain	pyrimidine nucleobase metabolic process//purine nucleobase metabolic process//transcription, DNA-templated	protein binding//DNA binding//DNA-directed RNA polymerase activity	nucleolus	Glutathione S-transferase
c11227_g1	1005	PREDICTED: DNA replication licensing factor MCM3 [Acyrthosiphon pisum]	PREDICTED: Acyrthosiphon pisum DNA replication licensing factor MCM3 (LOC100164651), mRNA	DNA replication licensing factor MCM3	Zygotic DNA replication licensing factor mcm3 OS=Xenopus tropicalis GN=zmcm3 PE=2 SV=1	MCM2/3/5 family//Geminivirus Rep catalytic domain//DTHCT (NUC029) region//Flavoprotein	DNA replication//DNA topological change	ATP binding//DNA binding//DNA topoisomerase type II (ATP-hydrolyzing) activity//catalytic activity	nucleus	DNA replication licensing factor, MCM3 component
c11529_g1	1233	PREDICTED: solute carrier family 35 member C2 [Acyrthosiphon pisum]	PREDICTED: Acyrthosiphon pisum solute carrier family 35 member C2 (LOC100168283), mRNA	solute carrier family 35, member C2	Solute carrier family 35 member C2 OS=Homo sapiens GN=SLC35C2 PE=1 SV=2	EamA-like transporter family//Vesiculovirus matrix protein	--	structural molecule activity	integral component of membrane//viral envelope//membrane	Predicted integral membrane protein
c23407_g1	233	--	--	--	--	Alphavirus glycoprotein J	suppression by virus of host apoptotic process	--	--	--
c41999_g1	219	--	--	--	--	Occlusion-derived virus envelope protein ODV-E18	--	--	viral envelope	--
c12586_g1	551	PREDICTED: puromycin-sensitive aminopeptidase [Apis florea]	PREDICTED: Malus x domestica aminopeptidase M1-like (LOC103440784), mRNA	puromycin-sensitive aminopeptidase	Aminopeptidase M1 OS=Arabidopsis thaliana GN=APM1 PE=1 SV=1	Tymovirus endopeptidase	proteolysis//viral process	cysteine-type endopeptidase activity	--	Puromycin-sensitive aminopeptidase and related aminopeptidases
c8960_g1	971	--	--	--	--	Major surface antigen from hepadnavirus	viral process	--	--	--
c14677_g1	1701	PREDICTED: suppressor of fused homolog [Acyrthosiphon pisum]	PREDICTED: Acyrthosiphon pisum suppressor of fused homolog (LOC100167098), mRNA	suppressor of fused	Suppressor of fused homolog OS=Homo sapiens GN=SUFU PE=1 SV=2	Suppressor of Fused Gli/Ci N terminal binding domain//Poxvirus I6-like family	viral process	protein binding	--	--
c37293_g1	1348	methyltransferase-like protein 5-like [Acyrthosiphon pisum]>gi|239788973|dbj|BAH71137.1| ACYPI008499 [Acyrthosiphon pisum]	--	--	Methyltransferase-like protein 5 OS=Mus musculus GN=Mettl5 PE=2 SV=2	N-6 DNA Methylase//RNA cap guanine-N2 methyltransferase//Methyltransferase small domain//Methyltransferase domain//Predicted AdoMet-dependent methyltransferase//SOSS complex subunit C//Gammaherpesvirus capsid protein//Conserved hypothetical protein 95	metabolic process//7-methylguanosine RNA capping//DNA repair//methylation//RNA methylation//rRNA methylation//DNA methylation//cellular response to DNA damage stimulus	N-methyltransferase activity//nucleic acid binding//methyltransferase activity//DNA binding	viral capsid//SOSS complex//nucleus	Predicted RNA methylase
c38427_g1	360	--	PREDICTED: Malus x domestica uncharacterized LOC103423006 (LOC103423006), mRNA	--	--	Rubivirus non-structural protein//JAB1/Mov34/MPN/PAD-1 ubiquitin protease	proteolysis//purine nucleobase metabolic process	cysteine-type endopeptidase activity//nucleoside-triphosphatase activity//protein binding//hydrolase activity, acting on acid anhydrides//RNA-directed RNA polymerase activity	RNA-directed RNA polymerase complex	--
c12346_g1	1285	PREDICTED: tubulin polyglutamylase TTLL6-like [Acyrthosiphon pisum]	--	tubulin monoglycylase TTLL15	Tubulin polyglutamylase TTLL5 OS=Mus musculus GN=Ttll5 PE=2 SV=3	Tubulin-tyrosine ligase family//DpnII restriction endonuclease//Herpesvirus tegument protein, N-terminal conserved region//D-ala D-ala ligase C-terminus	peptidoglycan biosynthetic process//DNA restriction-modification system//D-alanine metabolic process//cellular protein modification process//DNA catabolic process//proteolysis	peptidase activity//Type II site-specific deoxyribonuclease activity//D-alanine-D-alanine ligase activity//DNA binding	Type II site-specific deoxyribonuclease complex	Tubulin-tyrosine ligase-related protein
c37599_g1	490	PREDICTED: mediator of RNA polymerase II transcription subunit 16 [Acyrthosiphon pisum]	PREDICTED: Acyrthosiphon pisum mediator of RNA polymerase II transcription subunit 16 (LOC103311890), mRNA	mediator of RNA polymerase II transcription subunit 16	Mediator of RNA polymerase II transcription subunit 16 OS=Aedes aegypti GN=MED16 PE=3 SV=1	Equine arterivirus Nsp2-type cysteine proteinase	viral protein processing//viral process	--	--	--
c12312_g1	2237	PREDICTED: facilitated trehalose transporter Tret1-like [Acyrthosiphon pisum]	--	--	Facilitated trehalose transporter Tret1 OS=Culex quinquefasciatus GN=Tret1 PE=3 SV=1	Baculovirus P24 capsid protein//Sugar (and other) transporter//Major Facilitator Superfamily	transmembrane transport	transmembrane transporter activity	integral component of membrane//viral capsid	Predicted transporter (major facilitator superfamily)
c17731_g1	319	Ribonuclease Oy [Harpegnathos saltator]	--	ribonuclease T2	Ribonuclease T2 OS=Homo sapiens GN=RNASET2 PE=1 SV=2	Ribonuclease T2 family//Poxvirus DNA-directed RNA polymerase 19 kDa subunit	pyrimidine nucleobase metabolic process//transcription, DNA-templated//purine nucleobase metabolic process	DNA binding//RNA binding//ribonuclease T2 activity//DNA-directed RNA polymerase activity	nucleolus	--
c42714_g1	302	--	--	--	--	Geminivirus BL1 movement protein	transport of virus in host, cell to cell	DNA binding	host cell membrane	--
c1372_g1	859	malignant T cell-amplified sequence 1 [Acyrthosiphon pisum]>gi|239789826|dbj|BAH71512.1| ACYPI007529 [Acyrthosiphon pisum]	Acyrthosiphon pisum malignant T cell amplified sequence 1 (Mtcs1), mRNA	PUA domain protein	Malignant T-cell-amplified sequence 1 homolog OS=Drosophila melanogaster GN=MCTS1 PE=1 SV=1	PUA domain//Herpesvirus glycoprotein D/GG/GX domain	--	RNA binding	integral component of membrane	Predicted RNA-binding protein with PUA domain
c1440_g1	671	PREDICTED: hemicentin-2-like [Acyrthosiphon pisum]	PREDICTED: Acyrthosiphon pisum hemicentin-2-like (LOC100160267), mRNA	--	--	Immunoglobulin domain//Equine herpesvirus glycoprotein gp2	viral process	protein binding	integral component of membrane	--
c5035_g2	250	--	--	--	--	Geminivirus putative movement protein	transport of virus in host, cell to cell	--	integral component of membrane	--
c11964_g1	2950	PREDICTED: ATP-binding cassette sub-family D member 1 [Acyrthosiphon pisum]	PREDICTED: Acyrthosiphon pisum ATP-binding cassette sub-family D member 1 (LOC100167764), mRNA	--	ATP-binding cassette sub-family D member 2 OS=Homo sapiens GN=ABCD2 PE=1 SV=1	MutS domain V//ABC transporter//AAA domain, putative AbiEii toxin, Type IV TA system//ABC transporter transmembrane region 2//Adenovirus IVa2 protein	viral transcription//transmembrane transport//transport//mismatch repair	ATPase activity//mismatched DNA binding//ATP binding//ATPase activity, coupled to transmembrane movement of substances	integral component of membrane	Peroxisomal long-chain acyl-CoA transporter, ABC superfamily
c34520_g1	226	--	PREDICTED: Malus x domestica 60S acidic ribosomal protein P3-like (LOC103420987), mRNA	--	--	Adenylate cyclase associated (CAP) N terminal//Alphaherpesvirus glycoprotein E	cytoskeleton organization	actin binding	membrane	--
c2491_g1	999	PREDICTED: conserved oligomeric Golgi complex subunit 7 [Acyrthosiphon pisum]	PREDICTED: Acyrthosiphon pisum conserved oligomeric Golgi complex subunit 7 (LOC100165144), mRNA	--	Conserved oligomeric Golgi complex subunit 7 OS=Mus musculus GN=Cog7 PE=2 SV=1	Syntaxin 6, N-terminal//Baculovirus polyhedron envelope protein, PEP, C terminus//RNA polymerase II transcription mediator complex subunit 9//Bacterial flagellin N-terminal helical region//Golgi transport complex subunit 5//Golgi complex component 7 (COG7)	Golgi vesicle transport//bacterial-type flagellum-dependent cell motility//intracellular protein transport//regulation of transcription from RNA polymerase II promoter//intra-Golgi vesicle-mediated transport	RNA polymerase II transcription cofactor activity//structural molecule activity	viral envelope//membrane//viral capsid//Golgi transport complex//mediator complex	Uncharacterized conserved protein
c11130_g1	993	PREDICTED: uncharacterized protein LOC100168613 [Acyrthosiphon pisum]>gi|641665345|ref|XP_008183342.1| PREDICTED: uncharacterized protein LOC100168613 [Acyrthosiphon pisum]	PREDICTED: Acyrthosiphon pisum uncharacterized LOC100168613 (LOC100168613), transcript variant X2, mRNA	--	--	Yip1 domain//LEM3 (ligand-effect modulator 3) family / CDC50 family//Nuclear envelope localisation domain//DHHC palmitoyltransferase//Aminoglycoside/hydroxyurea antibiotic resistance kinase//Membrane-associating domain//Tetraspanin family//Poxvirus virion envelope protein A14	protein phosphorylation//secondary metabolic process	phosphotransferase activity, alcohol group as acceptor//zinc ion binding	membrane//integral component of membrane//viral envelope	--
c28399_g1	363	PREDICTED: spectrin beta chain isoform X1 [Acyrthosiphon pisum]	PREDICTED: Acyrthosiphon pisum spectrin beta chain (LOC100160368), transcript variant X4, mRNA	spectrin beta	Spectrin beta chain OS=Drosophila melanogaster GN=beta-Spec PE=1 SV=2	Nucleopolyhedrovirus P10 protein//GCN5-like protein 1 (GCN5L1)//Phage minor structural protein GP20//Mitotic checkpoint protein//ABC transporter C-terminal domain//Guanylate-binding protein, C-terminal domain//Spectrin repeat//Spindle and kinetochore-associated protein 2//Outer membrane protein (OmpH-like)	cell division//mitotic anaphase//regulation of microtubule polymerization or depolymerization//mitotic nuclear division//mitotic spindle assembly checkpoint//chromosome segregation	DNA binding//GTPase activity//GTP binding//protein binding//structural molecule activity//microtubule binding//unfolded protein binding	tubulin complex//condensed chromosome outer kinetochore//spindle microtubule//BLOC-1 complex//viral capsid	Ca2+-binding actin-bundling protein (spectrin), alpha chain (EF-Hand protein superfamily)
c4788_g1	1086	PREDICTED: heat shock factor-binding protein 1 [Acyrthosiphon pisum]	--	--	Heat shock factor-binding protein 1 OS=Homo sapiens GN=HSBP1 PE=1 SV=1	fzo-like conserved region//Baculovirus polyhedron envelope protein, PEP, C terminus//Tubulin-specific chaperone C N-terminal domain	mitochondrial fusion	GTPase activity//tubulin binding//structural molecule activity	integral component of membrane//viral envelope//mitochondrial outer membrane//viral capsid//tubulin complex	--
c16595_g1	2435	PREDICTED: cGMP-dependent protein kinase 1-like [Acyrthosiphon pisum]	PREDICTED: Acyrthosiphon pisum cGMP-dependent protein kinase 1-like (LOC100161027), mRNA	cGMP-dependent protein kinase 1	cGMP-dependent protein kinase, isozyme 1 OS=Drosophila melanogaster GN=Pkg21D PE=1 SV=2	Hepatitis E virus ORF-2 (Putative capsid protein)//Protein tyrosine kinase//Protein kinase domain	protein phosphorylation	protein kinase activity//ATP binding	host cell cytoplasm	cGMP-dependent protein kinase
c33387_g1	206	--	--	--	--	Chordopoxvirus DNA-directed RNA polymerase 7 kDa polypeptide (RPO7)	pyrimidine nucleobase metabolic process//purine nucleobase metabolic process//transcription, DNA-templated	DNA binding//DNA-directed RNA polymerase activity	nucleolus	--
c25560_g1	289	--	--	--	--	Thymidine kinase from herpesvirus	TMP biosynthetic process//pyrimidine nucleobase metabolic process	thymidine kinase activity//ATP binding	--	--
c40329_g1	496	PREDICTED: solute carrier family 46 member 3-like [Acyrthosiphon pisum]	--	--	--	Alphaherpesvirus tegument protein US9	--	--	viral tegument	--
c126_g1	433	PREDICTED: spectrin alpha chain-like, partial [Diaphorina citri]	PREDICTED: Acyrthosiphon pisum spectrin alpha chain (LOC100163017), mRNA	spectrin alpha	Spectrin alpha chain OS=Drosophila melanogaster GN=alpha-Spec PE=1 SV=2	ABC transporter C-terminal domain//Lipoprotein leucine-zipper//Cytochrome b562//Prominin//Spectrin repeat//Spc19//Nucleopolyhedrovirus P10 protein	obsolete electron transport//attachment of spindle microtubules to kinetochore//electron transport chain	DNA binding//iron ion binding//protein binding//electron carrier activity//heme binding	DASH complex//spindle microtubule//periplasmic space//outer membrane//integral component of membrane//viral capsid	Ca2+-binding actin-bundling protein (spectrin), alpha chain (EF-Hand protein superfamily)
c32091_g1	235	--	--	--	--	Baculovirus occlusion-derived virus envelope protein EC27//Ubiquitin carboxyl-terminal hydrolase, family 1	ubiquitin-dependent protein catabolic process//protein deubiquitination//proteolysis	ubiquitin-specific protease activity	viral envelope//intracellular	--
c907_g1	260	--	--	--	--	Pox virus Ag35 surface protein	--	--	viral envelope	--
c45928_g1	282	PREDICTED: uncharacterized protein LOC100573494 [Acyrthosiphon pisum]	--	--	Non-capsid protein NS-1 OS=Junonia coenia densovirus (isolate pBRJ/1990) GN=NS1 PE=3 SV=1	RBPJ-interacting and tubulin associated protein	Notch signaling pathway//nuclear export	tubulin binding	tubulin complex	--
c31135_g1	265	--	--	--	--	Erv1 / Alr family//Arterivirus GL envelope glycoprotein//Peroxin 13, N-terminal region	oxidation-reduction process//protein import into peroxisome matrix, docking	thiol oxidase activity	viral envelope//peroxisome//integral component of membrane	--
c14188_g2	430	PREDICTED: zinc finger protein 1 isoform X1 [Acyrthosiphon pisum]	--	--	--	Microvirus J protein	--	DNA binding	--	--
c16575_g1	1662	PREDICTED: optomotor-blind protein [Acyrthosiphon pisum]	PREDICTED: Acyrthosiphon pisum optomotor-blind protein (LOC100158703), mRNA	--	Optomotor-blind protein OS=Drosophila melanogaster GN=bi PE=1 SV=3	DnaB-like helicase C terminal domain//T-box//Adenovirus minor core protein PV	regulation of transcription, DNA-templated//DNA replication	DNA helicase activity//ATP binding//transcription factor activity, sequence-specific DNA binding	nucleus//replication fork//transcription factor complex//virion	TBX2 and related T-box transcription factors
c21007_g1	215	PREDICTED: structural maintenance of chromosomes protein 2 [Acyrthosiphon pisum]	--	--	--	Tetrahydromethanopterin S-methyltransferase, subunit G//Valyl tRNA synthetase tRNA binding arm//Baculovirus P24 capsid protein	methanogenesis//leucine biosynthetic process//valyl-tRNA aminoacylation//folic acid biosynthetic process//valine biosynthetic process//isoleucine biosynthetic process	ATP binding//valine-tRNA ligase activity//nucleotide binding//tetrahydromethanopterin S-methyltransferase activity	viral capsid//cytoplasm//integral component of membrane	--
c19417_g1	250	PREDICTED: nucleoprotein TPR-like [Acyrthosiphon pisum]	--	--	--	Bone marrow stromal antigen 2//Apolipophorin-III precursor (apoLp-III)//Syntaxin 6, N-terminal	Golgi vesicle transport//lipid transport//defense response to virus	lipid binding	membrane//extracellular region	--
c20016_g1	411	--	PREDICTED: Acyrthosiphon pisum homeobox protein caupolican (LOC100169212), transcript variant X2, mRNA	--	--	Sigma 1s protein	modulation by virus of host morphology or physiology	--	--	--
c4801_g1	2683	PREDICTED: uncharacterized protein LOC100158963 [Acyrthosiphon pisum]	--	--	Sclerostin domain-containing protein 1 OS=Pongo abelii GN=SOSTDC1 PE=2 SV=1	ssDNA-binding domain of telomere protection protein//Sclerostin (SOST)//Coronavirus M matrix/glycoprotein	viral life cycle	single-stranded telomeric DNA binding	extracellular space	--
c12969_g1	1255	PREDICTED: myb-binding protein 1A-like protein [Acyrthosiphon pisum]	--	--	--	DNA polymerase phi//Pneumovirus matrix protein 2 (M2)	DNA replication//transcription, DNA-templated//regulation of viral transcription	DNA binding//structural molecule activity//DNA-directed DNA polymerase activity	DNA polymerase complex//virion	--
c19577_g1	847	PREDICTED: early endosome antigen 1-like isoform X2 [Acyrthosiphon pisum]	PREDICTED: Acyrthosiphon pisum early endosome antigen 1-like (LOC100165445), transcript variant X2, mRNA	--	Early endosome antigen 1 OS=Homo sapiens GN=EEA1 PE=1 SV=2	Uso1 / p115 like vesicle tethering protein, C terminal region//DMPK coiled coil domain like//Hydrogenase/urease nickel incorporation, metallochaperone, hypA//Bone marrow stromal antigen 2//PHD-finger//P-11 zinc finger//zinc-RING finger domain//FYVE zinc finger	intracellular protein transport//phosphorylation//defense response to virus//cellular protein modification process//protein transport//serine family amino acid metabolic process//protein phosphorylation	metal ion binding//RNA binding//protein serine/threonine kinase activity//ATP binding//zinc ion binding//protein binding//nickel cation binding//protein transporter activity	cytoplasm//membrane	FYVE finger containing protein
c35066_g1	566	protein C10 [Acyrthosiphon pisum]>gi|641679414|ref|XP_008188552.1| PREDICTED: protein C10 isoform X1 [Acyrthosiphon pisum]>gi|641679416|ref|XP_008188553.1| PREDICTED: protein C10 isoform X1 [Acyrthosiphon pisum]>gi|239799191|dbj|BAH70528.1| ACYPI009327 [Acyrthosiphon pisum]	PREDICTED: Acyrthosiphon pisum protein C10 (LOC100168646), transcript variant X2, mRNA	--	Protein C10 OS=Homo sapiens GN=C12orf57 PE=1 SV=1	Poxvirus serine/threonine protein kinase	--	ATP binding//protein kinase activity	--	--
c11920_g1	740	thioredoxin domain-containing protein 17-like [Acyrthosiphon pisum]>gi|641658404|ref|XP_008180716.1| PREDICTED: thioredoxin domain-containing protein 17-like isoform X1 [Acyrthosiphon pisum]>gi|239793591|dbj|BAH72905.1| ACYPI000630 [Acyrthosiphon pisum]	PREDICTED: Acyrthosiphon pisum thioredoxin domain-containing protein 17-like (LOC100159238), transcript variant X1, mRNA	--	Thioredoxin domain-containing protein 17 OS=Danio rerio GN=txndc17 PE=2 SV=1	Adenovirus IVa2 protein	viral transcription	--	--	Uncharacterized conserved protein
c2803_g1	1803	PREDICTED: G2/mitotic-specific cyclin-B [Acyrthosiphon pisum]	PREDICTED: Acyrthosiphon pisum G2/mitotic-specific cyclin-B (LOC100166823), mRNA	cyclin B	G2/mitotic-specific cyclin-B OS=Spisula solidissima PE=2 SV=1	Rhabdovirus matrix protein M2//Cyclin, C-terminal domain//FYVE zinc finger	viral process	metal ion binding	viral envelope//nucleus	Cyclin B and related kinase-activating proteins
c33334_g1	242	--	--	--	Putative ariadne-like RING finger protein R811 OS=Acanthamoeba polyphaga mimivirus GN=MIMI_R811 PE=3 SV=1	Zinc finger, C3HC4 type (RING finger)//RING-variant domain//Ring finger domain	--	metal ion binding//protein binding//zinc ion binding	--	--
c4134_g1	416	--	--	--	--	Hepatitis E virus ORF-2 (Putative capsid protein)	--	--	host cell cytoplasm	--
c35810_g1	224	--	--	--	--	Herpesvirus tegument protein, N-terminal conserved region	proteolysis	peptidase activity	--	--
c29021_g1	314	PREDICTED: uncharacterized protein LOC100165541 [Acyrthosiphon pisum]>gi|328719283|ref|XP_003246717.1| PREDICTED: uncharacterized protein LOC100165541 [Acyrthosiphon pisum]	PREDICTED: Acyrthosiphon pisum uncharacterized LOC100165541 (LOC100165541), transcript variant X2, mRNA	human immunodeficiency virus type I enhancer-binding protein	Zinc finger protein 40 OS=Homo sapiens GN=HIVEP1 PE=1 SV=3	Zinc-finger double domain//NOA36 protein//Mitochondrial proteolipid//zinc-finger C2H2-type//Hydrogenase/urease nickel incorporation, metallochaperone, hypA//Zinc finger, C2H2 type	cellular protein modification process	zinc ion binding//nickel cation binding//metal ion binding	nucleus//mitochondrion	FOG: Zn-finger
c46225_g1	496	PREDICTED: peroxiredoxin-6-like [Acyrthosiphon pisum]	--	peroxiredoxin 6, 1-Cys peroxiredoxin	Peroxiredoxin-6 OS=Gallus gallus GN=PRDX6 PE=2 SV=3	Redoxin//Hexon, adenovirus major coat protein, N-terminal domain//AhpC/TSA family	oxidation-reduction process	structural molecule activity//antioxidant activity//oxidoreductase activity	viral capsid	Alkyl hydroperoxide reductase, thiol specific antioxidant and related enzymes
c47178_g1	264	PREDICTED: xenotropic and polytropic retrovirus receptor 1-like [Acyrthosiphon pisum]	--	--	--	--	--	--	--	--
c36189_g1	264	--	--	--	--	Basic region leucine zipper//Protein of unknown function (DUF972)//Protein of unknown function (DUF904)//RNA polymerase II transcription mediator complex subunit 9//Homeobox associated leucine zipper//Spc19//Septum formation initiator//TSC-22/dip/bun family//Herpesvirus UL6 like//fzo-like conserved region//DMPK coiled coil domain like	cell cycle//protein phosphorylation//regulation of transcription from RNA polymerase II promoter//FtsZ-dependent cytokinesis//regulation of transcription, DNA-templated//DNA replication//barrier septum assembly//mitochondrial fusion//phosphorylation//DNA packaging//serine family amino acid metabolic process//attachment of spindle microtubules to kinetochore	sequence-specific DNA binding//RNA polymerase II transcription cofactor activity//transcription factor activity, sequence-specific DNA binding//GTPase activity//ATP binding//protein serine/threonine kinase activity	mediator complex//spindle microtubule//mitochondrial outer membrane//DASH complex//transcription factor complex//cytoplasm//integral component of membrane	--
c14655_g1	3114	PREDICTED: putative polypeptide N-acetylgalactosaminyltransferase 9 isoform X1 [Acyrthosiphon pisum]	PREDICTED: Acyrthosiphon pisum putative polypeptide N-acetylgalactosaminyltransferase 9 (LOC100166413), transcript variant X1, mRNA	polypeptide N-acetylgalactosaminyltransferase	Putative polypeptide N-acetylgalactosaminyltransferase 9 OS=Drosophila melanogaster GN=pgant9 PE=2 SV=2	Gammaherpesvirus latent membrane protein (LMP2) protein	viral latency	--	host cell membrane	Polypeptide N-acetylgalactosaminyltransferase
c16292_g1	2974	reverse transcriptase [Lasius niger]	--	--	Retrovirus-related Pol polyprotein from type-1 retrotransposable element R2 (Fragment) OS=Nasonia vitripennis PE=3 SV=2	Zinc-finger double domain//Zinc finger, C2H2 type	--	metal ion binding	--	FOG: Reverse transcriptase
c4548_g1	1360	PREDICTED: SHC-transforming protein 1 [Acyrthosiphon pisum]	PREDICTED: Acyrthosiphon pisum SHC-transforming protein 1 (LOC100570104), mRNA	SHC- transforming protein 1	SHC-transforming protein 1 OS=Rattus norvegicus GN=Shc1 PE=1 SV=1	Geminivirus AL3 protein//Phosphotyrosine interaction domain (PTB/PID)	viral process	protein binding	--	Adaptor protein SHC and related proteins
c2454_g1	2052	PREDICTED: signal recognition particle subunit SRP68-like [Acyrthosiphon pisum]>gi|328722674|ref|XP_003247634.1| PREDICTED: signal recognition particle subunit SRP68-like [Acyrthosiphon pisum]>gi|328722676|ref|XP_003247635.1| PREDICTED: signal recognition particle subunit SRP68-like [Acyrthosiphon pisum]>gi|641677086|ref|XP_008187644.1| PREDICTED: signal recognition particle subunit SRP68-like [A…	PREDICTED: Acyrthosiphon pisum signal recognition particle subunit SRP68-like (LOC100166002), transcript variant X3, mRNA	signal recognition particle subunit SRP68	Signal recognition particle subunit SRP68 OS=Drosophila melanogaster GN=Srp68 PE=2 SV=1	Herpesvirus latent membrane protein 1 (LMP1)//RNA-binding signal recognition particle 68	SRP-dependent cotranslational protein targeting to membrane//transformation of host cell by virus	endoplasmic reticulum signal peptide binding//7S RNA binding//signal recognition particle binding	integral component of membrane//signal recognition particle, endoplasmic reticulum targeting	Signal recognition particle, subunit Srp68
c30591_g1	354	--	--	--	--	Polyomavirus coat protein//Adenovirus minor core protein PV	--	structural molecule activity	viral capsid//virion	--
c12201_g1	3423	PREDICTED: feline leukemia virus subgroup C receptor-related protein 2 [Acyrthosiphon pisum]>gi|641659105|ref|XP_008180956.1| PREDICTED: feline leukemia virus subgroup C receptor-related protein 2 [Acyrthosiphon pisum]	--	MFS transporter, FLVCR family, feline leukemia virus subgroup C receptor-related protein	Feline leukemia virus subgroup C receptor-related protein 2 OS=Rattus norvegicus GN=Flvcr2 PE=2 SV=1	MHC_I C-terminus//Major Facilitator Superfamily//Viral small hydrophobic protein//Organic Anion Transporter Polypeptide (OATP) family	transmembrane transport//immune response//transport//antigen processing and presentation	transporter activity	integral component of membrane//membrane	Permease of the major facilitator superfamily
c47369_g1	249	--	--	--	--	Herpes virus intermediate/early protein 2/3	regulation of transcription, DNA-templated	--	--	--
c9327_g1	2260	PREDICTED: leucine-rich repeat-containing protein 24-like [Acyrthosiphon pisum]	PREDICTED: Acyrthosiphon pisum leucine-rich repeat-containing protein 24-like (LOC100167037), mRNA	--	Leucine-rich repeat, immunoglobulin-like domain and transmembrane domain-containing protein 3 OS=Homo sapiens GN=LRIT3 PE=1 SV=3	Leucine rich repeat//Leucine Rich Repeat//Herpesvirus ICP4-like protein C-terminal region//Immunoglobulin domain	positive regulation of transcription, DNA-templated	protein binding	host cell nucleus	FOG: Leucine rich repeat
c3938_g1	263	hypothetical protein RF55_13198 [Lasius niger]	--	--	Retrovirus-related Pol polyprotein from transposon 17.6 OS=Drosophila melanogaster GN=pol PE=3 SV=1	--	--	--	--	--
c35475_g1	461	PREDICTED: nuclear pore complex protein Nup93-like [Acyrthosiphon pisum]>gi|328700371|ref|XP_003241234.1| PREDICTED: nuclear pore complex protein Nup93-like [Acyrthosiphon pisum]	--	nuclear pore complex protein Nup93	Nuclear pore complex protein Nup93 OS=Xenopus tropicalis GN=nup93 PE=2 SV=1	Herpesvirus DNA helicase/primase complex associated protein//Nup93/Nic96	viral genome replication//transport	--	nuclear pore	--
c16258_g1	4604	PREDICTED: hemicentin-2 isoform X1 [Acyrthosiphon pisum]	PREDICTED: Acyrthosiphon pisum hemicentin-2 (LOC100161316), transcript variant X1, mRNA	echinoid	Hemicentin-2 OS=Homo sapiens GN=HMCN2 PE=2 SV=2	Fibronectin type III domain//REV protein (anti-repression trans-activator protein)//Immunoglobulin domain//Immunoglobulin C2-set domain//Flavivirus non-structural protein NS4B	cell adhesion//7-methylguanosine mRNA capping//RNA modification//regulation of transcription, DNA-templated//RNA processing//purine nucleobase metabolic process	protein binding//RNA-directed RNA polymerase activity//hydrolase activity, acting on acid anhydrides//mRNA (guanine-N7-)-methyltransferase activity//serine-type exopeptidase activity//transcription factor activity, sequence-specific DNA binding//nucleoside-triphosphatase activity//serine-type endopeptidase activity//mRNA (nucleoside-2'-O-)-methyltransferase activity	integral component of membrane//transcription factor complex//host cell nucleus//RNA-directed RNA polymerase complex	Predicted transmembrane protein of the immunoglobulin family of cell adhesion molecules
c1894_g1	909	PREDICTED: Golgi SNAP receptor complex member 1 [Acyrthosiphon pisum]	PREDICTED: Acyrthosiphon pisum Golgi SNAP receptor complex member 1 (LOC100162488), mRNA	golgi SNAP receptor complex member 1	Golgi SNAP receptor complex member 1 OS=Bos taurus GN=GOSR1 PE=2 SV=1	Nucleopolyhedrovirus P10 protein//Exonuclease VII, large subunit//Dor1-like family	DNA catabolic process	exodeoxyribonuclease VII activity	exodeoxyribonuclease VII complex//viral capsid//Golgi transport complex	SNARE protein GS28
c22218_g1	511	PREDICTED: elongation factor G, chloroplastic-like [Pantholops hodgsonii]	PREDICTED: Malus x domestica elongation factor G-2, chloroplastic (LOC103433085), mRNA	elongation factor G	Elongation factor G-1, chloroplastic OS=Glycine max GN=fusA1 PE=3 SV=2	Erythromycin resistance leader peptide//Microvirus lysis protein (E), C terminus	modulation by virus of host process//response to antibiotic	enzyme inhibitor activity	--	Mitochondrial elongation factor
c10697_g1	1151	cell division cycle 2 protein-like [Acyrthosiphon pisum]>gi|193582512|ref|XP_001951857.1| PREDICTED: cyclin-dependent kinase 1-like [Acyrthosiphon pisum]>gi|239791309|dbj|BAH72137.1| ACYPI009520 [Acyrthosiphon pisum]	PREDICTED: Acyrthosiphon pisum cyclin-dependent kinase 1-like (LOC100167559), mRNA	--	Cyclin-dependent kinase 1 OS=Drosophila melanogaster GN=cdc2 PE=1 SV=1	Protein kinase domain//Protein tyrosine kinase//Lipopolysaccharide kinase (Kdo/WaaP) family//Poxvirus serine/threonine protein kinase	protein phosphorylation//phosphorylation//serine family amino acid metabolic process	protein kinase activity//protein serine/threonine kinase activity//phosphotransferase activity, alcohol group as acceptor//ATP binding	membrane	Protein kinase PCTAIRE and related kinases
c10751_g1	1424	PREDICTED: coiled-coil domain-containing protein 50 isoform X1 [Acyrthosiphon pisum]	PREDICTED: Acyrthosiphon pisum coiled-coil domain-containing protein 50 (LOC100161059), transcript variant X1, mRNA	--	Coiled-coil domain-containing protein 50 OS=Mus musculus GN=Ccdc50 PE=1 SV=1	Baculovirus P24 capsid protein	--	--	viral capsid	--
c37252_g1	260	PREDICTED: uncharacterized protein LOC100162838 isoform X2 [Acyrthosiphon pisum]	--	nuclear receptor co-repressor 1	--	Poxvirus P4A protein//Integrase core domain	DNA integration	structural molecule activity	virion	--
c12388_g1	1071	PREDICTED: neurogenic differentiation factor 1-like [Acyrthosiphon pisum]	PREDICTED: Athalia rosae protein dimmed-like (LOC105687722), transcript variant X2, mRNA	--	Protein dimmed OS=Drosophila melanogaster GN=dimm PE=1 SV=1	CDC45-like protein//Adenovirus minor core protein PV//Helix-loop-helix DNA-binding domain//DTHCT (NUC029) region	DNA replication initiation//DNA topological change	DNA topoisomerase type II (ATP-hydrolyzing) activity//ATP binding//DNA binding//protein dimerization activity	virion//nucleus	Transcription factor NeuroD and related HTH proteins
c431_g1	2763	PREDICTED: transitional endoplasmic reticulum ATPase TER94 [Acyrthosiphon pisum]	PREDICTED: Acyrthosiphon pisum transitional endoplasmic reticulum ATPase TER94 (LOC100161030), mRNA	transitional endoplasmic reticulum ATPase	Transitional endoplasmic reticulum ATPase TER94 OS=Drosophila melanogaster GN=TER94 PE=1 SV=1	NTPase//Sigma-54 interaction domain//Viral (Superfamily 1) RNA helicase//NB-ARC domain//ATPase family associated with various cellular activities (AAA)//Zeta toxin//ATPase family associated with various cellular activities (AAA)//mRNA stabilisation//AAA domain (Cdc48 subfamily)//TIP49 C-terminus//IstB-like ATP binding protein//PhoH-like protein//Archaeal ATPase//Adenovirus IVa2 protein//AAA domai…	viral genome replication//DNA recombination//pathogenesis//regulation of transcription, DNA-templated//tRNA threonylcarbamoyladenosine modification//cytolysis//mRNA stabilization//viral transcription//DNA repair	nucleotide phosphatase activity, acting on free nucleotides//ADP binding//four-way junction helicase activity//transcription factor binding//DNA helicase activity//RNA helicase activity//kinase activity//RNA binding//DNA binding//hydrolase activity//ATPase activity//ATP binding	replication fork//Holliday junction helicase complex//transcription factor complex//outer membrane	AAA+-type ATPase
c23745_g1	255	--	PREDICTED: Malus x domestica CBS domain-containing protein CBSCBSPB3-like (LOC103441822), mRNA	--	CBS domain-containing protein CBSCBSPB3 OS=Arabidopsis thaliana GN=CBSCBSPB3 PE=1 SV=1	Influenza C virus M1 protein	--	--	viral capsid	--
c16589_g2	4308	PREDICTED: rho GTPase-activating protein 21-B isoform X2 [Acyrthosiphon pisum]	PREDICTED: Acyrthosiphon pisum rho GTPase-activating protein 21-A (LOC100574987), transcript variant X2, mRNA	--	Rho GTPase-activating protein 21-A OS=Xenopus laevis GN=arhgap21-a PE=2 SV=1	Cytomegalovirus IE1 protein//CrcB-like protein, Camphor Resistance (CrcB)//RhoGAP domain//Archaebacterial flagellin	regulation of viral process//movement of cell or subcellular component//signal transduction	structural molecule activity	integral component of membrane//host cell nucleus	Predicted Rho GTPase-activating protein
c41850_g1	224	PREDICTED: glutamate synthase [NADH], amyloplastic-like isoform X4 [Crassostrea gigas]	Setosphaeria turcica Et28A hypothetical protein mRNA	--	Putative glutamate synthase [NADPH] OS=Schizosaccharomyces pombe (strain 972 / ATCC 24843) GN=glt1 PE=2 SV=1	Satellite tobacco necrosis virus coat protein//Ribosomal protein L37e//Influenza non-structural protein (NS2)	RNA export from nucleus//translation//ribosome biogenesis	structural constituent of ribosome	host cell nucleus//viral capsid//ribosome//intracellular	Glutamate synthase
c31963_g1	1045	PREDICTED: probable ATP-dependent RNA helicase DDX55 homolog [Acyrthosiphon pisum]	PREDICTED: Acyrthosiphon pisum probable ATP-dependent RNA helicase DDX55 homolog (LOC100165419), mRNA	--	ATP-dependent RNA helicase DDX55 OS=Mus musculus GN=Ddx55 PE=1 SV=2	Cauliflower mosaic virus peptidase (A3)//DEAD/DEAH box helicase	proteolysis	ATP binding//aspartic-type endopeptidase activity//nucleic acid binding	--	ATP-dependent RNA helicase
c11862_g1	1255	PREDICTED: limb region 1 protein homolog [Acyrthosiphon pisum]	PREDICTED: Acyrthosiphon pisum limb region 1 protein homolog (LOC100163704), mRNA	--	Limb region 1 protein homolog OS=Xenopus tropicalis GN=lmbr1 PE=2 SV=1	Sodium:alanine symporter family//Geminivirus putative movement protein	alanine transport//transport of virus in host, cell to cell//neutral amino acid transport//polyamine transport//sodium ion transport	alanine:sodium symporter activity	membrane//integral component of membrane	Lipocalin-interacting membrane receptor (LIMR)
c2545_g1	509	chaperone protein DnaJ, putative [Acanthamoeba castellanii str. Neff]>gi|440802509|gb|ELR23438.1| chaperone protein DnaJ, putative [Acanthamoeba castellanii str. Neff]	PREDICTED: Malus x domestica dnaJ homolog subfamily B member 1-like (LOC103446377), mRNA	--	DnaJ homolog subfamily B member 1 OS=Bos taurus GN=DNAJB1 PE=2 SV=3	Herpesvirus polymerase accessory protein	viral genome replication//DNA replication	DNA polymerase processivity factor activity	DNA polymerase complex	Molecular chaperone (DnaJ superfamily)
c23260_g1	286	PREDICTED: myosin regulatory light chain sqh [Fopius arisanus]	PREDICTED: Microplitis demolitor myosin regulatory light chain sqh (LOC103577593), mRNA	myosin regulatory light chain 9	Myosin regulatory light polypeptide 9 OS=Pongo abelii GN=MYL9 PE=2 SV=3	Secreted protein acidic and rich in cysteine Ca binding region//EF hand//EF hand//Herpesvirus large structural phosphoprotein UL32//EF-hand domain pair//EF-hand domain//EF-hand domain pair	signal transduction	calcium ion binding//structural molecule activity	proteinaceous extracellular matrix	Myosin regulatory light chain, EF-Hand protein superfamily
c24037_g1	233	--	--	--	--	Occlusion-derived virus envelope protein ODV-E18	--	--	viral envelope	--
c31999_g1	1132	atp synthase subunit mitochondrial-like protein [Lasius niger]	PREDICTED: Microplitis demolitor ATP synthase subunit gamma, mitochondrial (LOC103571433), mRNA	F-type H+-transporting ATPase subunit gamma	ATP synthase subunit gamma, mitochondrial OS=Drosophila melanogaster GN=ATPsyn-gamma PE=2 SV=2	ATP synthase//Transcription factor TFIIB repeat//Luteovirus coat protein	oxidative phosphorylation//proton transport//ATP synthesis coupled proton transport	structural molecule activity//TBP-class protein binding//proton-transporting ATP synthase activity, rotational mechanism//proton-transporting ATPase activity, rotational mechanism	proton-transporting ATP synthase complex, catalytic core F(1)//viral capsid//proton-transporting ATP synthase complex	F0F1-type ATP synthase, gamma subunit
c41608_g1	252	--	--	--	--	Vesiculovirus phosphoprotein	purine nucleobase metabolic process	RNA-directed RNA polymerase activity	RNA-directed RNA polymerase complex	--
c933_g1	305	Vacuolar protein sorting-associated protein 4B, partial [Tauraco erythrolophus]	PREDICTED: Malus x domestica vacuolar protein sorting-associated protein 4-like (LOC103410813), mRNA	vacuolar protein-sorting-associated protein 4	Protein SUPPRESSOR OF K(+) TRANSPORT GROWTH DEFECT 1 OS=Arabidopsis thaliana GN=SKD1 PE=1 SV=1	Sigma-54 interaction domain//Torsin//RNA helicase//Holliday junction DNA helicase ruvB N-terminus//Threonylcarbamoyl adenosine biosynthesis protein TsaE//AAA domain (dynein-related subfamily)//Parvovirus non-structural protein NS1//Cytidylate kinase//Archaeal ATPase//IstB-like ATP binding protein//Chloramphenicol phosphotransferase-like protein//PhoH-like protein//TIP49 C-terminus//Zeta toxin//AT…	nucleobase-containing compound metabolic process//DNA repair//DNA replication//pyrimidine nucleobase metabolic process//tRNA threonylcarbamoyladenosine modification//regulation of transcription, DNA-templated//viral genome replication//DNA recombination	ATPase activity//cytidylate kinase activity//ATP binding//RNA helicase activity//kinase activity//transferase activity//DNA binding//RNA binding//ATP-dependent DNA helicase activity//transcription factor binding//DNA helicase activity//four-way junction helicase activity	Holliday junction helicase complex//transcription factor complex//replication fork	AAA+-type ATPase
c15305_g1	950	PREDICTED: pre-mRNA-splicing factor SPF27-like [Acyrthosiphon pisum]>gi|328723378|ref|XP_003247827.1| PREDICTED: pre-mRNA-splicing factor SPF27-like [Acyrthosiphon pisum]	Acyrthosiphon pisum pre-mRNA-splicing factor SPF27-like (LOC100169098), mRNA >gnl|BL_ORD_ID|6896396 Acyrthosiphon pisum ACYPI003266 mRNA, clone: 556E11, complete cds, full-insert cDNA sequence based on the ESTs (5'-EST:FF319158, 3'-EST:FF320270)	pre-mRNA-splicing factor SPF27	Pre-mRNA-splicing factor SPF27 OS=Mus musculus GN=Bcas2 PE=2 SV=1	Nucleopolyhedrovirus P10 protein//Tho complex subunit 7//Centrosome localisation domain of Cep57//Septation ring formation regulator, EzrA//Breast carcinoma amplified sequence 2 (BCAS2)	septin ring assembly//mRNA processing	gamma-tubulin binding//identical protein binding	septin ring//THO complex part of transcription export complex//integral component of membrane//viral capsid//tubulin complex	Spliceosome-associated coiled-coil protein
c17085_g1	2977	uncharacterized protein LOC724056 [Danio rerio]>gi|109150076|gb|AAI17663.1| Zgc:136911 [Danio rerio]	Malus x domestica clone 2 lipoxygenase (LOX5a) mRNA, complete cds	--	Linoleate 13S-lipoxygenase 2-1, chloroplastic OS=Solanum tuberosum GN=LOX2.1 PE=1 SV=1	Lipoxygenase//PLAT/LH2 domain//Thymidine kinase from Herpesvirus C-terminal	oxidation-reduction process//TMP biosynthetic process//pyrimidine nucleobase metabolic process	oxidoreductase activity, acting on single donors with incorporation of molecular oxygen, incorporation of two atoms of oxygen//ATP binding//protein binding//thymidine kinase activity//metal ion binding	--	--
c21796_g1	257	--	PREDICTED: Pyrus x bretschneideri structural maintenance of chromosomes protein 3-like (LOC103958103), transcript variant X2, mRNA	--	Structural maintenance of chromosomes protein 3 OS=Arabidopsis thaliana GN=SMC3 PE=2 SV=1	Centrosomin N-terminal motif 1//HAUS augmin-like complex subunit 5//ZPR1 zinc-finger domain//Bone marrow stromal antigen 2//Protein of unknown function (DUF972)//Protein of unknown function (DUF904)//Autophagy protein Apg6//Septum formation initiator//Centrosome microtubule-binding domain of Cep57//B-cell receptor-associated protein 31-like//TMPIT-like protein	intracellular protein transport//barrier septum assembly//DNA replication//defense response to virus//FtsZ-dependent cytokinesis//cell cycle//autophagy//spindle assembly	zinc ion binding//microtubule binding	HAUS complex//microtubule organizing center//integral component of membrane//cytoplasm//tubulin complex//endoplasmic reticulum	--
c9720_g1	1919	PREDICTED: casein kinase I isoform delta-A isoform X2 [Acyrthosiphon pisum]	PREDICTED: Acyrthosiphon pisum casein kinase I isoform delta-A (LOC100167363), transcript variant X3, mRNA	--	Casein kinase I isoform delta-B OS=Danio rerio GN=csnk1db PE=2 SV=1	Adenylate cyclase associated (CAP) N terminal//Poxvirus serine/threonine protein kinase//Protein kinase domain//Protein tyrosine kinase	protein phosphorylation//cytoskeleton organization	protein kinase activity//actin binding//ATP binding	--	Casein kinase (serine/threonine/tyrosine protein kinase)
c42056_g1	441	PREDICTED: transitional endoplasmic reticulum ATPase-like, partial [Phaethon lepturus]	PREDICTED: Malus x domestica cell division cycle protein 48 homolog (LOC103423288), mRNA	transitional endoplasmic reticulum ATPase	Cell division cycle protein 48 homolog OS=Glycine max GN=CDC48 PE=2 SV=1	Viral (Superfamily 1) RNA helicase//NB-ARC domain//ATP synthase alpha/beta family, nucleotide-binding domain//ATPase family associated with various cellular activities (AAA)//Zeta toxin//ATPase family associated with various cellular activities (AAA)//AAA domain (Cdc48 subfamily)//TIP49 C-terminus//RNA helicase//Sigma-54 interaction domain//Ethanolamine utilisation - propanediol utilisation//PhoH…	DNA repair//tRNA threonylcarbamoyladenosine modification//regulation of transcription, DNA-templated//cellular biogenic amine metabolic process//DNA recombination//viral genome replication	ATP binding//ATPase activity//RNA binding//RNA helicase activity//kinase activity//transcription factor binding//DNA helicase activity//four-way junction helicase activity//ADP binding	Holliday junction helicase complex//transcription factor complex//replication fork	AAA+-type ATPase
c18285_g1	357	--	--	--	--	Geminivirus putative movement protein	transport of virus in host, cell to cell	--	integral component of membrane	--
c28869_g1	345	PREDICTED: 39S ribosomal protein L54, mitochondrial [Fopius arisanus]	--	large subunit ribosomal protein L54	39S ribosomal protein L54, mitochondrial OS=Mus musculus GN=Mrpl54 PE=2 SV=1	Poxvirus virion envelope protein A14	--	--	viral envelope	Mitochondrial/chloroplast ribosomal protein L54/L37
c22964_g1	214	--	--	--	--	Lentivirus virion infectivity factor (VIF)//Thrombomodulin like fifth domain, EGF-like	viral life cycle//signal transduction	transmembrane signaling receptor activity	integral component of membrane	--
c32081_g1	664	--	--	--	--	Baculovirus E66 occlusion-derived virus envelope protein	--	--	viral envelope	--
c42588_g1	712	PREDICTED: DNA-directed RNA polymerases I, II, and III subunit RPABC5 [Acyrthosiphon pisum]	Trichoplax adhaerens conserved hypothetical protein, mRNA	DNA-directed RNA polymerases I, II, and III subunit RPABC5	DNA-directed RNA polymerases I, II, and III subunit RPABC5 OS=Drosophila melanogaster GN=Rpb10 PE=3 SV=1	Chordopoxvirus DNA-directed RNA polymerase 7 kDa polypeptide (RPO7)//RNA polymerases N / 8 kDa subunit	purine nucleobase metabolic process//pyrimidine nucleobase metabolic process//transcription, DNA-templated	DNA binding//DNA-directed RNA polymerase activity	nucleolus	DNA-directed RNA polymerase, subunit RPB10
c40311_g1	291	enzymatic polyprotein endonuclease reverse, partial [Lasius niger]>gi|861610876|gb|KMQ85190.1| enzymatic polyprotein endonuclease reverse, partial [Lasius niger]	--	--	Retrovirus-related Pol polyprotein from transposon 297 OS=Drosophila melanogaster GN=pol PE=3 SV=1	--	--	--	--	FOG: Transposon-encoded proteins with TYA, reverse transcriptase, integrase domains in various combinations
c554_g1	1597	PREDICTED: 28S ribosomal protein S29, mitochondrial [Acyrthosiphon pisum]	PREDICTED: Acyrthosiphon pisum 28S ribosomal protein S29, mitochondrial (LOC100159843), mRNA	small subunit ribosomal protein S29	28S ribosomal protein S29, mitochondrial OS=Homo sapiens GN=DAP3 PE=1 SV=1	Adenovirus IVa2 protein	viral transcription	--	--	Mitochondrial ribosome small subunit component, mediator of apoptosis DAP3
c1086_g1	976	PREDICTED: uncharacterized protein LOC100576033 [Acyrthosiphon pisum]	--	--	--	Alphaherpesvirus tegument protein US9	--	--	viral tegument	--
c36127_g1	278	--	--	--	--	Adenovirus IVa2 protein	viral transcription	--	--	--
c7728_g1	578	14-3-3-like protein [Physarum polycephalum]	PREDICTED: Malus x domestica 14-3-3-like protein D (LOC103446322), misc_RNA	14-3-3 protein epsilon	14-3-3 protein 8 OS=Solanum lycopersicum GN=TFT8 PE=2 SV=2	Orbivirus outer capsid protein VP5//Tobravirus 2B protein	transmission of virus	structural molecule activity	viral capsid	Multifunctional chaperone (14-3-3 family)
c15971_g1	620	PREDICTED: kynurenine/alpha-aminoadipate aminotransferase, mitochondrial-like [Acyrthosiphon pisum]	--	kynurenine/2-aminoadipate aminotransferase	Kynurenine/alpha-aminoadipate aminotransferase, mitochondrial OS=Bos taurus GN=AADAT PE=2 SV=1	Equine herpesvirus glycoprotein gp2//Aminotransferase class I and II	biosynthetic process//viral process	pyridoxal phosphate binding	integral component of membrane	Aromatic amino acid aminotransferase and related proteins
c5805_g1	390	PREDICTED: UDP-glucuronosyltransferase 2B2-like isoform X3 [Acyrthosiphon pisum]	PREDICTED: Acyrthosiphon pisum UDP-glucuronosyltransferase 2B37-like (LOC100160202), transcript variant X3, mRNA	glucuronosyltransferase	Ecdysteroid UDP-glucosyltransferase OS=Spodoptera littoralis nuclear polyhedrosis virus GN=EGT PE=3 SV=1	UDP-glucoronosyl and UDP-glucosyl transferase	metabolic process	transferase activity, transferring hexosyl groups	--	UDP-glucuronosyl and UDP-glucosyl transferase
c2607_g1	407	--	--	--	--	Microvirus lysis protein (E), C terminus	modulation by virus of host process	enzyme inhibitor activity	--	--
c32029_g1	267	--	--	--	--	Tombusvirus P19 core protein	--	--	virion	--
c19383_g1	277	ubiquitin-like protein smt3 [Stylonychia lemnae]	Pseudocercospora fijiensis CIRAD86 hypothetical protein partial mRNA	small ubiquitin-related modifier	Small ubiquitin-related modifier 1 OS=Oryza sativa subsp. japonica GN=SUMO1 PE=1 SV=1	Carlavirus endopeptidase//Ubiquitin family	purine nucleobase metabolic process	protein binding//hydrolase activity, acting on acid anhydrides//RNA-directed RNA polymerase activity	RNA-directed RNA polymerase complex	Ubiquitin-like proteins
c16387_g1	2197	PREDICTED: baculoviral IAP repeat-containing protein 2-like isoform X1 [Acyrthosiphon pisum]>gi|641671110|ref|XP_008185468.1| PREDICTED: baculoviral IAP repeat-containing protein 2-like isoform X1 [Acyrthosiphon pisum]>gi|641671112|ref|XP_008185469.1| PREDICTED: baculoviral IAP repeat-containing protein 2-like isoform X1 [Acyrthosiphon pisum]	--	--	Apoptosis inhibitor IAP OS=Cydia pomonella granulosis virus (isolate Mexico/1963) GN=IAP PE=3 SV=1	ATP1G1/PLM/MAT8 family	ion transport	ion channel activity	membrane	Apoptosis inhibitor IAP1 and related BIR domain proteins
c6657_g1	966	uncharacterized protein LOC100163911 [Acyrthosiphon pisum]>gi|239792500|dbj|BAH72586.1| ACYPI004962 [Acyrthosiphon pisum]	--	--	Uncharacterized protein C6orf203 homolog OS=Mus musculus PE=1 SV=1	S4 domain//Adenovirus minor core protein PV	--	RNA binding	virion	--
c17013_g3	6703	PREDICTED: uncharacterized protein LOC100159331 isoform X1 [Acyrthosiphon pisum]	PREDICTED: Acyrthosiphon pisum uncharacterized LOC100159331 (LOC100159331), transcript variant X2, mRNA	myosin-light-chain kinase	Myosin light chain kinase, smooth muscle OS=Bos taurus GN=MYLK PE=1 SV=1	Immunoglobulin domain//Alphaherpesvirus glycoprotein E//Purple acid Phosphatase, N-terminal domain//Fruit fly transformer protein//Protein tyrosine kinase//Protein kinase domain//Fibronectin type III domain//Lipopolysaccharide kinase (Kdo/WaaP) family	female sex differentiation//protein phosphorylation//mRNA processing//hexachlorocyclohexane metabolic process//riboflavin metabolic process	acid phosphatase activity//metal ion binding//protein kinase activity//protein binding//phosphotransferase activity, alcohol group as acceptor//ATP binding	nucleus//membrane	Projectin/twitchin and related proteins
c14171_g3	3508	PREDICTED: sodium-coupled monocarboxylate transporter 2-like isoform X1 [Acyrthosiphon pisum]	--	--	Sodium-coupled monocarboxylate transporter 2 OS=Homo sapiens GN=SLC5A12 PE=2 SV=2	Sodium:solute symporter family//Eukaryotic DNA topoisomerase I, DNA binding fragment//Poxvirus virion envelope protein A14	DNA topological change//transmembrane transport//transport	DNA topoisomerase type I activity//DNA binding//transporter activity	membrane//chromosome//viral envelope	Na+:iodide/myo-inositol/multivitamin symporters
c10905_g1	2121	PREDICTED: ski oncogene [Acyrthosiphon pisum]	PREDICTED: Acyrthosiphon pisum ski oncogene (LOC100164492), mRNA	Ski-like protein	Transforming protein Ski OS=Avian erythroblastosis virus (strain Sloan-Kettering) GN=V-SKI PE=1 SV=1	c-SKI Smad4 binding domain	--	SMAD binding	--	--
c37138_g1	875	cuticular protein 70 precursor [Acyrthosiphon pisum]>gi|641651109|ref|XP_008190010.1| PREDICTED: cuticular protein 70 isoform X1 [Acyrthosiphon pisum]	--	--	Cuticle protein 19 OS=Locusta migratoria PE=1 SV=1	Antenna complex alpha/beta subunit//Equine arteritis virus small envelope glycoprotein//Insect cuticle protein	photosynthesis, light reaction//obsolete electron transport	electron transporter, transferring electrons within the cyclic electron transport pathway of photosynthesis activity//structural constituent of cuticle	plasma membrane light-harvesting complex//integral component of membrane//viral envelope	--
c6743_g1	1865	PREDICTED: wee1-like protein kinase [Acyrthosiphon pisum]	--	wee1-like protein kinase	Wee1-like protein kinase OS=Drosophila melanogaster GN=wee PE=1 SV=2	Poxvirus serine/threonine protein kinase//Protein kinase domain//Protein tyrosine kinase	protein phosphorylation	ATP binding//protein kinase activity	--	Cyclin-dependent kinase WEE1
c1026_g1	994	PREDICTED: 40S ribosomal protein S5 [Acyrthosiphon pisum]	Acyrthosiphon pisum mRNA, clone: ACI0AAB2YE01, full-insert cDNA sequence based on ESTs (5'-EST:ACI0AAB2YE01AAM1, 3'-EST ACI0AAB2YE01BBM1)	small subunit ribosomal protein S5e	40S ribosomal protein S5 OS=Homo sapiens GN=RPS5 PE=1 SV=4	Pneumovirus phosphoprotein	purine nucleobase metabolic process	RNA-directed RNA polymerase activity	RNA-directed RNA polymerase complex	Ribosomal protein S7
c9184_g1	250	--	PREDICTED: Acyrthosiphon pisum protein phosphatase Slingshot (LOC100168094), transcript variant X3, mRNA	--	--	Gyrovirus capsid protein (VP1)	--	--	viral capsid	--
c13312_g1	654	PREDICTED: puromycin-sensitive aminopeptidase-like [Plutella xylostella]	PREDICTED: Malus x domestica puromycin-sensitive aminopeptidase (LOC103454768), mRNA	--	Puromycin-sensitive aminopeptidase OS=Arabidopsis thaliana GN=MPA1 PE=2 SV=1	Birnavirus RNA dependent RNA polymerase (VP1)	viral genome replication//purine nucleobase metabolic process	RNA-directed RNA polymerase activity	RNA-directed RNA polymerase complex	--
c25107_g1	264	PREDICTED: laminin subunit alpha [Acyrthosiphon pisum]	--	--	--	Tubulin binding cofactor A//Nucleopolyhedrovirus P10 protein//Apolipophorin-III precursor (apoLp-III)//Sec34-like family//TPR/MLP1/MLP2-like protein//Laminin Domain I//Laminin Domain II//DASH complex subunit Duo1//TMPIT-like protein	cell adhesion//tubulin complex assembly//intracellular protein transport//regulation of cell adhesion//signal transduction//mitotic nuclear division//regulation of cell migration//regulation of embryonic development//lipid transport//protein import into nucleus	lipid binding//receptor binding//unfolded protein binding//tubulin binding	membrane//integral component of membrane//tubulin complex//DASH complex//viral capsid//cis-Golgi network//mitotic spindle//extracellular region	--
c45438_g1	261	--	PREDICTED: Malus x domestica probable glycerophosphoryl diester phosphodiesterase 1 (LOC103407939), mRNA	--	Glycerophosphodiester phosphodiesterase protein kinase domain-containing GDPDL2 OS=Arabidopsis thaliana GN=GDPDL2 PE=1 SV=1	Hepatitis C virus core protein//Glycerophosphoryl diester phosphodiesterase family	lipid metabolic process	phosphoric diester hydrolase activity//structural molecule activity	--	--
c15610_g1	3605	PREDICTED: fibroblast growth factor receptor homolog 1-like isoform X2 [Acyrthosiphon pisum]	PREDICTED: Acyrthosiphon pisum fibroblast growth factor receptor homolog 1-like (LOC100161175), transcript variant X2, mRNA	--	Fibroblast growth factor receptor 1 OS=Mus musculus GN=Fgfr1 PE=1 SV=2	Protein kinase domain//Protein tyrosine kinase//Alphaherpesvirus glycoprotein E//Immunoglobulin domain	protein phosphorylation	protein kinase activity//ATP binding//protein binding	membrane	Fibroblast/platelet-derived growth factor receptor and related receptor tyrosine kinases
c14661_g1	4426	PREDICTED: furin-like protease 2 isoform X1 [Acyrthosiphon pisum]	PREDICTED: Acyrthosiphon pisum furin-like protease 2 (LOC100164716), transcript variant X1, mRNA	proprotein convertase subtilisin/kexin type 5	Furin-like protease 2 OS=Drosophila melanogaster GN=Fur2 PE=2 SV=2	Coronavirus S2 glycoprotein//Furin-like cysteine rich region//Subtilase family//Proprotein convertase P-domain	transmembrane receptor protein tyrosine kinase signaling pathway//receptor-mediated virion attachment to host cell//protein phosphorylation//membrane fusion//proteolysis	ATP binding//transmembrane receptor protein tyrosine kinase activity//serine-type endopeptidase activity	viral envelope//integral component of membrane//membrane	Subtilisin-like proprotein convertase
c9413_g1	534	ACYPI22905 [Acyrthosiphon pisum]	--	--	--	Potyvirus coat protein	--	--	viral capsid	--
c14061_g1	2357	ryanodine receptor [Aphis citricidus]	PREDICTED: Acyrthosiphon pisum ryanodine receptor 44F (LOC100167965), mRNA	ryanodine receptor 2	Ryanodine receptor 44F OS=Drosophila melanogaster GN=Rya-r44F PE=1 SV=3	Ryanodine Receptor TM 4-6//Ion transport protein//OB-fold nucleic acid binding domain//Circovirus capsid protein//GWT1	calcium ion transport//ion transport//transmembrane transport//viral capsid assembly//GPI anchor biosynthetic process//cellular calcium ion homeostasis	nucleic acid binding//ion channel activity//ryanodine-sensitive calcium-release channel activity//transferase activity, transferring acyl groups	membrane//endoplasmic reticulum membrane//host cell nucleus//integral component of membrane//intracellular	Inositol 1,4,5-trisphosphate receptor
c10810_g1	381	unnamed protein product [Vitrella brassicaformis CCMP3155]	PREDICTED: Malus x domestica 2-methylene-furan-3-one reductase-like (LOC103451965), mRNA	--	2-methylene-furan-3-one reductase OS=Solanum lycopersicum GN=EO PE=1 SV=1	Thymidine kinase from herpesvirus	pyrimidine nucleobase metabolic process//TMP biosynthetic process	ATP binding//thymidine kinase activity	--	--
c13384_g1	1794	PREDICTED: ruvB-like 2 [Acyrthosiphon pisum]	PREDICTED: Acyrthosiphon pisum ruvB-like 2 (LOC100167982), mRNA	RuvB-like protein 2	RuvB-like 2 OS=Xenopus laevis GN=ruvbl2 PE=2 SV=1	Sigma-54 interaction domain//DEAD/DEAH box helicase//ATPase family associated with various cellular activities (AAA)//Phosphoribosyltransferase//Zeta toxin//PIF1-like helicase//TIP49 C-terminus//Chloramphenicol phosphotransferase-like protein//PhoH-like protein//IstB-like ATP binding protein//DnaB-like helicase C terminal domain//AAA domain (dynein-related subfamily)//Parvovirus non-structural pr…	DNA repair//regulation of transcription, DNA-templated//tRNA threonylcarbamoyladenosine modification//DNA replication//telomere maintenance//riboflavin metabolic process//cobalamin biosynthetic process//DNA recombination//chlorophyll metabolic process//viral genome replication	ATP binding//nucleic acid binding//hydrolase activity//ATPase activity//RNA binding//nicotinate-nucleotide-dimethylbenzimidazole phosphoribosyltransferase activity//transferase activity//DNA binding//RNA helicase activity//kinase activity//four-way junction helicase activity//transcription factor binding//DNA helicase activity	Holliday junction helicase complex//transcription factor complex//replication fork	DNA helicase TIP49, TBP-interacting protein
c2385_g1	365	--	--	--	--	Flavivirus capsid protein C	--	structural molecule activity	viral capsid	--
c34791_g1	227	Eukaryotic translation initiation factor 1A, X-chromosomal, partial [Phaethon lepturus]>gi|679006036|gb|KFW06784.1| Eukaryotic translation initiation factor 1A, X-chromosomal, partial [Fulmarus glacialis]	Pestalotiopsis fici W106-1 Eukaryotic translation initiation factor 1A mRNA	--	Eukaryotic translation initiation factor 1A OS=Oryctolagus cuniculus GN=EIF1A PE=1 SV=2	Apx/Shroom domain ASD1//Rotavirus NS26	viral genome replication	ATPase activity//actin filament binding//magnesium ion binding	host cell cytoplasm	Translation initiation factor 1A (eIF-1A)
c39049_g1	226	PREDICTED: glycerol-3-phosphate dehydrogenase [NAD(+)], cytoplasmic isoform X2 [Nasonia vitripennis]	--	glycerol-3-phosphate dehydrogenase (NAD+)	Glycerol-3-phosphate dehydrogenase [NAD(+)], cytoplasmic OS=Drosophila kanekoi GN=Gpdh1 PE=3 SV=3	NAD-dependent glycerol-3-phosphate dehydrogenase C-terminus//Poxvirus Late Transcription Factor VLTF3 like	glycerolipid metabolic process//regulation of viral transcription//carbohydrate metabolic process//oxidation-reduction process//glycerol-3-phosphate metabolic process	glycerol-3-phosphate dehydrogenase [NAD+] activity	glycerol-3-phosphate dehydrogenase complex	Glycerol-3-phosphate dehydrogenase/dihydroxyacetone 3-phosphate reductase
c36837_g1	238	PREDICTED: early endosome antigen 1-like isoform X4 [Acyrthosiphon pisum]	--	--	--	TMPIT-like protein//Leucine-rich repeats of kinetochore protein Cenp-F/LEK1//Septum formation initiator//Autophagy protein Apg6//Protein of unknown function (DUF904)//Bone marrow stromal antigen 2//Lipoprotein leucine-zipper//Groucho/TLE N-terminal Q-rich domain//Homeobox associated leucine zipper//Septation ring formation regulator, EzrA	defense response to virus//regulation of transcription, DNA-templated//barrier septum assembly//septin ring assembly//cell cycle//FtsZ-dependent cytokinesis//autophagy	protein homodimerization activity//protein binding//sequence-specific DNA binding//dynein binding//transcription factor binding//transcription factor activity, sequence-specific DNA binding	dynein complex//transcription factor complex//outer membrane//cytoplasm//integral component of membrane//septin ring	--
c24190_g1	203	--	--	--	--	Herpes virus intermediate/early protein 2/3	regulation of transcription, DNA-templated	--	--	--
c10211_g1	878	--	--	--	--	Bunyavirus glycoprotein G1	modulation by virus of host morphology or physiology	--	--	--
c43686_g1	433	PREDICTED: serine/threonine-protein kinase Genghis Khan [Acyrthosiphon pisum]	PREDICTED: Apis dorsata serine/threonine-protein kinase Genghis Khan-like (LOC102676820), transcript variant X2, mRNA	serine/threonine-protein kinase MRCK	Serine/threonine-protein kinase Genghis Khan OS=Drosophila melanogaster GN=gek PE=1 SV=1	Cauliflower mosaic virus peptidase (A3)//Exonuclease VII, large subunit//Autophagy protein Apg6//Nickel-containing superoxide dismutase//TMPIT-like protein	superoxide metabolic process//proteolysis//DNA catabolic process//autophagy	nickel cation binding//superoxide dismutase activity//antioxidant activity//exodeoxyribonuclease VII activity//aspartic-type endopeptidase activity	exodeoxyribonuclease VII complex//integral component of membrane	--
c36999_g1	1937	PREDICTED: uncharacterized protein LOC100571069 [Acyrthosiphon pisum]	PREDICTED: Acyrthosiphon pisum uncharacterized LOC100571069 (LOC100571069), mRNA	--	--	Coronavirus S2 glycoprotein	membrane fusion//receptor-mediated virion attachment to host cell	--	viral envelope//integral component of membrane	--
c9473_g1	275	ABC1 family protein [Capsaspora owczarzaki ATCC 30864]	PREDICTED: Malus x domestica uncharacterized aarF domain-containing protein kinase At1g79600, chloroplastic-like (LOC103405705), mRNA	aarF domain-containing kinase	Uncharacterized protein sll1770 OS=Synechocystis sp. (strain PCC 6803 / Kazusa) GN=sll1770 PE=3 SV=1	Foot-and-mouth virus L-proteinase	proteolysis//viral protein processing//viral process	cysteine-type endopeptidase activity	--	Predicted unusual protein kinase
c11014_g1	895	--	--	--	--	Occlusion-derived virus envelope protein ODV-E18//Herpesvirus latent membrane protein 1 (LMP1)//Translocation protein Sec62	transformation of host cell by virus//protein transport	protein transporter activity	integral component of membrane//viral envelope	--
c855_g1	1576	PREDICTED: DNA-directed RNA polymerase II subunit RPB1-like isoform X2 [Acyrthosiphon pisum]	--	--	--	Fusion glycoprotein F0	induction by virus of host cell-cell fusion	--	--	--
c28240_g1	232	heat shock protein, putative, partial [Entamoeba invadens IP1]>gi|440291251|gb|ELP84520.1| heat shock protein, putative, partial [Entamoeba invadens IP1]	Marinobacter salarius strain R9SW1, complete genome	--	Heat shock protein hsp98 OS=Neurospora crassa (strain ATCC 24698 / 74-OR23-1A / CBS 708.71 / DSM 1257 / FGSC 987) GN=hsp98 PE=1 SV=2	ATPase family associated with various cellular activities (AAA)//RNA helicase//Hepatitis E virus ORF-2 (Putative capsid protein)//Ras of Complex, Roc, domain of DAPkinase//NTPase//IstB-like ATP binding protein//Protein of unknown function, DUF258//Threonylcarbamoyl adenosine biosynthesis protein TsaE//SRP54-type protein, GTPase domain//AAA domain (dynein-related subfamily)	small GTPase mediated signal transduction//tRNA threonylcarbamoyladenosine modification//SRP-dependent cotranslational protein targeting to membrane	ATP binding//ATPase activity//nucleotide phosphatase activity, acting on free nucleotides//GTPase activity//RNA binding//RNA helicase activity//GTP binding	host cell cytoplasm	Chaperone HSP104 and related ATP-dependent Clp proteases
c10986_g1	1407	PREDICTED: phosphorylase b kinase gamma catalytic chain, skeletal muscle/heart isoform [Acyrthosiphon pisum]	PREDICTED: Acyrthosiphon pisum phosphorylase b kinase gamma catalytic chain, skeletal muscle/heart isoform (LOC100168501), mRNA	phosphorylase kinase gamma subunit	Phosphorylase b kinase gamma catalytic chain, skeletal muscle/heart isoform OS=Homo sapiens GN=PHKG1 PE=2 SV=3	Protein tyrosine kinase//Protein kinase domain//Herpesvirus latent membrane protein 1 (LMP1)//Lipopolysaccharide kinase (Kdo/WaaP) family	protein phosphorylation//transformation of host cell by virus	protein kinase activity//phosphotransferase activity, alcohol group as acceptor//ATP binding	membrane//integral component of membrane	Phosphorylase kinase gamma subunit
c14813_g1	2392	PREDICTED: eukaryotic initiation factor 4A [Acyrthosiphon pisum]>gi|641669306|ref|XP_008184766.1| PREDICTED: eukaryotic initiation factor 4A [Acyrthosiphon pisum]	PREDICTED: Acyrthosiphon pisum eukaryotic initiation factor 4A (LOC100161248), transcript variant X1, mRNA	translation initiation factor 4A	Eukaryotic initiation factor 4A OS=Drosophila melanogaster GN=eIF-4a PE=1 SV=3	Bacterial regulatory proteins, gntR family//Synaptobrevin//tRNA synthetases class I (W and Y)//Type III restriction enzyme, res subunit//Flavivirus DEAD domain//DEAD/DEAH box helicase	vesicle-mediated transport//tRNA aminoacylation for protein translation//viral genome replication//regulation of transcription, DNA-templated	nucleotide binding//transcription factor activity, sequence-specific DNA binding//hydrolase activity//aminoacyl-tRNA ligase activity//nucleic acid binding//ATP binding//ATP-dependent helicase activity//DNA binding	integral component of membrane//transcription factor complex	Translation initiation factor 4F, helicase subunit (eIF-4A) and related helicases
c18071_g1	454	hypothetical protein L798_14128, partial [Zootermopsis nevadensis]	--	--	Retrovirus-related Pol polyprotein from transposon 412 OS=Drosophila melanogaster GN=POL PE=3 SV=1	--	--	--	--	FOG: Transposon-encoded proteins with TYA, reverse transcriptase, integrase domains in various combinations
c27056_g1	991	PREDICTED: transcription elongation factor SPT5 [Acyrthosiphon pisum]	PREDICTED: Acyrthosiphon pisum transcription elongation factor SPT5 (LOC100168333), mRNA	--	Transcription elongation factor SPT5 OS=Drosophila melanogaster GN=Spt5 PE=1 SV=1	Hepatitis C virus non-structural 5a zinc finger domain//Eukaryotic elongation factor 5A hypusine, DNA-binding OB fold//Ctr copper transporter family	regulation of translational elongation//translational frameshifting//positive regulation of translational elongation//positive regulation of translational termination//copper ion transmembrane transport//copper ion transport	zinc ion binding//ribosome binding//copper ion transmembrane transporter activity//translation elongation factor activity//RNA binding	integral component of membrane//ribosome	RNA polymerase II transcription elongation factor DSIF/SUPT5H/SPT5
c14526_g1	1476	molting fluid carboxypeptidase A precursor [Acyrthosiphon pisum]	Acyrthosiphon pisum molting fluid carboxypeptidase A (Mf-cpa), mRNA	carboxypeptidase A2	Carboxypeptidase A4 OS=Homo sapiens GN=CPA4 PE=1 SV=2	Mitochondrial ATP synthase epsilon chain//Zinc carboxypeptidase//Carboxypeptidase activation peptide//Baculovirus polyhedron envelope protein, PEP, N terminus	oxidative phosphorylation//proton transport//proteolysis//ATP synthesis coupled proton transport	carboxypeptidase activity//metallocarboxypeptidase activity//structural molecule activity//zinc ion binding//proton-transporting ATP synthase activity, rotational mechanism//proton-transporting ATPase activity, rotational mechanism	viral capsid//viral envelope//mitochondrial proton-transporting ATP synthase complex, catalytic core F(1)//proton-transporting ATP synthase complex	Zinc carboxypeptidase
c42152_g1	240	--	--	--	--	Herpesvirus egress protein UL20	viral life cycle	--	--	--
c17644_g1	327	--	--	--	--	Epstein-Barr virus nuclear antigen 3 (EBNA-3)	viral process	--	host cell nucleus	--
c25805_g1	225	PREDICTED: homeobox protein cut isoform X2 [Acyrthosiphon pisum]	PREDICTED: Acyrthosiphon pisum homeobox protein cut (LOC100161988), transcript variant X3, mRNA	homeobox protein cut-like	Homeobox protein cut-like 1 OS=Mus musculus GN=Cux1 PE=1 SV=3	Outer membrane protein (OmpH-like)//Hr1 repeat//WW domain binding protein 11//Acetyl co-enzyme A carboxylase carboxyltransferase alpha subunit//Bacterial flagellin C-terminal helical region//TMPIT-like protein//Septum formation initiator//Phage capsid scaffolding protein (GPO) serine peptidase//Prefoldin subunit//ABC transporter C-terminal domain//Fibrinogen alpha/beta chain family//Valyl tRNA sy…	regulation of transcription from RNA polymerase II promoter//FtsZ-dependent cytokinesis//RNA processing//platelet activation//pyruvate metabolic process//bacterial-type flagellum-dependent cell motility//isoleucine biosynthetic process//cell cycle//protein polymerization//valyl-tRNA aminoacylation//viral capsid assembly//signal transduction//protein folding//barrier septum assembly//fatty acid bi…	acetyl-CoA carboxylase activity//unfolded protein binding//structural molecule activity//receptor binding//RNA polymerase II transcription cofactor activity//ATP binding//nucleotide binding//valine-tRNA ligase activity//protein binding, bridging//DNA binding	mediator complex//prefoldin complex//fibrinogen complex//integral component of membrane//viral capsid//acetyl-CoA carboxylase complex//cytoplasm	--
c26245_g1	294	--	PREDICTED: Malus x domestica uncharacterized LOC103452609 (LOC103452609), transcript variant X1, mRNA	--	--	Immortalisation up-regulated protein//Transcription initiation factor IIF, alpha subunit (TFIIF-alpha)//Herpesvirus UL6 like	transcription initiation from RNA polymerase II promoter//DNA packaging//positive regulation of transcription elongation from RNA polymerase II promoter	DNA binding	nucleus	--
c39814_g1	229	--	--	--	--	Adenovirus minor core protein PV//Lipoprotein Rz1 precursor	fusion of virus membrane with host plasma membrane	--	virion//outer membrane	--
c24162_g1	323	CMGC/MAPK protein kinase [Fonticula alba]>gi|627948634|gb|KCV70542.1| CMGC/MAPK protein kinase [Fonticula alba]	PREDICTED: Pyrus x bretschneideri mitogen-activated protein kinase 9 (LOC103931864), transcript variant X6, mRNA	mitogen-activated protein kinase 7	Mitogen-activated protein kinase 12 OS=Oryza sativa subsp. japonica GN=MPK12 PE=1 SV=2	Poxvirus Late Transcription Factor VLTF3 like//Lipopolysaccharide kinase (Kdo/WaaP) family//Protein tyrosine kinase//Protein kinase domain	protein phosphorylation//regulation of viral transcription	protein kinase activity//phosphotransferase activity, alcohol group as acceptor//ATP binding	membrane	Mitogen-activated protein kinase
c12589_g1	986	PREDICTED: uncharacterized protein LOC103309923 [Acyrthosiphon pisum]	--	--	--	Alphaherpesvirus tegument protein US9	--	--	viral tegument	--
c15352_g1	2275	PREDICTED: transcriptional activator cubitus interruptus [Acyrthosiphon pisum]>gi|328710673|ref|XP_003244330.1| PREDICTED: transcriptional activator cubitus interruptus [Acyrthosiphon pisum]>gi|641663855|ref|XP_008182798.1| PREDICTED: transcriptional activator cubitus interruptus [Acyrthosiphon pisum]	PREDICTED: Acyrthosiphon pisum transcriptional activator cubitus interruptus (LOC100575006), transcript variant X2, mRNA	zinc finger protein GLI3	Transcriptional activator cubitus interruptus OS=Drosophila melanogaster GN=ci PE=1 SV=2	Zinc-finger double domain//Ring finger domain//Occlusion-derived virus envelope protein ODV-E18//Zinc finger, C2H2 type//RING-like zinc finger	--	protein binding//zinc ion binding//metal ion binding	viral envelope	FOG: Zn-finger
c19079_g1	273	--	--	--	--	Bunyavirus RNA dependent RNA polymerase	transcription, DNA-templated//viral genome replication//purine nucleobase metabolic process	RNA-directed RNA polymerase activity	RNA-directed RNA polymerase complex	--
c41584_g1	238	PREDICTED: GPI ethanolamine phosphate transferase 2 [Acyrthosiphon pisum]	--	--	--	Poxvirus virion envelope protein A14	--	--	viral envelope	--
c29462_g1	207	--	--	--	--	Adenovirus minor core protein PV//RNA polymerase Rpb1 C-terminal repeat	transcription from RNA polymerase II promoter	DNA binding	DNA-directed RNA polymerase II, core complex//virion	--
c12949_g1	1741	PREDICTED: ell-associated factor Eaf-like [Acyrthosiphon pisum]	--	--	--	CMV US	evasion or tolerance by virus of host immune response	--	integral to host endoplasmic reticulum membrane	--
c16558_g1	4107	PREDICTED: chorion peroxidase-like [Acyrthosiphon pisum]	Drosophila simulans GD19162 (Dsim\GD19162), mRNA	--	Chorion peroxidase OS=Drosophila melanogaster GN=Pxt PE=2 SV=3	Alphaherpesvirus tegument protein US9	--	--	viral tegument	Peroxidase/oxygenase
c10792_g1	3928	PREDICTED: solute carrier family 12 member 6 isoform X2 [Acyrthosiphon pisum]	PREDICTED: Acyrthosiphon pisum solute carrier family 12 member 6 (LOC100159106), transcript variant X2, mRNA	solute carrier family 12 (potassium/chloride transporter), member 4/5/6	Solute carrier family 12 member 6 OS=Homo sapiens GN=SLC12A6 PE=1 SV=2	Flavivirus glycoprotein, central and dimerisation domains//D-lactate dehydrogenase, membrane binding//Solute carrier family 12//Amino acid permease	transport//ion transport//transmembrane transport	flavin adenine dinucleotide binding//protein dimerization activity//transporter activity	membrane	K+/Cl- cotransporter KCC1 and related transporters
c8932_g2	2658	PREDICTED: facilitated trehalose transporter Tret1-like [Acyrthosiphon pisum]	PREDICTED: Acyrthosiphon pisum facilitated trehalose transporter Tret1-like (LOC100163428), mRNA	--	Facilitated trehalose transporter Tret1 OS=Bombyx mori GN=Tret1 PE=1 SV=1	Ceramide synthase regulator//CLN3 protein//HCO3- transporter family//Suppressor of forked protein (Suf)//Major Facilitator Superfamily//Pox virus Ag35 surface protein//Insect cuticle protein//Sugar (and other) transporter	cellular calcium ion homeostasis//anion transport//mRNA processing//transmembrane transport	enzyme regulator activity//structural constituent of cuticle//transmembrane transporter activity	nucleus//integral component of endoplasmic reticulum membrane//membrane//integral component of membrane//viral envelope	Predicted transporter (major facilitator superfamily)
c37488_g1	1724	PREDICTED: 26S protease regulatory subunit 4 [Acyrthosiphon pisum]	PREDICTED: Acyrthosiphon pisum 26S protease regulatory subunit 4 (LOC100168285), mRNA	26S proteasome regulatory subunit T2	26S protease regulatory subunit 4 OS=Drosophila melanogaster GN=Rpt2 PE=1 SV=2	PhoH-like protein//IstB-like ATP binding protein//Threonylcarbamoyl adenosine biosynthesis protein TsaE//Holliday junction DNA helicase ruvB N-terminus//ABC transporter//AAA domain (dynein-related subfamily)//Parvovirus non-structural protein NS1//ATPase family associated with various cellular activities (AAA)//ATPase family associated with various cellular activities (AAA)//RNA helicase//TIP49 C…	DNA repair//viral genome replication//DNA recombination//tRNA threonylcarbamoyladenosine modification	ATPase activity//four-way junction helicase activity//ATP binding//DNA helicase activity//RNA helicase activity//RNA binding	Holliday junction helicase complex//replication fork	26S proteasome regulatory complex, ATPase RPT2
c21799_g1	250	Influenza virus NS1A-binding protein-like protein, partial [Stegodyphus mimosarum]	PREDICTED: Malus x domestica F-box protein AFR (LOC103456093), mRNA >gnl|BL_ORD_ID|19911969 PREDICTED: Malus x domestica F-box protein AFR-like (LOC103431337), mRNA	--	F-box protein AFR OS=Arabidopsis thaliana GN=AFR PE=1 SV=2	Kelch motif//Kelch motif	--	protein binding	--	FOG: Kelch repeat
c37368_g1	349	PREDICTED: protein lin-54 homolog [Acyrthosiphon pisum]	--	--	--	Adenovirus minor core protein PV	--	--	virion	--
c25767_g1	233	PREDICTED: WD repeat-containing protein 44 [Acyrthosiphon pisum]	PREDICTED: Acyrthosiphon pisum WD repeat-containing protein 44 (LOC100167233), mRNA	--	WD repeat-containing protein 44 OS=Bos taurus GN=WDR44 PE=1 SV=1	Birnavirus VP2 protein	--	structural molecule activity	--	--
c11580_g1	392	PREDICTED: U2 snRNP-associated SURP motif-containing protein isoform X2 [Acyrthosiphon pisum]	PREDICTED: Acyrthosiphon pisum U2 snRNP-associated SURP motif-containing protein (LOC100160141), transcript variant X2, mRNA	U2-associated protein SR140	U2 snRNP-associated SURP motif-containing protein OS=Mus musculus GN=U2surp PE=2 SV=3	Herpes virus tegument protein U30//Mitochondrial domain of unknown function (DUF1082)	virion assembly	hydrolase activity, acting on acid anhydrides, catalyzing transmembrane movement of substances	mitochondrion//integral component of membrane	Predicted splicing regulator, contains RRM, SWAP and RPR domains
c9748_g1	456	--	--	--	--	Polyomavirus agnoprotein	--	DNA binding	--	--
c10088_g1	232	PREDICTED: uncharacterized protein LOC103308814 [Acyrthosiphon pisum]	--	--	Retrovirus-related Pol polyprotein from type-1 retrotransposable element R1 2 (Fragment) OS=Nasonia vitripennis PE=3 SV=1	--	--	--	--	--
c39143_g1	351	PREDICTED: uncharacterized protein DDB_G0271670-like [Acyrthosiphon pisum]	--	--	--	Cucumber mosaic virus 1a protein family	--	methyltransferase activity//hydrolase activity, acting on acid anhydrides	--	--
c14155_g1	1600	peptidyl-tRNA hydrolase 2, mitochondrial-like [Acyrthosiphon pisum]>gi|239792918|dbj|BAH72740.1| ACYPI008234 [Acyrthosiphon pisum]	--	peptidyl-tRNA hydrolase, PTH2 family	Peptidyl-tRNA hydrolase 2, mitochondrial OS=Mus musculus GN=Ptrh2 PE=2 SV=1	NADH-ubiquinone oxidoreductase B18 subunit (NDUFB7)//Baculovirus E66 occlusion-derived virus envelope protein//Cytochrome C oxidase copper chaperone (COX17)//Peptidyl-tRNA hydrolase PTH2//Ketopantoate reductase PanE/ApbA	proton transport//copper ion transport//pantothenate biosynthetic process//ubiquinone biosynthetic process//mitochondrial electron transport, NADH to ubiquinone//obsolete electron transport//sodium ion transport//oxidation-reduction process	copper ion binding//NADH dehydrogenase (ubiquinone) activity//2-dehydropantoate 2-reductase activity//copper chaperone activity//NADH dehydrogenase activity//aminoacyl-tRNA hydrolase activity	mitochondrion//mitochondrial intermembrane space//viral envelope	Uncharacterized conserved protein
c22950_g1	1854	PREDICTED: lon protease homolog, mitochondrial [Acyrthosiphon pisum]	PREDICTED: Acyrthosiphon pisum lon protease homolog, mitochondrial (LOC100162246), mRNA	Lon-like ATP-dependent protease	Lon protease homolog, mitochondrial OS=Drosophila melanogaster GN=Lon PE=1 SV=1	Protein of unknown function, DUF258//NTPase//TIP49 C-terminus//AAA domain (Cdc48 subfamily)//ATPase family associated with various cellular activities (AAA)//ATPase family associated with various cellular activities (AAA)//NB-ARC domain//Viral (Superfamily 1) RNA helicase//Threonylcarbamoyl adenosine biosynthesis protein TsaE//ABC transporter//Holliday junction DNA helicase ruvB N-terminus//AAA d…	DNA repair//tRNA threonylcarbamoyladenosine modification//obsolete ATP-dependent proteolysis//DNA recombination//proteolysis//viral genome replication	ATP binding//ATPase activity//GTPase activity//RNA binding//RNA helicase activity//GTP binding//DNA helicase activity//four-way junction helicase activity//ATP-dependent peptidase activity//ADP binding//nucleotide phosphatase activity, acting on free nucleotides//serine-type endopeptidase activity	Holliday junction helicase complex//replication fork	Mitochondrial ATP-dependent protease PIM1/LON
c16920_g2	1488	PREDICTED: PR domain zinc finger protein 16-like isoform X2 [Acyrthosiphon pisum]	PREDICTED: Acyrthosiphon pisum PR domain zinc finger protein 16-like (LOC100166991), transcript variant X2, mRNA	ecotropic virus integration site 1 protein	Transcription factor hamlet OS=Drosophila melanogaster GN=ham PE=2 SV=1	Zinc-finger double domain//Protein N-terminal asparagine amidohydrolase//C2H2-type zinc finger//Zinc finger, C2H2 type//Sirohaem synthase dimerisation region//zinc-finger C2H2-type	porphyrin-containing compound biosynthetic process//oxidation-reduction process//asparagine metabolic process	metal ion binding//protein-N-terminal asparagine amidohydrolase activity	--	FOG: Zn-finger
c42837_g1	2651	PREDICTED: angiopoietin-related protein 2 [Acyrthosiphon pisum]	PREDICTED: Acyrthosiphon pisum angiopoietin-related protein 2 (LOC100166279), mRNA	--	Techylectin-5B OS=Tachypleus tridentatus PE=1 SV=1	Baculovirus polyhedron envelope protein, PEP, C terminus//Sec34-like family	intracellular protein transport	structural molecule activity	membrane//viral capsid//viral envelope//cis-Golgi network	Ficolin and related extracellular proteins
c30238_g1	724	PREDICTED: importin subunit beta [Acyrthosiphon pisum]	PREDICTED: Acyrthosiphon pisum importin subunit beta (LOC100158993), mRNA	importin subunit beta-1	Importin subunit beta OS=Drosophila melanogaster GN=Fs(2)Ket PE=2 SV=2	Importin-beta N-terminal domain//Herpesvirus latent membrane protein 1 (LMP1)	intracellular protein transport//transformation of host cell by virus	Ran GTPase binding	integral component of membrane	Karyopherin (importin) beta 1
c45321_g1	425	--	--	--	--	Nepovirus coat protein, C-terminal domain	--	--	viral capsid	--
c38056_g1	541	PREDICTED: centromere-associated protein E [Acyrthosiphon pisum]	PREDICTED: Acyrthosiphon pisum centromere-associated protein E (LOC100159324), mRNA	--	--	Viral A-type inclusion protein repeat//Fusaric acid resistance protein family//Bacteriophage Mu Gam like protein//Baculovirus polyhedron envelope protein, PEP, C terminus//Fibrinogen alpha/beta chain family//Monopolar spindle protein 2//Syntaxin 6, N-terminal//TPR/MLP1/MLP2-like protein//ALIX V-shaped domain binding to HIV	protein import into nucleus//protein polymerization//DNA protection//spindle pole body duplication//transport//protein localization to spindle pole body//signal transduction//viral process//platelet activation//Golgi vesicle transport	structural molecule activity//double-stranded DNA binding//receptor binding//protein binding, bridging//protein binding	viral envelope//viral capsid//fibrinogen complex//plasma membrane//membrane	--
c8752_g1	743	PREDICTED: uncharacterized protein KIAA2026-like [Acyrthosiphon pisum]	--	--	--	Phlebovirus glycoprotein G1	--	--	integral component of membrane//virion	--
c27531_g1	1543	PREDICTED: CWF19-like protein 2 [Acyrthosiphon pisum]	PREDICTED: Acyrthosiphon pisum CWF19-like protein 2 (LOC100161170), mRNA	--	CWF19-like protein 2 homolog OS=Drosophila melanogaster GN=CG9213 PE=1 SV=2	Photosystem II protein Y (PsbY)//Ribosomal protein L10//Rotavirus VP3 protein	viral process//photosynthesis//ribosome biogenesis	manganese ion binding//GTP binding	integral component of membrane//viral nucleocapsid//photosystem II//intracellular	--
c45237_g1	210	--	PREDICTED: Malus x domestica auxin response factor 2-like (LOC103454892), transcript variant X3, mRNA	--	Auxin response factor 2 OS=Arabidopsis thaliana GN=ARF2 PE=1 SV=2	Herpes virus tegument protein U30//Adenylate cyclase associated (CAP) N terminal	virion assembly//cytoskeleton organization	actin binding	--	--
c37478_g1	419	PREDICTED: E3 ubiquitin-protein ligase RBBP6 [Acyrthosiphon pisum]	--	--	--	DNA polymerase phi//Paramyxovirus nucleocapsid protein//Coatomer (COPI) alpha subunit C-terminus	DNA replication//intracellular protein transport//vesicle-mediated transport//transcription, DNA-templated	structural molecule activity//DNA binding//protein binding//DNA-directed DNA polymerase activity	viral nucleocapsid//DNA polymerase complex//COPI vesicle coat	--
c27362_g1	985	charged multivesicular body protein 5 [Acyrthosiphon pisum]>gi|239789791|dbj|BAH71496.1| ACYPI001352 [Acyrthosiphon pisum]	Acyrthosiphon pisum charged multivesicular body protein 5 (LOC100160018), mRNA	charged multivesicular body protein 5	Charged multivesicular body protein 5 OS=Drosophila melanogaster GN=Vps60 PE=1 SV=2	Snf7//PEP-utilising enzyme, N-terminal//RNA polymerase II transcription mediator complex subunit 9//CorA-like Mg2+ transporter protein//emp24/gp25L/p24 family/GOLD//Glutaredoxin//UvrD/REP helicase N-terminal domain//ABC transporter C-terminal domain//Tetramerisation domain of TRPM//Valyl tRNA synthetase tRNA binding arm//Protein of unknown function (DUF972)//Nucleopolyhedrovirus P10 protein//Flag…	transport//protein tetramerization//valyl-tRNA aminoacylation//obsolete electron transport//isoleucine biosynthetic process//DNA protection//chemotaxis//transmembrane transport//leucine biosynthetic process//DNA replication//valine biosynthetic process//protein folding//cell redox homeostasis//ATP hydrolysis coupled proton transport//vacuolar transport//regulation of transcription from RNA polyme…	valine-tRNA ligase activity//nucleotide binding//motor activity//hydrogen ion transmembrane transporter activity//DNA binding//RNA polymerase II transcription cofactor activity//electron carrier activity//double-stranded DNA binding//unfolded protein binding//ATP binding//protein disulfide oxidoreductase activity//metal ion transmembrane transporter activity	viral capsid//cytoplasm//prefoldin complex//mediator complex//bacterial-type flagellum//proton-transporting V-type ATPase, V0 domain//integral component of membrane//membrane	Protein involved in vacuolar protein sorting
c17930_g1	392	PREDICTED: vitamin K-dependent gamma-carboxylase [Acyrthosiphon pisum]	--	vitamin K-dependent gamma-carboxylase	Vitamin K-dependent gamma-carboxylase OS=Delphinapterus leucas GN=GGCX PE=2 SV=1	Alphaherpesvirus tegument protein US9//Vitamin K-dependent gamma-carboxylase	peptidyl-glutamic acid carboxylation	gamma-glutamyl carboxylase activity	viral tegument	--
c31838_g1	949	apolipophorin-3-like precursor [Acyrthosiphon pisum]>gi|641682011|ref|XP_008189678.1| PREDICTED: apolipophorin-3-like [Acyrthosiphon pisum]>gi|239789136|dbj|BAH71213.1| ACYPI008569 [Acyrthosiphon pisum]	--	--	--	Nematode fatty acid retinoid binding protein (Gp-FAR-1)//Apolipoprotein A1/A4/E domain//TMPIT-like protein//Apolipophorin-III precursor (apoLp-III)//Tho complex subunit 7//Prominin//Focal adhesion targeting region//Baculovirus polyhedron envelope protein, PEP, C terminus//Fibrinogen alpha/beta chain family//Terminase small subunit	platelet activation//signal complex assembly//DNA packaging//lipid transport//protein polymerization//protein phosphorylation//lipoprotein metabolic process//mRNA processing//signal transduction	lipid binding//protein tyrosine kinase activity//protein binding, bridging//signal transducer activity//structural molecule activity//receptor binding	fibrinogen complex//integral component of membrane//THO complex part of transcription export complex//extracellular region//focal adhesion//viral capsid//viral envelope	--
c17278_g1	2120	oxidoreductase-like [Acyrthosiphon pisum]>gi|239793406|dbj|BAH72825.1| ACYPI009593 [Acyrthosiphon pisum]	Acyrthosiphon pisum oxidoreductase-like (LOC100168930), mRNA >gnl|BL_ORD_ID|6896848 Acyrthosiphon pisum ACYPI009593 mRNA, clone: 89C5, complete cds, full-insert cDNA sequence based on the ESTs (5'-EST:EX628911, 3'-EST:EX628784)	--	Glucose-fructose oxidoreductase domain-containing protein 1 OS=Xenopus tropicalis GN=gfod1 PE=2 SV=1	Oxidoreductase family, C-terminal alpha/beta domain//Sec34-like family//Baculovirus polyhedron envelope protein, PEP, C terminus//Oxidoreductase family, NAD-binding Rossmann fold//Syntaxin 6, N-terminal//Prefoldin subunit//Homoserine dehydrogenase, NAD binding domain//Spectrin repeat//TMPIT-like protein//V-type ATPase 116kDa subunit family//Vitamin-D-receptor interacting Mediator subunit 4//emp24…	metabolic process//oxidation-reduction process//ATP hydrolysis coupled proton transport//transport//regulation of transcription from RNA polymerase II promoter//Golgi vesicle transport//intracellular protein transport//protein folding//proton transport	nucleotide binding//RNA polymerase II transcription cofactor activity//unfolded protein binding//structural molecule activity//hydrogen ion transmembrane transporter activity//protein binding//oxidoreductase activity//NADP binding	viral capsid//prefoldin complex//cis-Golgi network//viral envelope//mediator complex//membrane//integral component of membrane//proton-transporting V-type ATPase, V0 domain	Predicted oxidoreductase
c4938_g1	1948	PREDICTED: elongation factor Tu, mitochondrial [Acyrthosiphon pisum]	PREDICTED: Acyrthosiphon pisum elongation factor Tu, mitochondrial (LOC100165681), mRNA	elongation factor Tu	Elongation factor Tu, mitochondrial OS=Mus musculus GN=Tufm PE=1 SV=1	Alphaherpesvirus tegument protein US9//Elongation factor Tu domain 2//50S ribosome-binding GTPase	--	GTP binding	viral tegument	Mitochondrial translation elongation factor Tu
c27395_g1	1523	PREDICTED: 26S protease regulatory subunit 6B [Acyrthosiphon pisum]	PREDICTED: Acyrthosiphon pisum 26S protease regulatory subunit 6B (LOC100165907), mRNA	26S proteasome regulatory subunit T3	26S protease regulatory subunit 6B OS=Manduca sexta PE=2 SV=1	Sigma-54 interaction domain//RNA helicase//Archaeal ATPase//IstB-like ATP binding protein//ABC transporter//Holliday junction DNA helicase ruvB N-terminus//Threonylcarbamoyl adenosine biosynthesis protein TsaE//Parvovirus non-structural protein NS1//AAA domain (dynein-related subfamily)//ATPase family associated with various cellular activities (AAA)//Zeta toxin//ATPase family associated with var…	DNA repair//regulation of transcription, DNA-templated//tRNA threonylcarbamoyladenosine modification//DNA recombination//viral genome replication	ATP binding//ATPase activity//RNA binding//kinase activity//RNA helicase activity//four-way junction helicase activity//DNA helicase activity//transcription factor binding//nucleotide phosphatase activity, acting on free nucleotides//ADP binding	transcription factor complex//Holliday junction helicase complex//replication fork	26S proteasome regulatory complex, ATPase RPT3
c35781_g1	486	--	--	--	--	Adenovirus GP19K	regulation of defense response to virus by virus	mannose binding	--	--
c10206_g1	2022	PREDICTED: casein kinase I isoform alpha isoform X2 [Acyrthosiphon pisum]	PREDICTED: Acyrthosiphon pisum casein kinase I isoform alpha (LOC100166787), transcript variant X2, mRNA	casein kinase 1, alpha	Casein kinase I isoform alpha OS=Mus musculus GN=Csnk1a1 PE=1 SV=2	Poxvirus serine/threonine protein kinase//Golgi 4-transmembrane spanning transporter//Protein kinase domain//Protein tyrosine kinase	protein phosphorylation	protein kinase activity//ATP binding	integral component of membrane	Casein kinase (serine/threonine/tyrosine protein kinase)
c2252_g1	423	PREDICTED: mediator of RNA polymerase II transcription subunit 29-like [Acyrthosiphon pisum]	PREDICTED: Acyrthosiphon pisum mediator of RNA polymerase II transcription subunit 29-like (LOC100162052), mRNA	mediator of RNA polymerase II transcription subunit 29	Mediator of RNA polymerase II transcription subunit 29 OS=Bombyx mori GN=ix PE=2 SV=1	Mediator complex protein//Mediator complex subunit 29//Baculovirus P24 capsid protein//Piccolo Zn-finger	regulation of transcription from RNA polymerase II promoter	metal ion binding//RNA polymerase II transcription cofactor activity	viral capsid//mediator complex//synapse	--
c31859_g1	1579	PREDICTED: uncharacterized protein LOC103314121 [Tribolium castaneum]	--	--	Retrovirus-related Pol polyprotein from type-1 retrotransposable element R2 (Fragment) OS=Nasonia vitripennis PE=3 SV=2	--	--	--	--	--
c16574_g1	1095	malate dehydrogenase [Diplonema papillatum]	Oryza sativa Japonica Group cDNA clone:002-151-G07, full insert sequence	malate dehydrogenase	Malate dehydrogenase, mitochondrial OS=Schizosaccharomyces pombe (strain 972 / ATCC 24843) GN=MDH1 PE=3 SV=1	Lipoprotein Rz1 precursor//3-beta hydroxysteroid dehydrogenase/isomerase family//Tetrahydrofolate dehydrogenase/cyclohydrolase, NAD(P)-binding domain//Semialdehyde dehydrogenase, NAD binding domain//lactate/malate dehydrogenase, alpha/beta C-terminal domain//lactate/malate dehydrogenase, NAD binding domain	estrogen metabolic process//fusion of virus membrane with host plasma membrane//steroid biosynthetic process//oxidation-reduction process//C21-steroid hormone metabolic process//folic acid-containing compound biosynthetic process//androgen metabolic process//glyoxylate metabolic process	oxidoreductase activity, acting on the CH-OH group of donors, NAD or NADP as acceptor//oxidoreductase activity, acting on the aldehyde or oxo group of donors, NAD or NADP as acceptor//methylenetetrahydrofolate dehydrogenase (NADP+) activity//oxidoreductase activity//NAD binding//3-beta-hydroxy-delta5-steroid dehydrogenase activity//catalytic activity	outer membrane	NAD-dependent malate dehydrogenase
c12621_g1	1532	PREDICTED: flocculation protein FLO11 [Acyrthosiphon pisum]	--	--	--	Gyrovirus capsid protein (VP1)	--	--	viral capsid	--
c14570_g1	1453	PREDICTED: early endosome antigen 1-like isoform X5 [Acyrthosiphon pisum]	PREDICTED: Acyrthosiphon pisum early endosome antigen 1-like (LOC100162634), transcript variant X7, mRNA	ELKS/RAB6-interacting/CAST family member 1	ELKS/Rab6-interacting/CAST family member 1 OS=Homo sapiens GN=ERC1 PE=1 SV=1	Nucleopolyhedrovirus P10 protein//Ribonuclease 2-5A//Uso1 / p115 like vesicle tethering protein, C terminal region//RIM-binding protein of the cytomatrix active zone//Intermediate filament protein	intracellular protein transport//protein transport//regulation of RNA metabolic process//mRNA processing	structural molecule activity//protein transporter activity//ribonuclease activity	intermediate filament//presynaptic active zone//membrane//cytoplasm//viral capsid	Rab6 GTPase-interacting protein involved in endosome-to-TGN transport
c14210_g1	1051	PREDICTED: keratin, type I cytoskeletal 9 [Acyrthosiphon pisum]	--	--	--	Herpes virus major outer envelope glycoprotein (BLLF1)	viral life cycle	--	viral envelope	--
c10423_g1	2490	gag pol polyprotein [Hymenolepis microstoma]	--	--	Gag-Pol polyprotein (Fragment) OS=Cas-Br-E murine leukemia virus GN=gag-pol PE=3 SV=1	Integrase core domain//Integrase core domain//Vacuolar sorting 38 and autophagy-related subunit 14	positive regulation of autophagy//DNA integration	--	--	FOG: Transposon-encoded proteins with TYA, reverse transcriptase, integrase domains in various combinations
c25344_g1	265	PREDICTED: xenotropic and polytropic retrovirus receptor 1-like [Acyrthosiphon pisum]	--	--	Xenotropic and polytropic retrovirus receptor 1 homolog OS=Danio rerio GN=xpr1 PE=3 SV=1	EXS family	--	--	integral component of membrane	Predicted small molecule transporter
c10682_g1	1139	PREDICTED: polyprenol reductase-like [Acyrthosiphon pisum]	--	--	Polyprenol reductase OS=Drosophila melanogaster GN=CG7840 PE=2 SV=1	3-oxo-5-alpha-steroid 4-dehydrogenase//Baculovirus E66 occlusion-derived virus envelope protein	lipid metabolic process	oxidoreductase activity, acting on the CH-CH group of donors	cytoplasm//viral envelope//integral component of membrane	Predicted steroid reductase
c13305_g1	2831	PREDICTED: uncharacterized protein LOC100168575 [Acyrthosiphon pisum]	--	estrogen-related receptor alpha	Steroid hormone receptor ERR1 OS=Homo sapiens GN=ESRRA PE=1 SV=3	Ligand-binding domain of nuclear hormone receptor//Zinc finger, C4 type (two domains)//Occlusion-derived virus envelope protein ODV-E18	steroid hormone mediated signaling pathway//regulation of transcription, DNA-templated	sequence-specific DNA binding//transcription factor activity, sequence-specific DNA binding//zinc ion binding	nucleus//viral envelope//transcription factor complex	FOG: Hormone receptors
c10893_g1	1738	PREDICTED: exosome component 10 [Acyrthosiphon pisum]	--	exosome complex exonuclease RRP6	Exosome component 10 OS=Mus musculus GN=Exosc10 PE=1 SV=2	3'-5' exonuclease//PMC2NT (NUC016) domain//HRDC domain//Herpesvirus egress protein UL20	RNA processing//viral life cycle//nucleobase-containing compound metabolic process	3'-5' exonuclease activity//nucleic acid binding	nuclear exosome (RNase complex)//intracellular	Exosome 3'-5' exoribonuclease complex, subunit PM/SCL-100 (Rrp6)
c11886_g1	1434	PREDICTED: uncharacterized protein LOC100569429 [Acyrthosiphon pisum]	--	secretory phospholipase A2	Phospholipase A2 isozymes PA3A/PA3B/PA5 OS=Heloderma suspectum PE=1 SV=3	Adenovirus minor core protein PV	--	--	virion	--
c11051_g1	1372	uncharacterized protein LOC100162727 [Acyrthosiphon pisum]>gi|641663544|ref|XP_008182677.1| PREDICTED: uncharacterized protein LOC100162727 isoform X1 [Acyrthosiphon pisum]>gi|641663546|ref|XP_008182678.1| PREDICTED: uncharacterized protein LOC100162727 isoform X1 [Acyrthosiphon pisum]>gi|239791990|dbj|BAH72387.1| ACYPI003862 [Acyrthosiphon pisum]	--	--	--	Tenuivirus/Phlebovirus nucleocapsid protein	--	RNA binding	viral nucleocapsid	--
c39984_g1	411	PREDICTED: elongation factor Tu GTP-binding domain-containing protein 1 [Acyrthosiphon pisum]	Brugia pahangi genome assembly B_pahangi_Glasgow ,scaffold BPAG_scaffold0000079	ribosome assembly protein 1	Elongation factor Tu GTP-binding domain-containing protein 1 OS=Mus musculus GN=Eftud1 PE=2 SV=1	Circovirus capsid protein//Elongation factor G, domain IV	viral capsid assembly	GTP binding	host cell nucleus	Translation elongation factor 2/ribosome biogenesis protein RIA1 and related proteins
c41447_g1	210	--	--	--	--	Poxvirus I3 ssDNA-binding protein	--	single-stranded DNA binding	--	--
c39622_g1	754	chemosensory protein 1-like precursor [Acyrthosiphon pisum]>gi|239791087|dbj|BAH72056.1| ACYPI005842 [Acyrthosiphon pisum]	--	--	--	Baculovirus LEF-11 protein	viral life cycle//regulation of transcription, DNA-templated	--	--	--
c23814_g1	1020	PREDICTED: cell division cycle protein 23 homolog [Acyrthosiphon pisum]	--	anaphase-promoting complex subunit 8	Cell division cycle protein 23 homolog OS=Bos taurus GN=CDC23 PE=2 SV=1	Tetratricopeptide repeat//TPR repeat//Centromere protein B dimerisation domain//NOA36 protein//Tetratricopeptide repeat//Occlusion-derived virus envelope protein ODV-E18//Tetratricopeptide repeat//Cwf15/Cwc15 cell cycle control protein	mRNA splicing, via spliceosome//regulation of transcription, DNA-templated	DNA binding//chromatin binding//protein binding//zinc ion binding	chromatin//chromosome, centromeric region//nucleus//viral envelope//spliceosomal complex	Anaphase-promoting complex (APC), Cdc23 subunit
c15999_g1	2498	PREDICTED: influenza virus NS1A-binding protein-like [Acyrthosiphon pisum]>gi|328721125|ref|XP_003247217.1| PREDICTED: influenza virus NS1A-binding protein-like [Acyrthosiphon pisum]	PREDICTED: Acyrthosiphon pisum influenza virus NS1A-binding protein-like (LOC100159317), transcript variant X2, mRNA	influenza virus NS1A-binding protein	Influenza virus NS1A-binding protein homolog OS=Mus musculus GN=Ivns1abp PE=1 SV=2	Kelch motif//BTB/POZ domain//Kelch motif	--	protein binding	--	Proteins containing BTB/POZ and Kelch domains, involved in regulatory/signal transduction processes
c1489_g1	2497	PREDICTED: uncharacterized protein LOC103310565 [Acyrthosiphon pisum]	Myzus persicae densovirus putative nonstructural protein NS-3, putative nonstructural protein NS-2, putative nonstructural protein NS-1, putative structural protein, and putative structural protein genes, complete cds	--	Capsid protein VP1 OS=Galleria mellonella densovirus GN=VP PE=1 SV=1	Parvovirus coat protein VP1//Capsid protein VP4	--	structural molecule activity	viral capsid	--
c12088_g1	1487	--	PREDICTED: Acyrthosiphon pisum cyclic AMP response element-binding protein A-like (LOC100164023), mRNA	--	--	Coronavirus M matrix/glycoprotein//Dolichol phosphate-mannose biosynthesis regulatory protein (DPM2)//CDR ABC transporter//Synaptobrevin//SNARE domain	vesicle-mediated transport//macromolecule biosynthetic process//transport//viral life cycle	ATP binding//protein binding//ATPase activity, coupled to transmembrane movement of substances	integral component of membrane//integral component of endoplasmic reticulum membrane	--
c38031_g1	215	PREDICTED: xenotropic and polytropic retrovirus receptor 1-like [Acyrthosiphon pisum]	--	--	Xenotropic and polytropic retrovirus receptor 1 homolog OS=Danio rerio GN=xpr1 PE=3 SV=1	EXS family//Ocular albinism type 1 protein	--	--	integral component of membrane//membrane	Predicted small molecule transporter
c12916_g1	1716	PREDICTED: branched-chain-amino-acid aminotransferase, cytosolic [Acyrthosiphon pisum]	PREDICTED: Acyrthosiphon pisum branched chain aminotransferase 1, cytosolic (LOC100167587), mRNA	branched-chain amino acid aminotransferase	Branched-chain-amino-acid aminotransferase, cytosolic OS=Rattus norvegicus GN=Bcat1 PE=1 SV=1	Amino-transferase class IV//Adenovirus penton base protein	metabolic process	structural molecule activity//catalytic activity	--	Branched chain aminotransferase BCAT1, pyridoxal phosphate enzymes type IV superfamily
c11338_g1	1328	PREDICTED: phosphoglycerate mutase family member 5 isoform X1 [Acyrthosiphon pisum]	PREDICTED: Acyrthosiphon pisum phosphoglycerate mutase family member 5 (Pgam5), transcript variant X1, mRNA	serine/threonine-protein phosphatase PGAM5	Serine/threonine-protein phosphatase PGAM5, mitochondrial OS=Danio rerio GN=pgam5 PE=2 SV=2	Herpesvirus large structural phosphoprotein UL32	--	structural molecule activity	--	Predicted phosphoglycerate mutase
c16889_g1	846	--	PREDICTED: Malus x domestica oxygen-evolving enhancer protein 3-2, chloroplastic (LOC103434631), mRNA	--	Oxygen-evolving enhancer protein 3-2, chloroplastic OS=Arabidopsis thaliana GN=PSBQ2 PE=1 SV=2	Oxygen evolving enhancer protein 3 (PsbQ)//Hepatitis C virus capsid protein	photosynthesis	structural molecule activity//calcium ion binding	photosystem II oxygen evolving complex//photosystem II//viral capsid//extrinsic component of membrane	--
c15810_g1	1818	PREDICTED: uncharacterized protein LOC100572243 [Acyrthosiphon pisum]	PREDICTED: Acyrthosiphon pisum uncharacterized LOC100572243 (LOC100572243), mRNA	--	Fibroblast growth factor homolog OS=Autographa californica nuclear polyhedrosis virus GN=FGF PE=3 SV=1	Fibroblast growth factor	cell proliferation//signal transduction//growth	growth factor activity	--	Fibroblast growth factor
c32355_g1	218	eukaryotic initiation factor 4A, partial [Latrodectus hesperus]	PREDICTED: Pyrus x bretschneideri DEAD-box ATP-dependent RNA helicase 3, chloroplastic-like (LOC103951951), mRNA	--	Eukaryotic initiation factor 4A-13 (Fragment) OS=Nicotiana tabacum PE=2 SV=1	Flavivirus DEAD domain//DEAD/DEAH box helicase//Type III restriction enzyme, res subunit	viral genome replication	hydrolase activity//ATP-dependent helicase activity//ATP binding//nucleic acid binding//DNA binding	--	Translation initiation factor 4F, helicase subunit (eIF-4A) and related helicases
c8148_g1	239	PREDICTED: nuclear pore complex protein Nup153 isoform X1 [Acyrthosiphon pisum]	--	--	--	Hepatitis C virus non-structural protein NS2	proteolysis	cysteine-type endopeptidase activity	--	--
c35502_g1	245	PREDICTED: ATPase family AAA domain-containing protein 1-like [Hydra vulgaris]	Leptosphaeria maculans lepidii ibcn84_scaffold00016 complete sequence	--	Protein MSP1 OS=Saccharomyces cerevisiae (strain ATCC 204508 / S288c) GN=MSP1 PE=1 SV=2	Sigma-54 interaction domain//Zeta toxin//ATPase family associated with various cellular activities (AAA)//ATPase family associated with various cellular activities (AAA)//NB-ARC domain//TIP49 C-terminus//Isopentenyl transferase//AAA domain (Cdc48 subfamily)//PhoH-like protein//IstB-like ATP binding protein//Chloramphenicol phosphotransferase-like protein//Archaeal ATPase//Threonylcarbamoyl adenos…	biosynthetic process//steroid biosynthetic process//viral genome replication//DNA recombination//terpenoid biosynthetic process//DNA repair//cellular biogenic amine metabolic process//regulation of transcription, DNA-templated//tRNA threonylcarbamoyladenosine modification	ADP binding//four-way junction helicase activity//transcription factor binding//DNA helicase activity//ATPase activity//dimethylallyltranstransferase activity//ATP binding//RNA helicase activity//kinase activity//RNA binding//transferase activity	replication fork//Holliday junction helicase complex//transcription factor complex	AAA+-type ATPase
c39701_g1	241	--	PREDICTED: Acyrthosiphon pisum cyclin-dependent kinase 4 (LOC100164325), transcript variant X2, mRNA	--	--	Tospovirus nucleocapsid protein	--	--	viral nucleocapsid	--
c1639_g1	388	--	--	--	--	Adenovirus minor core protein PV	--	--	virion	--
c16158_g1	2214	PREDICTED: uncharacterized protein LOC100570947 isoform X1 [Acyrthosiphon pisum]	PREDICTED: Acyrthosiphon pisum uncharacterized LOC100570947 (LOC100570947), transcript variant X2, mRNA	--	--	Baculovirus polyhedron envelope protein, PEP, C terminus//GTPase-activator protein for Ras-like GTPase//Spectrin repeat//Nuclear envelope localisation domain//Nucleopolyhedrovirus P10 protein	regulation of GTPase activity	structural molecule activity//protein binding	viral capsid//integral component of membrane//viral envelope	--
c17058_g1	1256	--	--	--	--	Epstein Barr virus nuclear antigen-1, DNA-binding domain	regulation of DNA replication//DNA replication//positive regulation of transcription, DNA-templated	DNA replication origin binding//DNA binding	replication compartment//host cell nucleus	--
c19964_g1	218	plasma membrane H+-ATPase 1b [Capsaspora owczarzaki ATCC 30864]	PREDICTED: Pyrus x bretschneideri ATPase 11, plasma membrane-type (LOC103958768), mRNA	--	Plasma membrane ATPase 3 OS=Nicotiana plumbaginifolia GN=PMA3 PE=1 SV=1	E1-E2 ATPase//Pestivirus NS2 peptidase	proteolysis//purine nucleobase metabolic process	serine-type endopeptidase activity//nucleoside-triphosphatase activity//metal ion binding//cysteine-type endopeptidase activity//serine-type exopeptidase activity//nucleotide binding//RNA-directed RNA polymerase activity//hydrolase activity, acting on acid anhydrides	RNA-directed RNA polymerase complex	Plasma membrane H+-transporting ATPase
c15391_g1	1985	PREDICTED: nitrogen permease regulator 3-like protein [Acyrthosiphon pisum]	PREDICTED: Acyrthosiphon pisum nitrogen permease regulator 3-like protein (LOC100159893), mRNA	--	Nitrogen permease regulator 3-like protein OS=Mus musculus GN=Nprl3 PE=2 SV=1	Baculovirus occlusion-derived virus envelope protein EC27//GNAT acetyltransferase 2	acyl-carrier-protein biosynthetic process	N-acetyltransferase activity	viral envelope	Uncharacterized conserved protein
c17905_g1	385	PREDICTED: dynactin subunit 1-like isoform X2 [Acyrthosiphon pisum]	--	dynactin 1	Dynactin subunit 1 OS=Drosophila melanogaster GN=Gl PE=1 SV=2	ABC transporter C-terminal domain//Exonuclease VII, large subunit//Nucleopolyhedrovirus P10 protein//Myosin-like coiled-coil protein//FemAB family//Intermediate filament protein//Autophagy protein Apg6//Prefoldin subunit//Fibrinogen alpha/beta chain family//Rho Binding//Baculovirus polyhedron envelope protein, PEP, C terminus//Syntaxin 6, N-terminal//Flagellar hook-associated protein 2 C-terminus…	mitotic cell cycle checkpoint//autophagy//peptidoglycan biosynthetic process//Golgi vesicle transport//mitochondrial fusion//platelet activation//signal transduction//DNA catabolic process//cell cycle//protein polymerization//cell adhesion//protein folding	receptor binding//structural molecule activity//unfolded protein binding//protein binding//transferase activity, transferring amino-acyl groups//Rho GTPase binding//exodeoxyribonuclease VII activity//syntaxin binding//GTPase activity//DNA binding//protein binding, bridging	prefoldin complex//bacterial-type flagellum//membrane//integral component of membrane//fibrinogen complex//viral capsid//exodeoxyribonuclease VII complex//viral envelope//mitochondrial outer membrane//kinetochore//intermediate filament	--
c16473_g1	1857	PREDICTED: uncharacterized protein LOC100163598 [Acyrthosiphon pisum]	--	--	Putative ankyrin repeat protein R873 OS=Acanthamoeba polyphaga mimivirus GN=MIMI_R873 PE=3 SV=1	Anemonia sulcata toxin III family//C3HC zinc finger-like	transport//pathogenesis	sodium channel inhibitor activity//zinc ion binding	nematocyst//nucleus	--
c16087_g1	6348	PREDICTED: cell wall protein DAN4 [Acyrthosiphon pisum]	--	--	--	Occlusion-derived virus envelope protein ODV-E18//FlhB HrpN YscU SpaS Family//Conotoxin//Chitin binding Peritrophin-A domain	pathogenesis//chitin metabolic process//transport//protein secretion	chitin binding//ion channel inhibitor activity	extracellular region//membrane//viral envelope	--
c16920_g1	864	PREDICTED: PR domain zinc finger protein 16-like isoform X1 [Acyrthosiphon pisum]	PREDICTED: Acyrthosiphon pisum PR domain zinc finger protein 16-like (LOC100166991), transcript variant X2, mRNA	ecotropic virus integration site 1 protein	MDS1 and EVI1 complex locus protein EVI1 OS=Homo sapiens GN=MECOM PE=1 SV=2	C2H2-type zinc finger//TFIIH C1-like domain//InsA N-terminal domain//Zinc finger, C2H2 type//Phorbol esters/diacylglycerol binding domain (C1 domain)//zinc-finger C2H2-type//Sec23/Sec24 zinc finger//BED zinc finger//Zinc-finger double domain	intracellular protein transport//ER to Golgi vesicle-mediated transport//transposition, DNA-mediated//intracellular signal transduction//DNA repair	metal ion binding//DNA binding//zinc ion binding	COPII vesicle coat	FOG: Zn-finger
c19976_g1	464	--	--	--	--	Herpesvirus large structural phosphoprotein UL32	--	structural molecule activity	--	--
c13753_g1	2385	PREDICTED: uncharacterized protein DDB_G0283357 isoform X2 [Acyrthosiphon pisum]	PREDICTED: Acyrthosiphon pisum uncharacterized protein DDB_G0283357 (LOC100163711), transcript variant X2, mRNA	--	--	Rubella virus endopeptidase	purine nucleobase metabolic process//proteolysis	cysteine-type endopeptidase activity//nucleoside-triphosphatase activity//RNA-directed RNA polymerase activity	RNA-directed RNA polymerase complex	--
c19832_g1	254	PREDICTED: tyrosine-protein phosphatase non-receptor type 7-like isoform X2 [Fopius arisanus]	--	receptor-type tyrosine-protein phosphatase R	--	Adipogenin//Rhabdovirus spike glycoprotein//Protein of unknown function (DUF1049)	fat cell differentiation	--	integral component of plasma membrane//viral envelope	--
c22232_g1	1352	PREDICTED: coiled-coil domain-containing protein 85C [Acyrthosiphon pisum]	PREDICTED: Acyrthosiphon pisum coiled-coil domain-containing protein 85C (LOC100164285), mRNA	--	Coiled-coil domain-containing protein 85C OS=Xenopus laevis GN=ccdc85c PE=2 SV=1	Protein of unknown function (DUF972)//Protein of unknown function (DUF904)//EF-hand domain//Nucleopolyhedrovirus P10 protein//bZIP transcription factor//DASH complex subunit Dam1//TSC-22/dip/bun family//cGMP-dependent protein kinase interacting domain	attachment of spindle microtubules to kinetochore//regulation of transcription, DNA-templated//DNA replication//barrier septum assembly//FtsZ-dependent cytokinesis	transcription factor activity, sequence-specific DNA binding//protein kinase binding//sequence-specific DNA binding//calcium ion binding	transcription factor complex//cytoplasm//viral capsid//DASH complex//mitotic spindle	Uncharacterized conserved proteins (Hepatitis delta antigen-interacting protein A)
c16308_g1	578	--	PREDICTED: Malus x domestica photosystem II reaction center W protein, chloroplastic-like (LOC103435687), mRNA	--	Photosystem II reaction center W protein, chloroplastic OS=Spinacia oleracea GN=psbW PE=1 SV=1	UTP15 C terminal//Photosystem II reaction centre W protein (PsbW)//Porcine arterivirus-type cysteine proteinase alpha	rRNA processing//photosynthesis//proteolysis	cysteine-type endopeptidase activity	chloroplast//nucleolus//photosystem II	--
c27968_g1	735	PREDICTED: uncharacterized protein LOC100575585 [Acyrthosiphon pisum]	--	--	Non-capsid protein NS-1 OS=Diatraea saccharalis densovirus GN=NS1 PE=3 SV=1	GRIP domain	protein targeting to Golgi	protein binding	--	--
c23067_g1	393	--	--	--	--	Levivirus coat protein	--	structural molecule activity	viral capsid	--
c35096_g1	278	--	--	--	--	Herpesvirus glycoprotein M	--	--	membrane	--
c22974_g1	228	PREDICTED: actin-related protein 3 [Aplysia californica]	Botryotinia fuckeliana B05.10 conserved hypothetical protein (BC1G_06400) partial mRNA	actin-related protein 3	Actin-related protein 3 OS=Neurospora crassa (strain ATCC 24698 / 74-OR23-1A / CBS 708.71 / DSM 1257 / FGSC 987) GN=arp-3 PE=2 SV=2	Gammaherpesvirus capsid protein	--	--	viral capsid	Actin-related protein Arp2/3 complex, subunit Arp3
c9672_g1	1185	uncharacterized protein LOC100159110 precursor [Acyrthosiphon pisum]>gi|239792834|dbj|BAH72712.1| ACYPI000511 [Acyrthosiphon pisum]	--	--	--	Parvovirus coat protein VP1//Synaptobrevin	vesicle-mediated transport	structural molecule activity	viral capsid//integral component of membrane	--
c263_g1	293	--	PREDICTED: Pyrus x bretschneideri transcription factor HBP-1b(c38)-like (LOC103930462), mRNA	--	Transcription factor HBP-1b(c38) OS=Triticum aestivum PE=2 SV=1	bZIP Maf transcription factor//Basic region leucine zipper//bZIP transcription factor//Arterivirus nucleocapsid protein//Ribosomal protein L35	regulation of transcription, DNA-templated//ribosome biogenesis//translation	DNA binding//structural constituent of ribosome//sequence-specific DNA binding//transcription factor activity, sequence-specific DNA binding	intracellular//nucleus//ribosome//viral nucleocapsid//transcription factor complex	--
c10482_g1	448	--	--	--	--	dsRNA-gated channel SID-1//Translocon-associated protein (TRAP), alpha subunit//B-cell receptor-associated protein 31-like//Phlebovirus glycoprotein G1//ZIP Zinc transporter//Peptidase family S49 N-terminal//Presenilin//CLN3 protein	dsRNA transport//transmembrane transport//metal ion transport//intracellular protein transport//nucleobase-containing compound transport	aspartic-type endopeptidase activity//RNA transmembrane transporter activity//metal ion transmembrane transporter activity//serine-type endopeptidase activity	virion//endoplasmic reticulum membrane//plasma membrane//integral component of membrane//membrane//endoplasmic reticulum	--
c18031_g1	438	--	--	--	--	Baculovirus P24 capsid protein	--	--	viral capsid	--
c25333_g1	291	ubiquitin, putative [Perkinsus marinus ATCC 50983]>gi|294950483|ref|XP_002786652.1| ubiquitin, putative [Perkinsus marinus ATCC 50983]>gi|239897390|gb|EER16152.1| ubiquitin, putative [Perkinsus marinus ATCC 50983]>gi|239900944|gb|EER18448.1| ubiquitin, putative [Perkinsus marinus ATCC 50983]	Coccomyxa subellipsoidea C-169 hypothetical protein mRNA	--	Ubiquitin-like protein OS=Autographa californica nuclear polyhedrosis virus GN=V-UBI PE=3 SV=2	Ubiquitin family	--	protein binding	--	Ubiquitin/40S ribosomal protein S27a fusion
c4325_g1	294	--	--	--	--	Herpesvirus UL6 like	DNA packaging	--	--	--
c32085_g1	538	PREDICTED: activated RNA polymerase II transcriptional coactivator p15 [Orussus abietinus]>gi|817215290|ref|XP_012283796.1| PREDICTED: activated RNA polymerase II transcriptional coactivator p15 [Orussus abietinus]	--	--	Activated RNA polymerase II transcriptional coactivator p15 OS=Gallus gallus GN=SUB1 PE=2 SV=1	CDC45-like protein//N-glycosylation protein//Transcriptional Coactivator p15 (PC4)//Aluminium activated malate transporter//RNA polymerase III RPC4//Herpesvirus latent membrane protein 1 (LMP1)//Neurotransmitter-gated ion-channel transmembrane region//Floricaula / Leafy protein//Paramyxovirus nucleocapsid protein//Presenilin//Translocation protein Sec62//Eukaryotic translation initiation factor 3…	translational initiation//ion transport//DNA replication initiation//transformation of host cell by virus//cellular response to oxidative stress//protein transport//calcium ion transport//malate transport//metal ion transport//purine nucleobase metabolic process//transcription from RNA polymerase III promoter//regulation of transcription, DNA-templated//pyrimidine nucleobase metabolic process//ce…	structural molecule activity//ryanodine-sensitive calcium-release channel activity//DNA-directed RNA polymerase activity//protein transporter activity//aspartic-type endopeptidase activity//transcription coactivator activity//metal ion transmembrane transporter activity//translation initiation factor binding//DNA binding//translation initiation factor activity//metal ion binding	intracellular//DNA-directed RNA polymerase III complex//transcription factor complex//nucleolus//membrane//integral component of membrane//ribosome//viral nucleocapsid//eukaryotic translation initiation factor 3 complex//endoplasmic reticulum membrane	Transcriptional coactivator
c4665_g1	790	PREDICTED: uncharacterized protein LOC101448350 [Ceratitis capitata]	--	--	Uncharacterized protein BUsg_175 OS=Buchnera aphidicola subsp. Schizaphis graminum (strain Sg) GN=BUsg_175 PE=4 SV=1	Lipoprotein leucine-zipper//Sigma-S stabilisation anti-adaptor protein//Septum formation initiator//Phage capsid scaffolding protein (GPO) serine peptidase//Nucleopolyhedrovirus P10 protein	viral capsid assembly//cell cycle	--	viral capsid//cytoplasm//outer membrane	--
c11671_g1	352	--	--	--	--	Yip1 domain//Flavivirus non-structural protein NS2A//CagE, TrbE, VirB family, component of type IV transporter system	--	double-stranded RNA binding//ATP binding	membrane	--
c31379_g1	552	--	--	--	--	Herpesvirus latent membrane protein 1 (LMP1)	transformation of host cell by virus	--	integral component of membrane	--
c17895_g1	1252	uncharacterized protein LOC100168217 [Acyrthosiphon pisum]>gi|239788503|dbj|BAH70927.1| ACYPI008939 [Acyrthosiphon pisum]	--	--	--	Herpesvirus large structural phosphoprotein UL32	--	structural molecule activity//DNA binding	--	Uncharacterized conserved protein
c13949_g1	462	D-tyrosyl-tRNA(Tyr) deacylase 1 [Acyrthosiphon pisum]>gi|239792902|dbj|BAH72735.1| ACYPI006782 [Acyrthosiphon pisum]	--	D-tyrosyl-tRNA(Tyr) deacylase	D-tyrosyl-tRNA(Tyr) deacylase 1 OS=Bos taurus GN=DTD1 PE=2 SV=1	Poxvirus A28 family//D-Tyr-tRNA(Tyr) deacylase	D-amino acid catabolic process//viral process	hydrolase activity, acting on ester bonds	viral envelope//cytoplasm	D-Tyr-tRNA (Tyr) deacylase
c12129_g1	2463	PREDICTED: uncharacterized protein DDB_G0271670-like [Acyrthosiphon pisum]	PREDICTED: Acyrthosiphon pisum uncharacterized protein DDB_G0271670-like (LOC100575204), mRNA	--	Sterile alpha motif domain-containing protein 11 OS=Homo sapiens GN=SAMD11 PE=2 SV=3	MIZ/SP-RING zinc finger//SAM domain (Sterile alpha motif)//SAM domain (Sterile alpha motif)//Herpesvirus latent membrane protein 1 (LMP1)	transformation of host cell by virus	zinc ion binding//protein binding	integral component of membrane	--
c26414_g1	218	PREDICTED: mediator of RNA polymerase II transcription subunit 9 [Microplitis demolitor]	--	mediator of RNA polymerase II transcription subunit 9	Mediator of RNA polymerase II transcription subunit 9 OS=Drosophila pseudoobscura pseudoobscura GN=MED9 PE=3 SV=2	Nucleopolyhedrovirus P10 protein//RNA polymerase II transcription mediator complex subunit 9//Fibrinogen alpha/beta chain family	signal transduction//platelet activation//regulation of transcription from RNA polymerase II promoter//protein polymerization	RNA polymerase II transcription cofactor activity//receptor binding//protein binding, bridging	viral capsid//fibrinogen complex//mediator complex	--
c25277_g1	626	PREDICTED: xenotropic and polytropic retrovirus receptor 1-like [Acyrthosiphon pisum]	PREDICTED: Acyrthosiphon pisum xenotropic and polytropic retrovirus receptor 1-like (LOC100160255), mRNA	--	Xenotropic and polytropic retrovirus receptor 1 homolog OS=Cricetulus griseus GN=XPR1 PE=2 SV=1	--	--	--	--	Predicted small molecule transporter
c13524_g1	280	--	--	--	--	Alphaherpesvirus tegument protein US9	--	--	viral tegument	--
c12925_g1	2982	--	PREDICTED: Malus x domestica BAG family molecular chaperone regulator 6 (LOC103426524), transcript variant X2, mRNA	--	BAG family molecular chaperone regulator 6 OS=Arabidopsis thaliana GN=BAG6 PE=1 SV=1	IQ calmodulin-binding motif//Microvirus lysis protein (E), C terminus//BAG domain	modulation by virus of host process	chaperone binding//enzyme inhibitor activity//protein binding	--	--
c13234_g1	1150	proteasome subunit N3-like [Acyrthosiphon pisum]>gi|328699540|ref|XP_003240966.1| PREDICTED: proteasome subunit beta type-4-like [Acyrthosiphon pisum]>gi|239788332|dbj|BAH70854.1| ACYPI006743 [Acyrthosiphon pisum]	PREDICTED: Acyrthosiphon pisum proteasome subunit beta type-4-like (LOC100574638), mRNA	20S proteasome subunit beta 7	Proteasome subunit beta type-4 (Fragment) OS=Xenopus laevis GN=psmb4 PE=2 SV=2	Proteasome subunit//Occlusion-derived virus envelope protein E25//3-octaprenyl-4-hydroxybenzoate carboxy-lyase	proteolysis involved in cellular protein catabolic process//ubiquinone biosynthetic process	threonine-type endopeptidase activity//carboxy-lyase activity	proteasome core complex//nucleus//cytoplasm//viral envelope//plasma membrane//host cell nucleus	20S proteasome, regulatory subunit beta type PSMB4/PRE4
c15206_g1	2250	PREDICTED: protein scabrous [Acyrthosiphon pisum]	PREDICTED: Acyrthosiphon pisum protein scabrous (LOC100159477), mRNA	tenascin	Protein scabrous OS=Drosophila melanogaster GN=sca PE=2 SV=3	Fusaric acid resistance protein family//Baculovirus polyhedron envelope protein, PEP, C terminus//Cytochrome b562//V-type ATPase 116kDa subunit family	transport//electron transport chain//ATP hydrolysis coupled proton transport//obsolete electron transport//proton transport	hydrogen ion transmembrane transporter activity//electron carrier activity//heme binding//structural molecule activity//iron ion binding	periplasmic space//proton-transporting V-type ATPase, V0 domain//viral capsid//plasma membrane//viral envelope	Ficolin and related extracellular proteins
c6546_g1	269	PREDICTED: retrovirus-related Pol polyprotein from type-1 retrotransposable element R1, partial [Ceratitis capitata]	--	--	--	--	--	--	--	--
c17083_g1	1607	--	--	--	--	Nucleopolyhedrovirus P10 protein	--	--	viral capsid	--
c43397_g1	298	PREDICTED: centromere protein I-like [Acyrthosiphon pisum]	--	--	--	Rhabdovirus nucleoprotein//Glutamate-cysteine ligase	glutathione metabolic process//glutathione biosynthetic process	glutamate-cysteine ligase activity	glutamate-cysteine ligase complex//viral nucleocapsid	--
c8862_g1	1692	PREDICTED: feline leukemia virus subgroup C receptor-related protein 2-like [Acyrthosiphon pisum]	PREDICTED: Acyrthosiphon pisum feline leukemia virus subgroup C receptor-related protein 2-like (LOC100159243), mRNA	MFS transporter, FLVCR family, feline leukemia virus subgroup C receptor-related protein	Feline leukemia virus subgroup C receptor-related protein 2 OS=Rattus norvegicus GN=Flvcr2 PE=2 SV=1	Musculoskeletal, temporally activated-embryonic nuclear protein 1//Major Facilitator Superfamily//Organic Anion Transporter Polypeptide (OATP) family	chondrocyte differentiation//transmembrane transport//chondrocyte proliferation//tissue regeneration//transport	transporter activity	nucleus//membrane//integral component of membrane	Permease of the major facilitator superfamily
c29153_g1	458	PREDICTED: uncharacterized protein LOC103311629, partial [Acyrthosiphon pisum]	--	--	Envelope fusion protein OS=Lymantria dispar multicapsid nuclear polyhedrosis virus GN=LdOrf-130 PE=3 SV=1	--	--	--	--	--
c4251_g1	1130	PREDICTED: uncharacterized protein LOC100167413 [Acyrthosiphon pisum]>gi|328710906|ref|XP_003244395.1| PREDICTED: uncharacterized protein LOC100167413 [Acyrthosiphon pisum]>gi|641664138|ref|XP_008182903.1| PREDICTED: uncharacterized protein LOC100167413 [Acyrthosiphon pisum]>gi|641664141|ref|XP_008182904.1| PREDICTED: uncharacterized protein LOC100167413 [Acyrthosiphon pisum]	--	--	--	Human adenovirus early E3A glycoprotein	--	--	integral component of membrane	--
c27705_g1	838	uncharacterized protein LOC100160719 [Acyrthosiphon pisum]>gi|239790043|dbj|BAH71607.1| ACYPI001996 [Acyrthosiphon pisum]	--	--	Biogenesis of lysosome-related organelles complex 1 subunit 4 OS=Homo sapiens GN=BLOC1S4 PE=1 SV=1	Nucleopolyhedrovirus P10 protein//Prominin//TMPIT-like protein//Leucine-rich repeats of kinetochore protein Cenp-F/LEK1//Lipoprotein leucine-zipper	--	protein homodimerization activity//dynein binding//transcription factor binding	dynein complex//transcription factor complex//outer membrane//viral capsid//integral component of membrane	--
c19543_g1	656	PREDICTED: DNA repair protein RAD50 [Acyrthosiphon pisum]	--	DNA repair protein RAD50	DNA repair protein RAD50 OS=Drosophila melanogaster GN=rad50 PE=2 SV=4	Baculovirus polyhedron envelope protein, PEP, C terminus	--	structural molecule activity	viral capsid//viral envelope	DNA repair protein RAD50, ABC-type ATPase/SMC superfamily
c27774_g1	231	--	--	--	--	Developmental protein//Coronavirus nucleocapsid protein	embryonic morphogenesis	--	tRNA-splicing ligase complex//viral nucleocapsid	--
c11999_g2	1413	PREDICTED: serine/threonine-protein kinase TBK1 [Acyrthosiphon pisum]	PREDICTED: Acyrthosiphon pisum serine/threonine-protein kinase TBK1 (LOC100168269), mRNA	TANK-binding kinase 1	--	Major surface antigen from hepadnavirus//Class II vitamin B12-dependent ribonucleotide reductase	pyrimidine nucleobase metabolic process//oxidation-reduction process//viral process//purine nucleobase metabolic process//deoxyribonucleoside diphosphate metabolic process	ribonucleoside-diphosphate reductase activity, thioredoxin disulfide as acceptor//cobalt ion binding	ribonucleoside-diphosphate reductase complex	--
c18352_g1	1044	neighbor of COX4-like [Acyrthosiphon pisum]>gi|239792384|dbj|BAH72543.1| ACYPI002488 [Acyrthosiphon pisum]	Acyrthosiphon pisum neighbor of COX4-like (LOC100161253), mRNA >gnl|BL_ORD_ID|6896235 Acyrthosiphon pisum ACYPI002488 mRNA, clone: 452E13, complete cds, full-insert cDNA sequence based on the ESTs (5'-EST:FF308524, 3'-EST:FF310632)	--	ER membrane protein complex subunit 8/9 homolog OS=Drosophila melanogaster GN=CG3501 PE=3 SV=1	Major spike protein (G protein)	modulation by virus of host morphology or physiology	--	--	--
c10124_g1	3295	PREDICTED: ATP-dependent RNA helicase eIF4A-like [Ceratitis capitata]	Buchnera aphidicola BCc, complete genome	translation initiation factor 4A	ATP-dependent RNA helicase DeaD OS=Buchnera aphidicola subsp. Acyrthosiphon pisum (strain APS) GN=deaD PE=3 SV=1	Aspartate/ornithine carbamoyltransferase, carbamoyl-P binding domain//Scorpion toxin-like domain//DEAD/DEAH box helicase//Coronavirus polyprotein cleavage domain//Type III restriction enzyme, res subunit//Aspartate/ornithine carbamoyltransferase, Asp/Orn binding domain	transport//proteolysis//cellular amino acid metabolic process	omega peptidase activity//amino acid binding//carboxyl- or carbamoyltransferase activity//ion channel inhibitor activity//hydrolase activity//hydrolase activity, acting on acid anhydrides//nucleic acid binding//ATP binding//cysteine-type endopeptidase activity//hydrolase activity, acting on ester bonds//DNA binding//transferase activity	extracellular region	ATP-dependent RNA helicase
c38402_g1	395	hypothetical protein BRAFLDRAFT_67608 [Branchiostoma floridae]>gi|229291706|gb|EEN62375.1| hypothetical protein BRAFLDRAFT_67608 [Branchiostoma floridae]	PREDICTED: Malus x domestica lon protease homolog 2, peroxisomal (LOC103436945), mRNA	ATP-dependent Lon protease	Lon protease homolog 2, peroxisomal OS=Arabidopsis thaliana GN=LON2 PE=2 SV=1	NB-ARC domain//RNA helicase//Zeta toxin//ATPase family associated with various cellular activities (AAA)//ATPase family associated with various cellular activities (AAA)//TIP49 C-terminus//IstB-like ATP binding protein//50S ribosome-binding GTPase//NTPase//AAA domain (dynein-related subfamily)//Parvovirus non-structural protein NS1//Threonylcarbamoyl adenosine biosynthesis protein TsaE//ABC trans…	DNA repair//tRNA threonylcarbamoyladenosine modification//obsolete ATP-dependent proteolysis//proteolysis//DNA recombination//viral genome replication	ATP binding//ATPase activity//GTPase activity//RNA binding//kinase activity//RNA helicase activity//GTP binding//DNA helicase activity//ATP-dependent peptidase activity//four-way junction helicase activity//ADP binding//nucleotide phosphatase activity, acting on free nucleotides//serine-type endopeptidase activity	Holliday junction helicase complex//replication fork	Mitochondrial ATP-dependent protease PIM1/LON
c41504_g1	240	PREDICTED: serine palmitoyltransferase small subunit A [Nasonia vitripennis]	Glyptapanteles flavicoxis clone BAC 8G10, complete sequence	--	--	Herpesvirus latent membrane protein 1 (LMP1)	transformation of host cell by virus	--	integral component of membrane	--
c38723_g1	260	--	--	--	--	Trichovirus coat protein	--	--	viral capsid	--
c35671_g1	256	--	--	--	--	Telomere capping, CST complex subunit//Coronavirus polyprotein cleavage domain	proteolysis//telomere maintenance via telomere lengthening	transferase activity//hydrolase activity, acting on ester bonds//single-stranded telomeric DNA binding//cysteine-type endopeptidase activity//omega peptidase activity//hydrolase activity, acting on acid anhydrides	Stn1-Ten1 complex	--
c4395_g1	660	PREDICTED: putative leucine-rich repeat-containing protein DDB_G0290503 isoform X1 [Acyrthosiphon pisum]	--	--	Golgin subfamily A member 4 OS=Homo sapiens GN=GOLGA4 PE=1 SV=1	FdhD/NarQ family//Intraflagellar transport complex B protein 46 C terminal//GRIP domain//Transcriptional activator TraM//Nucleopolyhedrovirus P10 protein	protein targeting to Golgi//intraciliary transport//quorum sensing	sulfurtransferase activity//protein binding	viral capsid	--
c13296_g1	2622	PREDICTED: cell wall protein DAN4-like [Acyrthosiphon pisum]	--	--	Tyrosine-protein phosphatase non-receptor type 7 OS=Rattus norvegicus GN=Ptpn7 PE=1 SV=1	Dual specificity phosphatase, catalytic domain//Human herpesvirus U26 protein//Protein-tyrosine phosphatase	tyrosine metabolic process//protein dephosphorylation	protein tyrosine phosphatase activity//protein tyrosine/serine/threonine phosphatase activity	integral component of membrane	Protein tyrosine phosphatase
c17088_g1	2884	PREDICTED: serine/threonine-protein kinase PRP4 homolog isoform X2 [Acyrthosiphon pisum]	PREDICTED: Acyrthosiphon pisum serine/threonine-protein kinase PRP4 homolog (LOC100169542), transcript variant X2, mRNA	serine/threonine-protein kinase PRP4	Serine/threonine-protein kinase PRP4 homolog OS=Rattus norvegicus GN=Prpf4b PE=1 SV=1	Poxvirus serine/threonine protein kinase//Ellis van Creveld protein 2 like protein//Protein tyrosine kinase//Protein kinase domain	smoothened signaling pathway//protein phosphorylation	ATP binding//protein kinase activity	--	U4/U6-associated splicing factor PRP4
c7733_g1	485	syntaxin 1A isoform 1 [Acyrthosiphon pisum]>gi|641659040|ref|XP_008180934.1| PREDICTED: syntaxin 1A isoform X1 [Acyrthosiphon pisum]	PREDICTED: Acyrthosiphon pisum syntaxin 1A (Syx1a), transcript variant X1, mRNA	syntaxin 1A	Syntaxin-1A OS=Drosophila melanogaster GN=Syx1A PE=1 SV=1	Synaptobrevin//SNARE domain//Cobinamide kinase / cobinamide phosphate guanyltransferase//Prokaryotic cytochrome b561//Alphaherpesvirus tegument protein US9	cofactor biosynthetic process//cobalamin biosynthetic process//vesicle-mediated transport//obsolete electron transport	protein binding//nucleotide binding//electron carrier activity//adenosylcobinamide kinase activity	viral tegument//integral component of membrane	SNARE protein Syntaxin 1 and related proteins
c11425_g1	1603	PREDICTED: solute carrier family 35 member B1 [Acyrthosiphon pisum]	PREDICTED: Acyrthosiphon pisum solute carrier family 35 member B1 (LOC100165058), mRNA	solute carrier family 35 (UDP-galactose transporter), member B1	Solute carrier family 35 member B1 homolog OS=Drosophila melanogaster GN=meigo PE=2 SV=1	Poxvirus virion envelope protein A14//Solute carrier family 35//EamA-like transporter family//UAA transporter family	transport//transmembrane transport	--	membrane//viral envelope//integral component of membrane	UDP-galactose transporter related protein
c13750_g1	1040	--	PREDICTED: Malus x domestica FK506-binding protein 5-like (LOC103434404), mRNA >gnl|BL_ORD_ID|19888275 PREDICTED: Malus x domestica FK506-binding protein 5-like (LOC103408748), mRNA	--	--	E7 protein, Early protein//Heavy-metal-associated domain//Alpha-lytic protease prodomain//Cobalamin biosynthesis protein CobT//Lentivirus virion infectivity factor (VIF)//Agrin NtA domain	regulation of transcription, DNA-templated//viral life cycle//proteolysis//receptor clustering//G-protein coupled acetylcholine receptor signaling pathway//cobalamin biosynthetic process//metal ion transport	DNA binding//metal ion binding//serine-type peptidase activity//laminin binding//transcription factor activity, sequence-specific DNA binding	extracellular region//transcription factor complex	--
c19542_g1	229	--	PREDICTED: Malus x domestica uncharacterized LOC103409619 (LOC103409619), mRNA	--	--	Vesicle transport v-SNARE protein N-terminus//Sec8 exocyst complex component specific domain//Aphid transmission protein	transmission of virus//vesicle docking involved in exocytosis//intracellular protein transport//protein transport	--	exocyst//membrane	--
c40332_g1	339	PREDICTED: structural maintenance of chromosomes protein 1A [Acyrthosiphon pisum]	PREDICTED: Acyrthosiphon pisum structural maintenance of chromosomes protein 1A (LOC100167226), mRNA	structural maintenance of chromosome 1	Structural maintenance of chromosomes protein 1A OS=Mus musculus GN=Smc1a PE=1 SV=4	Laminin Domain II//Vacuolar sorting 38 and autophagy-related subunit 14//Phage capsid scaffolding protein (GPO) serine peptidase//Syntaxin 6, N-terminal//Prominin//ALIX V-shaped domain binding to HIV//Talin, middle domain//Autophagy protein Apg6//Myosin tail//Flagellar hook-associated protein 2 N-terminus//TMPIT-like protein//Leucine-rich repeats of kinetochore protein Cenp-F/LEK1//Septation ring…	positive regulation of autophagy//autophagy//tubulin complex assembly//Golgi vesicle transport//septin ring assembly//DNA catabolic process//viral capsid assembly//DNA replication//cytoskeletal anchoring at plasma membrane//cell adhesion	tubulin binding//unfolded protein binding//protein binding//structural constituent of cytoskeleton//dynein binding//transcription factor binding//exodeoxyribonuclease VII activity//motor activity//protein homodimerization activity	septin ring//focal adhesion//cytoskeleton//bacterial-type flagellum hook//dynein complex//myosin complex//ruffle//transcription factor complex//tubulin complex//membrane//integral component of membrane//viral capsid//exodeoxyribonuclease VII complex//outer membrane	Structural maintenance of chromosome protein 1 (sister chromatid cohesion complex Cohesin, subunit SMC1)
c25087_g1	327	hypothetical protein [Trichomonas vaginalis G3]>gi|121884913|gb|EAX90596.1| hypothetical protein TVAG_415730 [Trichomonas vaginalis G3]	PREDICTED: Pyrus x bretschneideri uncharacterized LOC103943791 (LOC103943791), transcript variant X4, mRNA >gnl|BL_ORD_ID|24655969 PREDICTED: Pyrus x bretschneideri uncharacterized LOC103939329 (LOC103939329), transcript variant X4, mRNA	CCR4-NOT transcription complex subunit 4	General negative regulator of transcription subunit 4 OS=Saccharomyces cerevisiae (strain ATCC 204508 / S288c) GN=MOT2 PE=1 SV=1	Epstein-Barr virus nuclear antigen 3 (EBNA-3)	viral process	heterocyclic compound binding//organic cyclic compound binding	host cell nucleus	MOT2 transcription factor
c9499_g2	2325	PREDICTED: uncharacterized protein LOC100572493 [Acyrthosiphon pisum]	PREDICTED: Acyrthosiphon pisum uncharacterized LOC100572493 (LOC100572493), mRNA	--	--	Microvirus J protein//Fatty acid desaturase	lipid metabolic process	DNA binding	--	--
c16207_g2	897	PREDICTED: 2-oxoisovalerate dehydrogenase subunit alpha, mitochondrial-like [Acyrthosiphon pisum]	PREDICTED: Acyrthosiphon pisum 2-oxoisovalerate dehydrogenase subunit alpha, mitochondrial-like (LOC100164806), mRNA	2-oxoisovalerate dehydrogenase E1 component alpha subunit	2-oxoisovalerate dehydrogenase subunit alpha, mitochondrial OS=Caenorhabditis elegans GN=Y39E4A.3 PE=1 SV=2	Dehydrogenase E1 component//Rice dwarf virus p3	metabolic process	oxidoreductase activity, acting on the aldehyde or oxo group of donors, disulfide as acceptor//structural molecule activity	--	Branched chain alpha-keto acid dehydrogenase complex, alpha subunit
c15143_g1	1602	PREDICTED: golgin-45 isoform X1 [Acyrthosiphon pisum]	PREDICTED: Acyrthosiphon pisum golgin-45 (LOC100162384), transcript variant X2, mRNA	--	Golgin-45 OS=Mus musculus GN=Blzf1 PE=2 SV=2	Bone marrow stromal antigen 2//Prefoldin subunit	defense response to virus//protein folding	unfolded protein binding	prefoldin complex	--
c14304_g1	2305	PREDICTED: UDP-glucuronosyltransferase 2B14-like [Acyrthosiphon pisum]	PREDICTED: Acyrthosiphon pisum UDP-glucuronosyltransferase 2B15-like (LOC100169323), mRNA	glucuronosyltransferase	UDP-glucuronosyltransferase 2B1 OS=Rattus norvegicus GN=Ugt2b1 PE=2 SV=1	Geminivirus putative movement protein//UDP-glucoronosyl and UDP-glucosyl transferase//Glycosyltransferase family 28 C-terminal domain	transport of virus in host, cell to cell//metabolic process	transferase activity, transferring hexosyl groups	integral component of membrane	UDP-glucuronosyl and UDP-glucosyl transferase
c15816_g1	1259	thymidylate synthase-like [Acyrthosiphon pisum]>gi|239790855|dbj|BAH71962.1| ACYPI006453 [Acyrthosiphon pisum]	Melanoplus sanguinipes entomopoxvirus, complete genome	thymidylate synthase	Thymidylate synthase OS=Mus musculus GN=Tyms PE=1 SV=1	Thymidylate synthase	pyrimidine nucleobase metabolic process//methylation//dTTP biosynthetic process//dTMP biosynthetic process	thymidylate synthase activity	--	Thymidylate synthase
c16024_g2	1191	PREDICTED: LIM/homeobox protein Lhx9-like [Acyrthosiphon pisum]>gi|641661025|ref|XP_008181713.1| PREDICTED: LIM/homeobox protein Lhx9-like [Acyrthosiphon pisum]	PREDICTED: Acyrthosiphon pisum LIM/homeobox protein Lhx9-like (LOC100159100), transcript variant X2, mRNA	LIM homeobox protein 2/9	LIM/homeobox protein Lhx9 OS=Astyanax fasciatus GN=lhx9 PE=2 SV=1	LIM domain//Gyrovirus capsid protein (VP1)	--	zinc ion binding	viral capsid	Transcription factor, contains HOX domain
c17345_g1	1459	putative LD carboxypeptidase [Acyrthosiphon pisum]>gi|225380249|dbj|BAH29782.1| putative LD carboxypeptidase [Acyrthosiphon pisum]	--	--	Putative carboxypeptidase RC0549 OS=Rickettsia conorii (strain ATCC VR-613 / Malish 7) GN=RC0549 PE=3 SV=2	Gammaherpesvirus latent membrane protein (LMP2) protein//Late 100kD protein	intracellular transport of viral protein in host cell//viral latency	--	host cell membrane	--
c17548_g1	949	PREDICTED: xenotropic and polytropic retrovirus receptor 1-like [Acyrthosiphon pisum]	PREDICTED: Acyrthosiphon pisum xenotropic and polytropic retrovirus receptor 1-like (LOC100160255), mRNA	--	Xenotropic and polytropic retrovirus receptor 1 homolog OS=Mus pahari GN=Xpr1 PE=1 SV=1	EXS family	--	--	integral component of membrane	Predicted small molecule transporter
c46071_g1	210	--	--	--	--	Herpesvirus alkaline exonuclease	--	DNA binding//exonuclease activity	--	--
c47403_g1	202	--	--	--	--	Alphaherpesvirus tegument protein US9	--	--	viral tegument	--
c1730_g1	1017	PREDICTED: transcription factor hamlet-like [Acyrthosiphon pisum]	PREDICTED: Cavia porcellus PR domain containing 16 (Prdm16), transcript variant X3, mRNA	ecotropic virus integration site 1 protein	Transcription factor hamlet OS=Drosophila melanogaster GN=ham PE=2 SV=1	Zinc-finger double domain//BED zinc finger//Zinc finger, C2H2 type//C2H2-type zinc finger//ZIP Zinc transporter	transmembrane transport//metal ion transport	metal ion transmembrane transporter activity//DNA binding//metal ion binding	membrane	FOG: Zn-finger
c20722_g1	244	--	PREDICTED: Malus x domestica splicing factor U2af large subunit A-like (LOC103401676), transcript variant X7, mRNA	--	--	CDC45-like protein//Coronavirus nucleocapsid protein//Fruit fly transformer protein	DNA replication initiation//mRNA processing//female sex differentiation	--	nucleus//viral nucleocapsid	--
c47489_g1	305	--	--	--	--	Flavivirus non-structural protein NS4B	RNA processing//purine nucleobase metabolic process//7-methylguanosine mRNA capping//RNA modification	mRNA (guanine-N7-)-methyltransferase activity//hydrolase activity, acting on acid anhydrides//RNA-directed RNA polymerase activity//serine-type endopeptidase activity//nucleoside-triphosphatase activity//mRNA (nucleoside-2'-O-)-methyltransferase activity//serine-type exopeptidase activity	RNA-directed RNA polymerase complex	--
c23866_g1	449	PREDICTED: lachesin-like, partial [Acyrthosiphon pisum]	PREDICTED: Acyrthosiphon pisum lachesin-like (LOC100160185), partial mRNA	--	--	Immunoglobulin domain//Equine herpesvirus glycoprotein gp2	viral process	protein binding	integral component of membrane	--
c29645_g1	215	--	--	--	--	Protein of unknown function (DUF1049)//Circovirus capsid protein	viral capsid assembly	--	host cell nucleus//integral component of plasma membrane	--
c10999_g1	278	PREDICTED: uncharacterized protein LOC105457055 [Wasmannia auropunctata]	--	--	Retrovirus-related Pol polyprotein from transposon 412 OS=Drosophila melanogaster GN=POL PE=3 SV=1	Integrase core domain//Integrase core domain	DNA integration	--	--	FOG: Transposon-encoded proteins with TYA, reverse transcriptase, integrase domains in various combinations
c43391_g1	1058	PREDICTED: sodium/calcium exchanger 3 [Acyrthosiphon pisum]	PREDICTED: Acyrthosiphon pisum sodium/calcium exchanger 3 (LOC100167616), mRNA	solute carrier family 8 (sodium/calcium exchanger)	Sodium/calcium exchanger 3 OS=Homo sapiens GN=SLC8A3 PE=2 SV=2	Sodium/calcium exchanger protein//Calx-beta domain//Spumavirus gag protein	viral entry into host cell//viral release from host cell//transmembrane transport//cell communication//microtubule-dependent intracellular transport of viral material towards nucleus	--	host cytoskeleton//host cell cytoplasm//viral capsid//integral component of membrane//host cell nucleus	Ca2+/Na+ exchanger NCX1 and related proteins
c43361_g1	678	mediator of RNA polymerase II transcription subunit 28-like [Acyrthosiphon pisum]>gi|239792182|dbj|BAH72461.1| ACYPI000803 [Acyrthosiphon pisum]	--	mediator of RNA polymerase II transcription subunit 28	Mediator of RNA polymerase II transcription subunit 28 OS=Aedes aegypti GN=MED28 PE=3 SV=1	Circovirus capsid protein	viral capsid assembly	--	host cell nucleus	--
c7817_g1	597	PREDICTED: acyl carrier protein, mitochondrial-like isoform X1 [Microplitis demolitor]>gi|665816866|ref|XP_008557176.1| PREDICTED: acyl carrier protein, mitochondrial-like isoform X1 [Microplitis demolitor]	PREDICTED: Megachile rotundata acyl carrier protein, mitochondrial (LOC105664060), transcript variant X1, mRNA	NADH dehydrogenase (ubiquinone) 1 alpha/beta subcomplex 1	Acyl carrier protein, mitochondrial OS=Drosophila melanogaster GN=mtacp1 PE=2 SV=1	Satellite tobacco necrosis virus coat protein//Mitochondrial ribosomal protein S23	ribosome biogenesis//translation	structural constituent of ribosome	ribosome//viral capsid	Acyl carrier protein/NADH-ubiquinone oxidoreductase, NDUFAB1/SDAP subunit
c19443_g1	341	--	--	--	--	Herpesvirus polymerase accessory protein	viral genome replication//DNA replication	DNA polymerase processivity factor activity	DNA polymerase complex	--
c10716_g1	865	PREDICTED: autophagy-related protein 16-1 [Acyrthosiphon pisum]	PREDICTED: Acyrthosiphon pisum autophagy-related protein 16-1 (LOC100167285), mRNA	autophagy-related protein 16, animal type	Autophagy-related protein 16 OS=Xenopus tropicalis GN=atg16 PE=2 SV=2	cGMP-dependent protein kinase interacting domain//Spumavirus gag protein//Sigma 54 modulation protein / S30EA ribosomal protein//Phage capsid scaffolding protein (GPO) serine peptidase	primary metabolic process//viral release from host cell//viral entry into host cell//microtubule-dependent intracellular transport of viral material towards nucleus//viral capsid assembly	protein kinase binding	host cell cytoplasm//host cytoskeleton//viral capsid//host cell nucleus	--
c43907_g1	280	--	--	--	--	Glycosyl hydrolase family 9//Gammaherpesvirus capsid protein	carbohydrate metabolic process	hydrolase activity, hydrolyzing O-glycosyl compounds	viral capsid	--
c24771_g1	251	PREDICTED: probable leucine--tRNA ligase, mitochondrial [Acyrthosiphon pisum]	Sulfurihydrogenibium azorense Az-Fu1, complete genome	leucyl-tRNA synthetase	Leucine--tRNA ligase, mitochondrial OS=Saccharomyces cerevisiae (strain ATCC 204508 / S288c) GN=NAM2 PE=1 SV=1	Molybdopterin oxidoreductase Fe4S4 domain//Pestivirus NS2 peptidase//NAD-dependent DNA ligase C4 zinc finger domain	proteolysis//DNA replication//oxidation-reduction process//purine nucleobase metabolic process//DNA repair	cysteine-type endopeptidase activity//oxidoreductase activity//serine-type endopeptidase activity//nucleoside-triphosphatase activity//DNA ligase (NAD+) activity//serine-type exopeptidase activity//hydrolase activity, acting on acid anhydrides//RNA-directed RNA polymerase activity	RNA-directed RNA polymerase complex	Leucyl-tRNA synthetase
c32631_g1	603	PREDICTED: uncharacterized protein LOC100159899 isoform X3 [Acyrthosiphon pisum]	--	--	--	Rotavirus VP1 C-terminal domain	purine nucleobase metabolic process	RNA-directed RNA polymerase activity	RNA-directed RNA polymerase complex	--
c16360_g1	2890	PREDICTED: polycomb group protein Psc-like [Acyrthosiphon pisum]	PREDICTED: Acyrthosiphon pisum polycomb group protein Psc-like (LOC100162794), mRNA	polycomb group RING finger protein 4	Polycomb complex protein BMI-1 OS=Felis catus GN=BMI1 PE=2 SV=1	Zinc finger, C3HC4 type (RING finger)//Zinc-finger of the MIZ type in Nse subunit//zinc RING finger of MSL2//P-11 zinc finger//Ring finger domain//RING-H2 zinc finger//Tymovirus coat protein//zinc-RING finger domain	--	metal ion binding//ubiquitin protein ligase activity//protein binding//zinc ion binding//structural molecule activity//RNA binding	viral capsid	Locus-specific chromosome binding proteins
c11081_g1	1213	PREDICTED: FACT complex subunit spt16 [Acyrthosiphon pisum]	PREDICTED: Acyrthosiphon pisum FACT complex subunit spt16 (LOC100158874), mRNA	--	FACT complex subunit spt16 OS=Drosophila melanogaster GN=dre4 PE=1 SV=2	Poxvirus P21 membrane protein//Copper resistance protein D//Herpesvirus egress protein UL20	viral life cycle	--	integral component of membrane	Global transcriptional regulator, cell division control protein
c18784_g1	272	PREDICTED: kinesin-like protein KIF21A isoform X1 [Acyrthosiphon pisum]	--	--	--	Alphaherpesvirus tegument protein US9	--	--	viral tegument	--
c16991_g1	1366	PREDICTED: ATP-dependent zinc metalloprotease FTSH 5, chloroplastic-like [Pantholops hodgsonii]	PREDICTED: Pyrus x bretschneideri ATP-dependent zinc metalloprotease FTSH 2, chloroplastic (LOC103955130), transcript variant X1, mRNA	ATP-dependent metalloprotease	ATP-dependent zinc metalloprotease FTSH 2, chloroplastic OS=Arabidopsis thaliana GN=FTSH2 PE=1 SV=1	FtsH Extracellular//PhoH-like protein//IstB-like ATP binding protein//Holliday junction DNA helicase ruvB N-terminus//ABC transporter//Threonylcarbamoyl adenosine biosynthesis protein TsaE//AAA domain (dynein-related subfamily)//Parvovirus non-structural protein NS1//Sigma-54 interaction domain//Zeta toxin//ATPase family associated with various cellular activities (AAA)//TIP49 C-terminus//AAA dom…	tRNA threonylcarbamoyladenosine modification//regulation of transcription, DNA-templated//DNA repair//viral genome replication//DNA recombination	metalloendopeptidase activity//kinase activity//ATPase activity//ATP binding//zinc ion binding//DNA helicase activity//transcription factor binding//four-way junction helicase activity	integral component of membrane//transcription factor complex//Holliday junction helicase complex//replication fork	AAA+-type ATPase containing the peptidase M41 domain
c10447_g2	924	PREDICTED: 46 kDa FK506-binding nuclear protein [Acyrthosiphon pisum]	PREDICTED: Acyrthosiphon pisum 46 kDa FK506-binding nuclear protein (LOC100161842), mRNA	FK506-binding protein 4/5	46 kDa FK506-binding nuclear protein OS=Spodoptera frugiperda GN=FKBP46 PE=2 SV=1	CDC45-like protein//Transmembrane protein//Eukaryotic translation initiation factor 3 subunit 8 N-terminus//Sigma-70, non-essential region//Nop14-like family//Bluetongue virus non-structural protein NS2//FKBP-type peptidyl-prolyl cis-trans isomerase	DNA-templated transcription, initiation//translational initiation//DNA replication initiation//protein folding//regulation of transcription, DNA-templated//regulation of translational initiation	translation initiation factor binding//transcription factor activity, sequence-specific DNA binding//translation initiation factor activity//sigma factor activity//DNA binding//RNA binding	ribosome//integral component of membrane//eukaryotic translation initiation factor 3 complex//small-subunit processome//transcription factor complex	FKBP-type peptidyl-prolyl cis-trans isomerase
c46305_g1	240	--	--	--	--	Germinal center-associated lymphoma//Fusion glycoprotein F0	regulation of lymphocyte migration//regulation of B cell receptor signaling pathway//induction by virus of host cell-cell fusion	--	--	--
c23817_g1	424	PREDICTED: serine/threonine-protein kinase PLK4 [Acyrthosiphon pisum]	--	--	--	Pestivirus NS3 polyprotein peptidase S31	--	serine-type endopeptidase activity	--	--
c32221_g1	1933	component of oligomeric golgi complex 6 [Acyrthosiphon pisum]>gi|641675232|ref|XP_008186968.1| PREDICTED: component of oligomeric golgi complex 6 isoform X1 [Acyrthosiphon pisum]	PREDICTED: Acyrthosiphon pisum component of oligomeric golgi complex 6 (Cog6), transcript variant X1, mRNA	--	Conserved oligomeric Golgi complex subunit 6 OS=Drosophila melanogaster GN=CG1968 PE=2 SV=1	Nucleopolyhedrovirus P10 protein//GrpE//DMPK coiled coil domain like//Vitamin-D-receptor interacting Mediator subunit 4	protein folding//phosphorylation//regulation of transcription from RNA polymerase II promoter//protein phosphorylation//serine family amino acid metabolic process	adenyl-nucleotide exchange factor activity//chaperone binding//protein serine/threonine kinase activity//ATP binding//RNA polymerase II transcription cofactor activity//protein homodimerization activity	mediator complex//viral capsid	Uncharacterized conserved protein
c26264_g1	230	--	--	--	--	Pneumovirus attachment glycoprotein G	--	--	virion membrane	--
c22358_g1	1286	PREDICTED: tropomyosin-1 [Acyrthosiphon pisum]	PREDICTED: Acyrthosiphon pisum tropomyosin-1 (LOC100159612), transcript variant X1, mRNA	tropomyosin 1	Tropomyosin-1 OS=Bombyx mori PE=1 SV=1	Vacuolar sorting 38 and autophagy-related subunit 14//fzo-like conserved region//Laminin Domain II//Ezrin/radixin/moesin family//Microtubule-associated protein Bicaudal-D//Bacterial flagellin C-terminal helical region//Methyl-accepting chemotaxis protein (MCP) signalling domain//Mitotic checkpoint protein//Phage minor structural protein GP20//Baculovirus polyhedron envelope protein, PEP, C termin…	regulation of cell adhesion//cell adhesion//DNA catabolic process//protein polymerization//protein import into nucleus//regulation of embryonic development//transport//signal transduction//defense response to virus//mitochondrial fusion//platelet activation//intra-Golgi vesicle-mediated transport//bacterial-type flagellum-dependent cell motility//septin ring assembly//positive regulation of autop…	GTPase activity//cytoskeletal protein binding//protein binding, bridging//protein homodimerization activity//dynein binding//transcription factor binding//exodeoxyribonuclease VII activity//signal transducer activity//structural molecule activity//receptor binding	cytoplasm//extrinsic component of membrane//viral capsid//exodeoxyribonuclease VII complex//mitochondrial outer membrane//viral envelope//Golgi transport complex//dynein complex//Golgi apparatus//fibrinogen complex//transcription factor complex//membrane//integral component of membrane//septin ring	Actin filament-coating protein tropomyosin
c25015_g1	296	PREDICTED: probable ATP-dependent RNA helicase DDX52 [Acyrthosiphon pisum]	PREDICTED: Acyrthosiphon pisum probable ATP-dependent RNA helicase DDX52 (LOC100161048), mRNA	ATP-dependent RNA helicase DDX52/ROK1	Probable ATP-dependent RNA helicase DDX52 OS=Bos taurus GN=DDX52 PE=2 SV=1	Flavivirus DEAD domain//DEAD/DEAH box helicase//Type III restriction enzyme, res subunit	viral genome replication	DNA binding//nucleic acid binding//ATP binding//ATP-dependent helicase activity//hydrolase activity	--	ATP-dependent RNA helicase
c18657_g1	276	PREDICTED: probable UDP-3-O-[3-hydroxymyristoyl] N-acetylglucosamine deacetylase 2-like, partial [Lipotes vexillifer]	--	--	UDP-3-O-[3-hydroxymyristoyl] N-acetylglucosamine deacetylase OS=Yersinia pseudotuberculosis serotype I (strain IP32953) GN=lpxC PE=3 SV=2	Pestivirus NS3 polyprotein peptidase S31//UDP-3-O-acyl N-acetylglycosamine deacetylase	nitrogen compound metabolic process//lipid A biosynthetic process	UDP-3-O-[3-hydroxymyristoyl] N-acetylglucosamine deacetylase activity//serine-type endopeptidase activity	--	--
c7170_g1	1387	PREDICTED: octopamine receptor beta-2R-like [Acyrthosiphon pisum]	PREDICTED: Acyrthosiphon pisum octopamine receptor beta-2R-like (LOC100163581), mRNA	dopamine receptor D1	Octopamine receptor beta-2R OS=Drosophila melanogaster GN=Octbeta2R PE=2 SV=2	Nepovirus coat protein, C-terminal domain//7 transmembrane receptor (rhodopsin family)	G-protein coupled receptor signaling pathway	G-protein coupled receptor activity	viral capsid//integral component of membrane	FOG: 7 transmembrane receptor
c42528_g1	329	--	--	--	--	Orbivirus VP4 core protein	--	--	viral capsid	--
c12929_g2	942	PREDICTED: neuronal PAS domain-containing protein 4 [Acyrthosiphon pisum]	PREDICTED: Acyrthosiphon pisum neuronal PAS domain-containing protein 4 (LOC100164079), mRNA	--	Neuronal PAS domain-containing protein 4 OS=Homo sapiens GN=NPAS4 PE=1 SV=1	Circovirus capsid protein//PAS fold	viral capsid assembly	protein binding	host cell nucleus	--
c43604_g1	262	--	--	--	--	Herpesvirus polymerase accessory protein	DNA replication//viral genome replication	DNA polymerase processivity factor activity	DNA polymerase complex	--
c28008_g1	713	PREDICTED: chromobox protein homolog 1-like [Acyrthosiphon pisum]	--	chromobox protein 3	Chromobox protein homolog 3 OS=Pongo abelii GN=CBX3 PE=2 SV=1	Phlebovirus glycoprotein G1//NOA36 protein//Ligand-dependent nuclear receptor-interacting factor 1	regulation of transcription, DNA-templated//signal transduction	zinc ion binding//retinoic acid receptor binding	nucleus//transcription factor complex//virion//integral component of membrane	Heterochromatin-associated protein HP1 and related CHROMO domain proteins
c34878_g1	746	--	--	--	--	Closterovirus coat protein	--	--	virion	--
c14333_g2	582	PREDICTED: uncharacterized protein LOC103308835 [Acyrthosiphon pisum]	PREDICTED: Acyrthosiphon pisum uncharacterized LOC100573809 (LOC100573809), ncRNA	--	E3 ubiquitin-protein ligase ICP0 OS=Bovine herpesvirus 1.2 (strain K22) GN=BICP0 PE=3 SV=1	zinc RING finger of MSL2//zinc-RING finger domain//Anaphase-promoting complex subunit 11 RING-H2 finger//RING-H2 zinc finger//Ring finger domain//DHHC palmitoyltransferase//Zinc finger, C3HC4 type (RING finger)//Zinc finger, C3HC4 type (RING finger)//Mitochondrial ATP synthase B chain precursor (ATP-synt_B)	ATP synthesis coupled proton transport//protein ubiquitination//proton transport	hydrogen ion transmembrane transporter activity//protein binding//zinc ion binding//ubiquitin protein ligase activity//metal ion binding//ubiquitin-protein transferase activity	anaphase-promoting complex	FOG: Predicted E3 ubiquitin ligase
c43708_g1	204	--	PREDICTED: Malus x domestica DEAD-box ATP-dependent RNA helicase 46-like (LOC103452648), transcript variant X2, mRNA	--	--	Coronavirus nucleocapsid protein//Fruit fly transformer protein//Nuclear transition protein 2	mRNA processing//spermatogenesis//female sex differentiation	DNA binding	viral nucleocapsid//nucleus//nucleosome	--
c35678_g1	252	PREDICTED: inositol 1,4,5-trisphosphate receptor-like, partial [Bombyx mori]	--	inositol 1,4,5-triphosphate receptor type 1	Inositol 1,4,5-trisphosphate receptor OS=Drosophila melanogaster GN=Itp-r83A PE=2 SV=3	Adenovirus minor core protein PV//Androgen receptor	regulation of transcription, DNA-templated//signal transduction//androgen receptor signaling pathway	DNA binding//steroid binding//androgen receptor activity	nucleus//virion	Inositol 1,4,5-trisphosphate receptor
c15820_g1	2398	PREDICTED: protein prickle-like isoform X1 [Acyrthosiphon pisum]	PREDICTED: Acyrthosiphon pisum protein prickle-like (LOC100159889), transcript variant X2, mRNA	prickle	Protein prickle OS=Anopheles gambiae GN=pk PE=3 SV=4	PET Domain//Orbivirus VP4 core protein//Methuselah N-terminus//LIM domain	G-protein coupled receptor signaling pathway//response to stress	zinc ion binding//G-protein coupled receptor activity	viral capsid	FOG: LIM domain
c14215_g1	3519	PREDICTED: uncharacterized protein LOC100570273 [Acyrthosiphon pisum]	PREDICTED: Acyrthosiphon pisum uncharacterized LOC100570273 (LOC100570273), mRNA	--	Open rectifier potassium channel protein 1 OS=Drosophila melanogaster GN=Ork1 PE=1 SV=2	Gyrovirus capsid protein (VP1)//Ligand-gated ion channel//Ion transport protein//Inward rectifier potassium channel	ion transport//transmembrane transport//signal transduction//potassium ion transport//synaptic transmission	ionotropic glutamate receptor activity//ion channel activity//inward rectifier potassium channel activity	viral capsid//membrane//voltage-gated potassium channel complex//integral component of membrane	Tandem pore domain K+ channel
c32299_g1	230	--	--	--	--	Geminivirus putative movement protein	transport of virus in host, cell to cell	--	integral component of membrane	--
c16252_g1	2433	PREDICTED: LON peptidase N-terminal domain and RING finger protein 3 [Acyrthosiphon pisum]	PREDICTED: Acyrthosiphon pisum LON peptidase N-terminal domain and RING finger protein 3 (LOC100569181), mRNA	--	LON peptidase N-terminal domain and RING finger protein 3 OS=Mus musculus GN=Lonrf3 PE=2 SV=1	zinc RING finger of MSL2//Ring finger domain//zinc-RING finger domain//Poxvirus nucleic acid binding protein VP8/L4R//ATP-dependent protease La (LON) substrate-binding domain//Zinc finger, C3HC4 type (RING finger)//TPR repeat//Zinc-finger of the MIZ type in Nse subunit	proteolysis//obsolete ATP-dependent proteolysis	structural molecule activity//ubiquitin protein ligase activity//metal ion binding//protein binding//zinc ion binding//ATP-dependent peptidase activity	viral capsid	Predicted E3 ubiquitin ligase
c27654_g1	233	--	--	--	--	Adenovirus E1B 19K protein / small t-antigen	negative regulation of apoptotic process	lamin binding	--	--
c43019_g1	420	ACYPI002554 [Acyrthosiphon pisum]	PREDICTED: Acyrthosiphon pisum splicing factor, arginine/serine-rich 15 (LOC100161323), transcript variant X3, mRNA	RNA-binding protein 16	Protein SCAF8 OS=Homo sapiens GN=SCAF8 PE=1 SV=1	Herpesvirus processing and transport protein	protein transport//protein processing//viral capsid assembly	protein transporter activity	--	RNA polymerase II C-terminal domain-binding protein RA4, contains RPR and RRM domains
c46932_g1	313	PREDICTED: ribosomal RNA processing protein 1 homolog [Acyrthosiphon pisum]	--	--	--	Herpesvirus US12 family	evasion or tolerance of host defenses by virus	--	--	--
c15270_g1	624	--	--	--	--	Occlusion-derived virus envelope protein ODV-E18	--	--	viral envelope	--
c15642_g1	517	--	--	--	--	Microvirus J protein	--	DNA binding	--	--
c10966_g1	1172	PREDICTED: zinc finger homeobox protein 3 isoform X3 [Acyrthosiphon pisum]	PREDICTED: Acyrthosiphon pisum zinc finger homeobox protein 3 (LOC100161293), transcript variant X5, mRNA	AT-binding transcription factor 1	Zinc finger homeobox protein 3 OS=Homo sapiens GN=ZFHX3 PE=1 SV=2	Adenovirus penton base protein	--	structural molecule activity	--	--
c1745_g1	828	PREDICTED: peroxisomal biogenesis factor 6 isoform X2 [Acyrthosiphon pisum]	Lottia gigantea hypothetical protein partial mRNA	peroxin-6	Peroxisome biogenesis protein 6 OS=Arabidopsis thaliana GN=PEX6 PE=1 SV=1	AAA domain (Cdc48 subfamily)//TIP49 C-terminus//NB-ARC domain//RNA helicase//ATPase family associated with various cellular activities (AAA)//Sigma-54 interaction domain//ATPase family associated with various cellular activities (AAA)//Parvovirus non-structural protein NS1//AAA domain (dynein-related subfamily)//Threonylcarbamoyl adenosine biosynthesis protein TsaE//Holliday junction DNA helicase…	viral genome replication//DNA recombination//regulation of transcription, DNA-templated//tRNA threonylcarbamoyladenosine modification//DNA repair	ADP binding//four-way junction helicase activity//transcription factor binding//DNA helicase activity//RNA helicase activity//RNA binding//ATPase activity//ATP binding	replication fork//Holliday junction helicase complex//transcription factor complex	Peroxisome assembly factor 2 containing the AAA+-type ATPase domain
c39856_g1	300	GL14914 [Drosophila persimilis]>gi|194107627|gb|EDW29670.1| GL14914 [Drosophila persimilis]	--	--	Xenotropic and polytropic retrovirus receptor 1 homolog OS=Xenopus tropicalis GN=xpr1 PE=2 SV=1	--	--	--	--	Predicted small molecule transporter
c11440_g1	940	PREDICTED: uncharacterized protein LOC100163598 [Acyrthosiphon pisum]	--	--	Putative ankyrin repeat protein R873 OS=Acanthamoeba polyphaga mimivirus GN=MIMI_R873 PE=3 SV=1	Thymidine kinase from Herpesvirus C-terminal//DM DNA binding domain//Anemonia sulcata toxin III family//C3HC zinc finger-like	regulation of transcription, DNA-templated//pyrimidine nucleobase metabolic process//TMP biosynthetic process//pathogenesis//transport	thymidine kinase activity//sequence-specific DNA binding//sodium channel inhibitor activity//zinc ion binding//ATP binding	nucleus//nematocyst	--
c15255_g2	4397	PREDICTED: LOW QUALITY PROTEIN: unconventional myosin-Va [Acyrthosiphon pisum]	PREDICTED: Acyrthosiphon pisum myosin 20 (LOC100159900), mRNA	dachs	Unconventional myosin heavy chain 6 OS=Caenorhabditis briggsae GN=hum-6 PE=3 SV=1	lactate/malate dehydrogenase, alpha/beta C-terminal domain//Circovirus capsid protein//Zeta toxin//dsRNA-gated channel SID-1//Myosin head (motor domain)//IQ calmodulin-binding motif	nucleobase-containing compound transport//dsRNA transport//viral capsid assembly//oxidation-reduction process	RNA transmembrane transporter activity//kinase activity//protein binding//ATP binding//oxidoreductase activity, acting on the CH-OH group of donors, NAD or NADP as acceptor//motor activity	myosin complex//host cell nucleus//integral component of membrane	Myosin class V heavy chain
c45250_g1	282	--	--	--	--	Picornavirus core protein 2A	viral process//proteolysis	peptidase activity	--	--
c12176_g1	2443	PREDICTED: suppressor of cytokine signaling 5 [Acyrthosiphon pisum]	PREDICTED: Orussus abietinus uncharacterized LOC105698193 (LOC105698193), mRNA	suppressor of cytokine signaling 5	Suppressor of cytokine signaling 5 OS=Mus musculus GN=Socs5 PE=1 SV=2	SOCS box//Herpesvirus polymerase accessory protein//Vibrio thermostable direct hemolysin//Cation transport protein	cation transport//transmembrane transport//intracellular signal transduction//DNA replication//viral genome replication//hemolysis by symbiont of host erythrocytes	DNA polymerase processivity factor activity//cation transmembrane transporter activity	DNA polymerase complex//extracellular region	Cytokine-inducible SH2 protein
c4858_g1	338	--	--	--	--	Nucleopolyhedrovirus capsid protein P87	--	--	viral capsid	--
c17866_g1	737	PREDICTED: DNA topoisomerase 2-binding protein 1-like [Acyrthosiphon pisum]	PREDICTED: Acyrthosiphon pisum DNA topoisomerase 2-binding protein 1-like (LOC100160177), mRNA	--	DNA topoisomerase 2-binding protein 1 OS=Homo sapiens GN=TOPBP1 PE=1 SV=3	Nepovirus coat protein, central domain	--	structural molecule activity	viral capsid	Nucleotide excision repair factor NEF2, RAD4/CUT5 component
c46707_g1	242	PREDICTED: xenotropic and polytropic retrovirus receptor 1-like [Acyrthosiphon pisum]	--	--	Xenotropic and polytropic retrovirus receptor 1 homolog OS=Mus pahari GN=Xpr1 PE=1 SV=1	EXS family	--	--	integral component of membrane	Predicted small molecule transporter
c6346_g1	948	--	PREDICTED: Malus x domestica protein CHUP1, chloroplastic (LOC103451689), mRNA	--	Protein CHUP1, chloroplastic OS=Arabidopsis thaliana GN=CHUP1 PE=1 SV=1	Haemagglutinin//bZIP transcription factor//Protein of unknown function (DUF972)	regulation of transcription, DNA-templated//DNA replication//fusion of virus membrane with host plasma membrane//signal transduction	host cell surface receptor binding//sequence-specific DNA binding//transcription factor activity, sequence-specific DNA binding	transcription factor complex//cell surface//viral envelope	--
c44342_g1	252	PREDICTED: uncharacterized protein LOC100165541 [Acyrthosiphon pisum]>gi|328719283|ref|XP_003246717.1| PREDICTED: uncharacterized protein LOC100165541 [Acyrthosiphon pisum]	PREDICTED: Acyrthosiphon pisum uncharacterized LOC100165541 (LOC100165541), transcript variant X2, mRNA	--	Human immunodeficiency virus type I enhancer-binding protein 2 homolog OS=Rattus norvegicus GN=Hivep2 PE=2 SV=2	zinc-finger C2H2-type//Zinc finger, C2H2 type//Zinc-finger double domain	--	metal ion binding	--	FOG: Zn-finger
c7523_g1	1913	PREDICTED: organic cation transporter protein [Acyrthosiphon pisum]	PREDICTED: Acyrthosiphon pisum organic cation transporter protein (LOC103307814), mRNA	--	Organic cation transporter 1 OS=Caenorhabditis elegans GN=oct-1 PE=1 SV=3	Sugar (and other) transporter//Herpesvirus transcriptional regulator family//Major Facilitator Superfamily	transmembrane transport//regulation of transcription, DNA-templated	transmembrane transporter activity	integral component of membrane	Synaptic vesicle transporter SVOP and related transporters (major facilitator superfamily)
c34835_g1	292	PREDICTED: DNA repair protein RAD50 [Acyrthosiphon pisum]	--	DNA repair protein RAD50	DNA repair protein RAD50 OS=Drosophila melanogaster GN=rad50 PE=2 SV=4	Sec34-like family//Nucleopolyhedrovirus P10 protein//DSBA-like thioredoxin domain//Vesicle transport v-SNARE protein N-terminus	obsolete electron transport//intracellular protein transport	protein disulfide oxidoreductase activity	viral capsid//membrane//cis-Golgi network	--
c12702_g1	3520	PREDICTED: echinoderm microtubule-associated protein-like 2 isoform X2 [Acyrthosiphon pisum]	PREDICTED: Acyrthosiphon pisum echinoderm microtubule-associated protein-like 2 (LOC100160162), transcript variant X2, mRNA	echinoderm microtubule-associated protein-like 1/2	Echinoderm microtubule-associated protein-like 2 OS=Mus musculus GN=Eml2 PE=2 SV=1	Dipeptidyl peptidase IV (DPP IV) N-terminal region//Fibrinogen alpha/beta chain family//WD domain, G-beta repeat//Circovirus capsid protein	platelet activation//proteolysis//protein polymerization//viral capsid assembly//signal transduction	protein binding, bridging//receptor binding//protein binding	fibrinogen complex//host cell nucleus	WD40 repeat-containing protein
c44859_g1	461	tropomyosin [Fulvia mutica]	--	tropomyosin 4	Tropomyosin OS=Haliotis diversicolor PE=2 SV=1	Hr1 repeat//Outer membrane protein (OmpH-like)//Flagellar hook-associated protein 2 N-terminus//Prefoldin subunit//SNARE domain//Autophagy protein Apg6//TMPIT-like protein//Leucine-rich repeats of kinetochore protein Cenp-F/LEK1//Centrosome localisation domain of Cep57//Septation ring formation regulator, EzrA//Haemolysin E (HlyE)//Nucleopolyhedrovirus P10 protein//Exonuclease VII, large subunit/…	DNA damage checkpoint//FtsZ-dependent cytokinesis//autophagy//hemolysis in other organism//induction by virus of host cell-cell fusion//peptidoglycan biosynthetic process//intracellular protein transport//cell motility//septin ring assembly//Golgi vesicle transport//DNA catabolic process//protein import into nucleus//signal transduction//viral capsid assembly//barrier septum assembly//protein fol…	unfolded protein binding//gamma-tubulin binding//transferase activity, transferring amino-acyl groups//protein binding//identical protein binding//exodeoxyribonuclease VII activity//dynein binding//transcription factor binding//cytoskeletal protein binding//protein homodimerization activity	septin ring//prefoldin complex//bacterial-type flagellum hook//checkpoint clamp complex//motile cilium//dynein complex//membrane//integral component of membrane//tubulin complex//transcription factor complex//extrinsic component of membrane//viral capsid//cis-Golgi network//exodeoxyribonuclease VII complex//BLOC-1 complex//transport vesicle//cytoplasm	Actin filament-coating protein tropomyosin
c31853_g1	2072	PREDICTED: sodium-coupled monocarboxylate transporter 1-like [Acyrthosiphon pisum]	--	--	Sodium-coupled monocarboxylate transporter 1 OS=Xenopus laevis GN=slc5a8 PE=2 SV=1	Poxvirus virion envelope protein A14//Sodium:solute symporter family	transport//transmembrane transport	transporter activity	membrane//viral envelope	Na+:iodide/myo-inositol/multivitamin symporters
c42458_g1	799	hypertrehalosaemic prohormone-like precursor [Acyrthosiphon pisum]>gi|373842085|gb|AEY77127.1| AKH preprohormone [Acyrthosiphon pisum]	--	--	Hypertrehalosaemic prohormone OS=Blaberus discoidalis PE=1 SV=1	Orbivirus outer capsid protein VP5//Defensin propeptide//Adipokinetic hormone	defense response//signal transduction	hormone activity//structural molecule activity	extracellular region//viral capsid	--
c38444_g1	203	PREDICTED: endogenous retrovirus group FC1 Env polyprotein [Meleagris gallopavo]	Homo sapiens genomic DNA, chromosome 11q, clone:RP11-768K4, complete sequence	--	--	--	--	--	--	--
c24866_g1	314	PREDICTED: UDP-glucuronosyltransferase 2B2-like [Acyrthosiphon pisum]	--	glucuronosyltransferase	Ecdysteroid UDP-glucosyltransferase OS=Lymantria dispar multicapsid nuclear polyhedrosis virus GN=EGT PE=3 SV=2	UDP-glucoronosyl and UDP-glucosyl transferase	metabolic process	transferase activity, transferring hexosyl groups	--	UDP-glucuronosyl and UDP-glucosyl transferase
c8513_g1	352	--	--	--	--	Herpesvirus UL35 family	--	--	viral capsid	--
c47061_g1	225	--	--	--	--	Herpes virus intermediate/early protein 2/3	regulation of transcription, DNA-templated	--	--	--
c30074_g1	339	PREDICTED: hexaprenyldihydroxybenzoate methyltransferase, mitochondrial-like [Ceratitis capitata]	--	polyprenyldihydroxybenzoate methyltransferase / 3-demethylubiquinol 3-O-methyltransferase	Ubiquinone biosynthesis O-methyltransferase OS=Serratia proteamaculans (strain 568) GN=ubiG PE=3 SV=1	Methyltransferase domain//Nodulation protein S (NodS)//ubiE/COQ5 methyltransferase family//Foot-and-mouth virus L-proteinase	viral process//metabolic process//nodulation//proteolysis//oligosaccharide biosynthetic process//viral protein processing	S-adenosylmethionine-dependent methyltransferase activity//cysteine-type endopeptidase activity//methyltransferase activity	--	Methyltransferases
c29014_g1	318	hypothetical protein X777_16518 [Cerapachys biroi]	--	--	--	ABC transporter//Protein of unknown function, DUF258//IstB-like ATP binding protein//Archaeal ATPase//Adenovirus IVa2 protein//Type II/IV secretion system protein//AAA domain, putative AbiEii toxin, Type IV TA system//RNA helicase//ATPase family associated with various cellular activities (AAA)//Septin	viral transcription//transport	ATPase activity//ATP binding//RNA helicase activity//GTP binding//GTPase activity//RNA binding	--	--
