# Supplementary material for: De novo characterization of the pine aphid Cinara pinitabulaeformis Zhang et Zhang transcriptome and analysis of genes relevant to pesticides
Source: PLoS One. 2017 Jun 1;12(6):e0178496. doi: 10.1371/journal.pone.0178496 (PMC5453536; doi:10.1371/journal.pone.0178496)
Supplement: S4 Table — (XLS) [file pone.0178496.s004.xls]

## Sheet: Sheet1
S4 Table. Secreted protein genes identified in Cinara pinitabulaeformis Zhang et Zhang transcriptome
class(quantity)	Genes ID	Gene Length	NR Evalue	RPKM/FPKM(CP)	NR Description
laccase-6	c15716_g1	3654	0	55.34	PREDICTED: laccase-1-like [Acyrthosiphon pisum]>gi|328702382|ref|XP_003241886.1| PREDICTED: laccase-1-like [Acyrthosiphon pisum]>gi|641654414|ref|XP_008179197.1| PREDICTED: laccase-1-like [Acyrthosiphon pisum]
laccase-6	c15348_g1	2168	0	0	PREDICTED: laccase-7-like [Acyrthosiphon pisum]
laccase-6	c21872_g1	205	8.44531e-24	14.68	laccase 2 [Lasius niger]
laccase-6	c43537_g1	207	4.79952e-18	8.69	Laccase-22 [Crassostrea gigas]
laccase-6	c12210_g1	2772	0	0	PREDICTED: laccase-5-like [Acyrthosiphon pisum]
laccase-6	c1512_g1	220	1.35828e-07	4.33	PREDICTED: laccase-1-like [Hydra vulgaris]>gi|828219758|ref|XP_012561397.1| PREDICTED: laccase-1-like [Hydra vulgaris]>gi|828219760|ref|XP_012561398.1| PREDICTED: laccase-1-like [Hydra vulgaris]
Aminopeptidase-107	c10820_g1	2414	0	10.21	PREDICTED: xaa-Pro aminopeptidase 2 [Acyrthosiphon pisum]
Aminopeptidase-107	c18892_g1	387	2.72142e-09	4.82	PREDICTED: methionine aminopeptidase 2 isoform X2 [Microplitis demolitor]>gi|607304897|gb|EZA45902.1| methionine aminopeptidase, type II [Microplitis demolitor]
Aminopeptidase-107	c38471_g1	513	4.12856e-80	0.61	PREDICTED: dystrophin, isoforms A/C/F/G/H-like isoform X1 [Acyrthosiphon pisum]
Aminopeptidase-107	c2051_g1	290	--	1.59	--
Aminopeptidase-107	c41599_g1	279	--	3	--
Aminopeptidase-107	c8193_g1	2169	0	3.12	PREDICTED: cyclic nucleotide-gated cation channel alpha-3 [Acyrthosiphon pisum]
Aminopeptidase-107	c14927_g1	2406	0	1.5	PREDICTED: importin subunit beta [Acyrthosiphon pisum]
Aminopeptidase-107	c5446_g1	3103	0	0.74	PREDICTED: thyrotropin-releasing hormone-degrading ectoenzyme-like [Acyrthosiphon pisum]
Aminopeptidase-107	c14764_g1	2247	0	9.13	PREDICTED: acylamino-acid-releasing enzyme-like isoform X2 [Acyrthosiphon pisum]
Aminopeptidase-107	c33403_g1	274	1.75153e-29	24.42	hypothetical protein CAPTEDRAFT_101858, partial [Capitella teleta]
Aminopeptidase-107	c12801_g1	1752	0	75.15	PREDICTED: probable Xaa-Pro aminopeptidase 3 isoform X1 [Acyrthosiphon pisum]
Aminopeptidase-107	c27344_g1	1541	3.20483e-169	8.72	PREDICTED: methionine aminopeptidase 1D, mitochondrial [Acyrthosiphon pisum]
Aminopeptidase-107	c45196_g1	309	1.91382e-62	15.49	PREDICTED: aminopeptidase N isoform X2 [Acyrthosiphon pisum]>gi|641665746|ref|XP_008183490.1| PREDICTED: aminopeptidase N isoform X2 [Acyrthosiphon pisum]
Aminopeptidase-107	c17183_g1	1665	1.04837e-91	97.08	PREDICTED: uncharacterized protein LOC102316339 [Pantholops hodgsonii]
Aminopeptidase-107	c46124_g1	302	1.09707e-44	81.79	PREDICTED: aminopeptidase N isoform X2 [Acyrthosiphon pisum]>gi|641665746|ref|XP_008183490.1| PREDICTED: aminopeptidase N isoform X2 [Acyrthosiphon pisum]
Aminopeptidase-107	c5945_g1	2203	0	4	PREDICTED: endoplasmic reticulum metallopeptidase 1-like [Acyrthosiphon pisum]
Aminopeptidase-107	c35840_g1	236	6.47541e-41	8.74	PREDICTED: methionine aminopeptidase 1, partial [Pogonomyrmex barbatus]
Aminopeptidase-107	c21227_g1	233	--	1.75	--
Aminopeptidase-107	c1557_g1	274	2.02963e-33	85.43	PREDICTED: uncharacterized protein LOC100573736 [Acyrthosiphon pisum]
Aminopeptidase-107	c4772_g1	2375	3.22765e-25	3.87	PREDICTED: methionine aminopeptidase 1-like [Lipotes vexillifer]
Aminopeptidase-107	c12610_g1	2007	0	7.55	PREDICTED: venom dipeptidyl peptidase 4-like [Acyrthosiphon pisum]
Aminopeptidase-107	c12862_g1	1256	0	2.35	PREDICTED: dipeptidyl peptidase 9 [Acyrthosiphon pisum]
Aminopeptidase-107	c4006_g2	429	3.43397e-80	9.29	PREDICTED: endoplasmic reticulum aminopeptidase 2-like [Acyrthosiphon pisum]>gi|641656190|ref|XP_008179877.1| PREDICTED: endoplasmic reticulum aminopeptidase 2-like [Acyrthosiphon pisum]
Aminopeptidase-107	c46367_g1	344	1.14245e-35	5.76	PREDICTED: aminopeptidase N isoform X2 [Acyrthosiphon pisum]>gi|641665746|ref|XP_008183490.1| PREDICTED: aminopeptidase N isoform X2 [Acyrthosiphon pisum]
Aminopeptidase-107	c28505_g1	562	5.39353e-76	186.96	PREDICTED: venom dipeptidyl peptidase 4-like [Acyrthosiphon pisum]
Aminopeptidase-107	c35309_g1	335	3.77658e-12	9.1	putative aminopeptidase N [Toxoplasma gondii p89]
Aminopeptidase-107	c34533_g1	262	1.10647e-39	5.74	PREDICTED: endoplasmic reticulum aminopeptidase 1-like [Acyrthosiphon pisum]
Aminopeptidase-107	c39191_g1	219	1.55995e-25	136.14	unnamed protein product [Vitrella brassicaformis CCMP3155]
Aminopeptidase-107	c15811_g1	1417	0	2.69	PREDICTED: aminopeptidase N [Acyrthosiphon pisum]
Aminopeptidase-107	c14900_g1	1972	0	3.49	PREDICTED: cytosol aminopeptidase-like isoform X2 [Acyrthosiphon pisum]
Aminopeptidase-107	c13803_g1	2567	0	0.5	PREDICTED: methionine aminopeptidase 2 [Acyrthosiphon pisum]
Aminopeptidase-107	c7995_g1	1217	1.56322e-77	3.03	PREDICTED: putative nuclear envelope pore membrane protein POM 121B [Acyrthosiphon pisum]
Aminopeptidase-107	c14594_g1	1683	1.03143e-67	2.01	charged multivesicular body protein 6-A [Acyrthosiphon pisum]>gi|239790851|dbj|BAH71960.1| ACYPI008973 [Acyrthosiphon pisum]
Aminopeptidase-107	c7187_g1	502	5.04055e-74	2.44	PREDICTED: uncharacterized protein LOC100573736 [Acyrthosiphon pisum]
Aminopeptidase-107	c5791_g1	1455	0	0.52	PREDICTED: uncharacterized protein LOC100165139 isoform X2 [Acyrthosiphon pisum]
Aminopeptidase-107	c15294_g1	3819	0	2.58	PREDICTED: aminopeptidase N-like [Acyrthosiphon pisum]
Aminopeptidase-107	c16286_g1	4317	0	6.16	PREDICTED: uncharacterized protein LOC100165139 isoform X2 [Acyrthosiphon pisum]
Aminopeptidase-107	c13799_g1	3008	0	0	PREDICTED: puromycin-sensitive aminopeptidase [Acyrthosiphon pisum]>gi|641676929|ref|XP_008187581.1| PREDICTED: puromycin-sensitive aminopeptidase [Acyrthosiphon pisum]
Aminopeptidase-107	c23907_g1	467	7.4589e-63	3.25	PREDICTED: glutamyl aminopeptidase-like isoform X2 [Acyrthosiphon pisum]
Aminopeptidase-107	c20729_g1	247	4.64309e-09	1.28	hypothetical protein DICPUDRAFT_155235 [Dictyostelium purpureum]>gi|325079157|gb|EGC32771.1| hypothetical protein DICPUDRAFT_155235 [Dictyostelium purpureum]
Aminopeptidase-107	c4969_g1	213	5.08222e-24	1.88	PREDICTED: puromycin-sensitive aminopeptidase isoform X1 [Athalia rosae]
Aminopeptidase-107	c31643_g1	223	1.04455e-37	1.66	PREDICTED: glutamyl aminopeptidase-like isoform X2 [Acyrthosiphon pisum]
Aminopeptidase-107	c34500_g1	318	4.62525e-56	40.09	PREDICTED: aminopeptidase N isoform X2 [Acyrthosiphon pisum]>gi|641665746|ref|XP_008183490.1| PREDICTED: aminopeptidase N isoform X2 [Acyrthosiphon pisum]
Aminopeptidase-107	c5444_g1	222	1.34977e-23	2.69	unnamed protein product [Vitrella brassicaformis CCMP3155]
Aminopeptidase-107	c38372_g1	461	1.99005e-83	0.97	PREDICTED: endoplasmic reticulum aminopeptidase 1-like [Acyrthosiphon pisum]
Aminopeptidase-107	c27731_g1	282	2.03839e-52	27.51	PREDICTED: aminopeptidase N isoform X2 [Acyrthosiphon pisum]>gi|641665746|ref|XP_008183490.1| PREDICTED: aminopeptidase N isoform X2 [Acyrthosiphon pisum]
Aminopeptidase-107	c47141_g1	412	1.23185e-83	0	PREDICTED: methionine aminopeptidase 1 [Microplitis demolitor]
Aminopeptidase-107	c45096_g1	249	8.25715e-09	2.74	puromycin-sensitive aminopeptidase [Saccoglossus kowalevskii]
Aminopeptidase-107	c8660_g1	212	2.12969e-06	0.59	PREDICTED: aminopeptidase N-like isoform X1 [Acyrthosiphon pisum]
Aminopeptidase-107	c20540_g1	380	2.13647e-43	1.49	PREDICTED: aminopeptidase N-like isoform X2 [Acyrthosiphon pisum]
Aminopeptidase-107	c14410_g1	1507	0	1.72	methionine aminopeptidase 1-like [Acyrthosiphon pisum]>gi|239790130|dbj|BAH71647.1| ACYPI008785 [Acyrthosiphon pisum]
Aminopeptidase-107	c7493_g1	456	8.22816e-65	4.88	PREDICTED: venom dipeptidyl peptidase 4-like [Acyrthosiphon pisum]
Aminopeptidase-107	c25165_g1	715	8.55377e-152	0.84	PREDICTED: endoplasmic reticulum metallopeptidase 1-like [Acyrthosiphon pisum]>gi|641671654|ref|XP_008185669.1| PREDICTED: endoplasmic reticulum metallopeptidase 1-like [Acyrthosiphon pisum]
Aminopeptidase-107	c27696_g1	209	1.26142e-28	2.82	PREDICTED: endoplasmic reticulum aminopeptidase 2-like [Acyrthosiphon pisum]>gi|641656190|ref|XP_008179877.1| PREDICTED: endoplasmic reticulum aminopeptidase 2-like [Acyrthosiphon pisum]
Aminopeptidase-107	c20922_g1	216	1.02819e-28	9.02	PREDICTED: glutamyl aminopeptidase-like isoform X1 [Acyrthosiphon pisum]
Aminopeptidase-107	c37217_g1	452	1.8688e-48	1.55	unnamed protein product [Vitrella brassicaformis CCMP3155]
Aminopeptidase-107	c43317_g1	864	2.32936e-132	1.75	PREDICTED: aminopeptidase N isoform X2 [Acyrthosiphon pisum]>gi|641665746|ref|XP_008183490.1| PREDICTED: aminopeptidase N isoform X2 [Acyrthosiphon pisum]
Aminopeptidase-107	c12586_g1	551	1.68774e-34	0	PREDICTED: puromycin-sensitive aminopeptidase [Apis florea]
Aminopeptidase-107	c16525_g1	904	2.47502e-60	4.44	PREDICTED: aminopeptidase N-like [Acyrthosiphon pisum]
Aminopeptidase-107	c39470_g1	622	1.22334e-128	1.48	PREDICTED: endoplasmic reticulum aminopeptidase 1-like [Acyrthosiphon pisum]
Aminopeptidase-107	c43605_g1	288	9.9329e-47	5.04	hypothetical protein, conserved [Eimeria tenella]
Aminopeptidase-107	c34601_g1	226	2.34453e-22	10.37	PREDICTED: aminopeptidase N-like isoform X2 [Acyrthosiphon pisum]
Aminopeptidase-107	c24341_g1	220	9.56321e-26	0.89	PREDICTED: puromycin-sensitive aminopeptidase [Megachile rotundata]
Aminopeptidase-107	c47572_g1	383	2.60157e-75	1.92	PREDICTED: endoplasmic reticulum aminopeptidase 1-like [Acyrthosiphon pisum]
Aminopeptidase-107	c13133_g1	334	1.995e-43	1.18	unnamed protein product [Vitrella brassicaformis CCMP3155]
Aminopeptidase-107	c30540_g1	413	1.17274e-85	2.32	PREDICTED: glutamyl aminopeptidase-like isoform X2 [Acyrthosiphon pisum]
Aminopeptidase-107	c6629_g1	3050	0	1.33	PREDICTED: venom dipeptidyl peptidase 4-like [Acyrthosiphon pisum]
Aminopeptidase-107	c23400_g1	288	6.72544e-39	0.68	PREDICTED: uncharacterized protein LOC100573736 [Acyrthosiphon pisum]
Aminopeptidase-107	c13312_g1	654	4.66621e-28	0.83	PREDICTED: puromycin-sensitive aminopeptidase-like [Plutella xylostella]
Aminopeptidase-107	c37924_g1	348	1.23424e-60	12.14	PREDICTED: glutamyl aminopeptidase-like isoform X2 [Acyrthosiphon pisum]
Aminopeptidase-107	c43158_g1	490	5.7578e-72	0	PREDICTED: leucine aminopeptidase 1-like [Pantholops hodgsonii]
Aminopeptidase-107	c19893_g1	504	7.09556e-102	0.53	PREDICTED: venom dipeptidyl peptidase 4-like [Acyrthosiphon pisum]
Aminopeptidase-107	c2415_g1	3534	0	0.8	PREDICTED: sodium- and chloride-dependent GABA transporter ine-like isoform X1 [Acyrthosiphon pisum]
Aminopeptidase-107	c32504_g1	206	--	3.87	--
Aminopeptidase-107	c14659_g1	3156	0	3.87	PREDICTED: uncharacterized protein LOC100573736 [Acyrthosiphon pisum]
Aminopeptidase-107	c32132_g1	512	3.66271e-79	0.59	PREDICTED: endoplasmic reticulum aminopeptidase 1-like [Acyrthosiphon pisum]
Aminopeptidase-107	c37375_g1	464	2.28807e-64	2.86	PREDICTED: uncharacterized protein LOC100573736 [Acyrthosiphon pisum]
Aminopeptidase-107	c7835_g1	826	6.45746e-18	0.73	PREDICTED: probable ATP-dependent RNA helicase DHX37 [Acyrthosiphon pisum]>gi|641667033|ref|XP_008183939.1| PREDICTED: probable ATP-dependent RNA helicase DHX37 [Acyrthosiphon pisum]
Aminopeptidase-107	c16863_g1	3563	0	0.91	PREDICTED: aminopeptidase N-like isoform X1 [Acyrthosiphon pisum]
Aminopeptidase-107	c42224_g1	278	6.85813e-23	1.49	PREDICTED: cytosol aminopeptidase-like [Orussus abietinus]
Aminopeptidase-107	c22719_g1	271	2.20166e-40	1.27	PREDICTED: glutamyl aminopeptidase-like isoform X2 [Acyrthosiphon pisum]
Aminopeptidase-107	c760_g1	1888	0	0.63	PREDICTED: xaa-Pro dipeptidase [Acyrthosiphon pisum]
Aminopeptidase-107	c16477_g1	3837	0	2.41	aminopeptidase N 3 [Aphis glycines]
Aminopeptidase-107	c3904_g1	2106	0	2.47	PREDICTED: xaa-Pro aminopeptidase 1 [Acyrthosiphon pisum]>gi|641666640|ref|XP_008183804.1| PREDICTED: xaa-Pro aminopeptidase 1 [Acyrthosiphon pisum]
Aminopeptidase-107	c14230_g1	3963	0	0.96	PREDICTED: LOW QUALITY PROTEIN: aminopeptidase N-like [Acyrthosiphon pisum]
Aminopeptidase-107	c17980_g1	1288	0	2.76	PREDICTED: LOW QUALITY PROTEIN: leukotriene A-4 hydrolase [Acyrthosiphon pisum]
Aminopeptidase-107	c37329_g1	231	1.34595e-06	1.05	hypothetical protein CAPTEDRAFT_150577 [Capitella teleta]
Aminopeptidase-107	c39503_g1	274	1.26078e-07	1.03	PREDICTED: glutamyl aminopeptidase-like isoform X2 [Acyrthosiphon pisum]
Aminopeptidase-107	c17668_g1	596	9.77325e-67	1.3	PREDICTED: glutamyl aminopeptidase-like isoform X1 [Acyrthosiphon pisum]
Aminopeptidase-107	c45903_g1	244	2.08965e-07	0.51	peptidase family m1 domain containing protein [Acanthamoeba castellanii str. Neff]>gi|440796331|gb|ELR17440.1| peptidase family m1 domain containing protein [Acanthamoeba castellanii str. Neff]
Aminopeptidase-107	c3777_g1	365	6.48144e-13	2286.69	unnamed protein product [Vitrella brassicaformis CCMP3155]
Aminopeptidase-107	c4006_g1	341	6.02571e-52	0	PREDICTED: endoplasmic reticulum aminopeptidase 2-like [Acyrthosiphon pisum]>gi|641656190|ref|XP_008179877.1| PREDICTED: endoplasmic reticulum aminopeptidase 2-like [Acyrthosiphon pisum]
Aminopeptidase-107	c16397_g2	1264	7.17e-119	0	PREDICTED: probable inactive tRNA-specific adenosine deaminase-like protein 3 [Acyrthosiphon pisum]
Aminopeptidase-107	c14762_g1	2989	0	16.6	PREDICTED: aminopeptidase N-like [Acyrthosiphon pisum]
Aminopeptidase-107	c39246_g1	526	1.27597e-102	1.16	PREDICTED: [Pyruvate dehydrogenase [acetyl-transferring]]-phosphatase 1, mitochondrial isoform X1 [Acyrthosiphon pisum]
Aminopeptidase-107	c740_g1	268	2.07257e-12	1.46	aspartyl aminopeptidase [Capsaspora owczarzaki ATCC 30864]
Aminopeptidase-107	c16296_g1	2025	0	1.25	PREDICTED: RNA-binding protein Nova-1 isoform X1 [Acyrthosiphon pisum]>gi|641654021|ref|XP_008179030.1| PREDICTED: RNA-binding protein Nova-1 isoform X1 [Acyrthosiphon pisum]
Aminopeptidase-107	c35842_g1	241	6.49372e-34	7.11	PREDICTED: endoplasmic reticulum aminopeptidase 1-like [Acyrthosiphon pisum]
Aminopeptidase-107	c44378_g1	250	1.79245e-07	54.67	metallopeptidase family M24 protein [Tetrahymena thermophila SB210]>gi|89305129|gb|EAS03117.1| metallopeptidase family M24 protein [Tetrahymena thermophila SB210]
Aminopeptidase-107	c23227_g1	414	1.79499e-39	1.16	PREDICTED: uncharacterized protein LOC100573736 [Acyrthosiphon pisum]
Aminopeptidase-107	c5667_g1	450	--	1.71	--
Aminopeptidase-107	c5528_g1	433	1.39125e-70	0.52	PREDICTED: puromycin-sensitive aminopeptidase-like protein [Nomascus leucogenys]
Aminopeptidase-107	c43467_g1	385	8.98321e-28	10.77	predicted protein [Nematostella vectensis]>gi|156224492|gb|EDO45317.1| predicted protein [Nematostella vectensis]
Aminopeptidase-107	c28828_g1	494	1.22784e-81	21.03	PREDICTED: LOW QUALITY PROTEIN: leukotriene A-4 hydrolase [Acyrthosiphon pisum]
Aminopeptidase-107	c12555_g1	1879	0	2889.36	aminopeptidase-like 1 [Acyrthosiphon pisum]
Aminopeptidase-107	c32405_g1	243	2.38877e-09	3.05	PREDICTED: puromycin-sensitive aminopeptidase-like [Ceratitis capitata]
Aminopeptidase-107	c19314_g1	305	6.7988e-46	0	PREDICTED: aminopeptidase N isoform X2 [Acyrthosiphon pisum]>gi|641665746|ref|XP_008183490.1| PREDICTED: aminopeptidase N isoform X2 [Acyrthosiphon pisum]
Vitellogenin-4	c15825_g2	1553	0	16.31	PREDICTED: vitellogenin receptor-like [Acyrthosiphon pisum]
Vitellogenin-4	c16884_g1	4447	0	7.87	PREDICTED: vitellogenin-6 [Acyrthosiphon pisum]
Vitellogenin-4	c15825_g1	628	1.93206e-60	31.06	PREDICTED: vitellogenin receptor-like [Acyrthosiphon pisum]
Vitellogenin-4	c17533_g1	205	8.6257e-11	23.52	vitellogenin 1, partial [Triatoma infestans]
