# Supplementary material for: De novo characterization of the pine aphid Cinara pinitabulaeformis Zhang et Zhang transcriptome and analysis of genes relevant to pesticides
Source: PLoS One. 2017 Jun 1;12(6):e0178496. doi: 10.1371/journal.pone.0178496 (PMC5453536; doi:10.1371/journal.pone.0178496)
Supplement: S5 Table — (XLSX) [file pone.0178496.s005.xlsx]

## Sheet: Sheet1
S5 Table. Heat shock protein genes identified in Cinara pinitabulaeformis Zhang et Zhang transcriptome
Genes	Gene Length	Read_count(CP)	RPKM/FPKM(CP)	NR Description	NT Description	KO Description	Swissprot Description	PFAM description	MF Description	KOG Description
c6834_g2	876	0	0	zinc finger protein-like [Acyrthosiphon pisum]>gi|239789225|dbj|BAH71250.1| ACYPI000340 [Acyrthosiphon pisum]	Acyrthosiphon pisum zinc finger protein-like (LOC100158923), mRNA	cellular nucleic acid-binding protein	DNA-binding protein HEXBP OS=Leishmania major GN=HEXBP PE=3 SV=1	DnaJ central domain//Zinc knuckle	unfolded protein binding//metal ion binding//nucleic acid binding//heat shock protein binding//zinc ion binding	E3 ubiquitin ligase interacting with arginine methyltransferase
c16783_g2	6419	2	1.52	PREDICTED: endoplasmin [Acyrthosiphon pisum]	PREDICTED: Acyrthosiphon pisum endoplasmin (LOC100169283), mRNA	heat shock protein 90kDa beta	Endoplasmin OS=Canis familiaris GN=HSP90B1 PE=1 SV=1	NUDIX domain//Dystroglycan (Dystrophin-associated glycoprotein 1)//Hsp90 protein//short chain dehydrogenase//3-hydroxyacyl-CoA dehydrogenase, NAD binding domain	oxidoreductase activity//ATP binding//hydrolase activity//unfolded protein binding//3-hydroxyacyl-CoA dehydrogenase activity	Endoplasmic reticulum glucose-regulated protein (GRP94/endoplasmin), HSP90 family
c2544_g1	590	275	13.51	--	PREDICTED: Malus x domestica small heat shock protein, chloroplastic-like (LOC103452075), mRNA	--	25.3 kDa heat shock protein, chloroplastic OS=Arabidopsis thaliana GN=HSP25.3 PE=2 SV=1	--	--	--
c29044_g1	287	166	4.39	heat shock protein 90 [Apis mellifera]	--	molecular chaperone HtpG	Putative heat shock protein HSP 90-beta 2 OS=Homo sapiens GN=HSP90AB2P PE=1 SV=2	--	--	Molecular chaperone (HSP90 family)
c16080_g1	1163	2	4.73	rhodanese homology domain-containing protein [Acyrthosiphon pisum]>gi|241896883|ref|NP_001155913.1| rhodanese homology domain-containing protein [Acyrthosiphon pisum]>gi|239799369|dbj|BAH70608.1| ACYPI002826 [Acyrthosiphon pisum]	--	--	Heat shock protein 67B2 OS=Drosophila melanogaster GN=Hsp67Bb PE=2 SV=1	--	--	Rhodanese-related sulfurtransferase
c1122_g1	420	229	7.22	PREDICTED: heat shock protein DDB_G0288861 [Acyrthosiphon pisum]>gi|641651687|ref|XP_008190229.1| PREDICTED: heat shock protein DDB_G0288861 [Acyrthosiphon pisum]>gi|641651689|ref|XP_008190230.1| PREDICTED: heat shock protein DDB_G0288861 [Acyrthosiphon pisum]>gi|641651691|ref|XP_008190231.1| PREDICTED: heat shock protein DDB_G0288861 [Acyrthosiphon pisum]	PREDICTED: Acyrthosiphon pisum heat shock protein DDB_G0288861 (LOC100159948), transcript variant X1, mRNA	--	Protein bric-a-brac 1 OS=Drosophila melanogaster GN=bab1 PE=2 SV=2	BTB/POZ domain	protein binding	Proteins containing BTB/POZ and Kelch domains, involved in regulatory/signal transduction processes
c28793_g1	218	1478	23.03	SJCHGC06661 protein [Schistosoma japonicum]>gi|226472982|emb|CAX71177.1| putative Stress-induced-phosphoprotein 1 [Schistosoma japonicum]	--	stress-induced-phosphoprotein 1	Heat shock protein STI1 OS=Saccharomyces cerevisiae (strain ATCC 204508 / S288c) GN=STI1 PE=1 SV=1	Tetratricopeptide repeat//TPR repeat//Tetratricopeptide repeat	protein binding	Molecular co-chaperone STI1
c33193_g1	257	5	1.41	--	--	--	30 kDa heat shock protein OS=Neurospora crassa (strain ATCC 24698 / 74-OR23-1A / CBS 708.71 / DSM 1257 / FGSC 987) GN=hsp30 PE=3 SV=1	--	--	--
c29580_g1	267	59691	2560.17	heat shock protein, partial [Phenacoccus solenopsis]	PREDICTED: Apis dorsata 60 kDa heat shock protein, mitochondrial-like (LOC102675614), mRNA	chaperonin GroEL	60 kDa heat shock protein, mitochondrial OS=Drosophila melanogaster GN=Hsp60 PE=1 SV=3	TCP-1/cpn60 chaperonin family	ATP binding	Mitochondrial chaperonin, Cpn60/Hsp60p
c16898_g1	1513	7	1.45	PREDICTED: dnaJ homolog subfamily A member 1 [Tribolium castaneum]>gi|270001716|gb|EEZ98163.1| hypothetical protein TcasGA2_TC000590 [Tribolium castaneum]	PREDICTED: Malus x domestica dnaJ protein homolog (LOC103438785), mRNA	DnaJ homolog subfamily A member 2	DnaJ protein homolog OS=Cucumis sativus GN=DNAJ1 PE=2 SV=1	DnaJ central domain//Hydrogenase/urease nickel incorporation, metallochaperone, hypA	nickel cation binding//unfolded protein binding//heat shock protein binding//binding	Molecular chaperone (DnaJ superfamily)
c10096_g2	275	4	1.19	--	PREDICTED: Pyrus x bretschneideri 18.2 kDa class I heat shock protein-like (LOC103942700), mRNA	--	--	--	--	--
c35320_g1	559	7	2.23	Heat shock protein 92 [Oxytricha trifallax]	PREDICTED: Malus x domestica endoplasmin homolog (LOC103440248), mRNA	heat shock protein 90kDa beta	Endoplasmin homolog OS=Hordeum vulgare PE=2 SV=1	Hsp90 protein//Homing endonuclease	DNA binding//ATP binding//endonuclease activity//unfolded protein binding	Endoplasmic reticulum glucose-regulated protein (GRP94/endoplasmin), HSP90 family
c5839_g1	411	5	1.71	Heat shock protein DnaJ domain containing protein [Haemonchus contortus]	PREDICTED: Malus x domestica uncharacterized LOC103405851 (LOC103405851), mRNA	DnaJ homolog subfamily A member 3	Chaperone protein DnaJ OS=Carboxydothermus hydrogenoformans (strain ATCC BAA-161 / DSM 6008 / Z-2901) GN=dnaJ PE=3 SV=1	--	--	Molecular chaperone (DnaJ superfamily)
c46922_g1	279	12	2.23	PREDICTED: LOW QUALITY PROTEIN: heat shock protein 68-like [Acyrthosiphon pisum]	PREDICTED: Acyrthosiphon pisum heat shock protein 68-like (LOC100167145), mRNA	heat shock 70kDa protein 1/8	Major heat shock 70 kDa protein Ab OS=Drosophila melanogaster GN=Hsp70Ab PE=2 SV=3	MreB/Mbl protein//GTP cyclohydrolase I feedback regulatory protein (GFRP)	--	Molecular chaperones HSP70/HSC70, HSP70 superfamily
c14787_g1	1073	6	2.06	putative heat shock protein-70kDa, partial [Hirudo medicinalis]	Malus domestica heat shock cognate 70 kDa protein 2-like (LOC103435013), mRNA >gnl|BL_ORD_ID|374273 Malus domestica high molecular weight heat shock protein (Hsp2) mRNA, complete cds	heat shock 70kDa protein 1/8	Probable mediator of RNA polymerase II transcription subunit 37c OS=Arabidopsis thaliana GN=MED37C PE=1 SV=1	EF-hand domain pair	calcium ion binding	Molecular chaperones HSP70/HSC70, HSP70 superfamily
c21407_g1	262	560	10.9	ATP-dependent Clp protease ATP-binding protein subunit ClpB [Angomonas deanei]>gi|528271033|gb|EPY41693.1| ATP-dependent Clp protease ATP-binding protein subunit ClpB [Angomonas deanei]	--	--	Heat shock protein hsp98 OS=Neurospora crassa (strain ATCC 24698 / 74-OR23-1A / CBS 708.71 / DSM 1257 / FGSC 987) GN=hsp98 PE=1 SV=2	--	--	Chaperone HSP104 and related ATP-dependent Clp proteases
c36719_g1	336	4	1.51	hypothetical protein H696_00594 [Fonticula alba]>gi|627951257|gb|KCV73046.1| hypothetical protein H696_00594 [Fonticula alba]	Verticillium dahliae VdLs.17 heat shock protein Hsp88 partial mRNA	heat shock protein 110kDa	Heat shock protein hsp88 OS=Neurospora crassa (strain ATCC 24698 / 74-OR23-1A / CBS 708.71 / DSM 1257 / FGSC 987) GN=hsp88 PE=1 SV=1	--	--	Molecular chaperones HSP105/HSP110/SSE1, HSP70 superfamily
c17680_g1	716	13	2.92	mitochondrial import inner membrane translocase subunit TIM14-like precursor [Acyrthosiphon pisum]>gi|239790007|dbj|BAH71593.1| ACYPI007001 [Acyrthosiphon pisum]	--	DnaJ homolog subfamily C member 19	Mitochondrial import inner membrane translocase subunit TIM14 OS=Drosophila melanogaster GN=Tim14 PE=3 SV=2	Predicted permease YjgP/YjgQ family	heat shock protein binding	Molecular chaperone (DnaJ superfamily)
c37678_g1	445	6485	116.49	--	PREDICTED: Malus x domestica uncharacterized LOC103448094 (LOC103448094), mRNA	--	--	zinc RING finger of MSL2//DnaJ central domain	heat shock protein binding//ubiquitin protein ligase activity//unfolded protein binding	--
c39065_g1	267	6	7.64	stress induced phosphoprotein 1 [Echinococcus granulosus]	Fusarium fujikuroi IMI 58289 draft genome, chromosome FFUJ_chr01	stress-induced-phosphoprotein 1	Heat shock protein STI1 OS=Saccharomyces cerevisiae (strain ATCC 204508 / S288c) GN=STI1 PE=1 SV=1	Tetratricopeptide repeat//TPR repeat//Tetratricopeptide repeat//Tetratricopeptide repeat//Tetratricopeptide repeat//Tetratricopeptide repeat	protein binding	Molecular co-chaperone STI1
c31819_g1	898	159	3.14	PREDICTED: heat shock protein 67B2-like isoform X1 [Acyrthosiphon pisum]	--	--	Thiosulfate sulfurtransferase/rhodanese-like domain-containing protein 3 OS=Mus musculus GN=Tstd3 PE=1 SV=1	--	--	Rhodanese-related sulfurtransferase
c4197_g1	940	55	2.57	heat shock protein cognate 3 precursor [Acyrthosiphon pisum]>gi|641668226|ref|XP_008184380.1| PREDICTED: heat shock protein cognate 3 isoform X1 [Acyrthosiphon pisum]	PREDICTED: Acyrthosiphon pisum heat shock protein cognate 3 (Hsc70-3), transcript variant X1, mRNA	heat shock 70kDa protein 5	Heat shock 70 kDa protein cognate 3 OS=Drosophila melanogaster GN=Hsc70-3 PE=2 SV=2	MreB/Mbl protein	--	Molecular chaperones GRP78/BiP/KAR2, HSP70 superfamily
c37065_g1	621	12	1.34	putative heat shock protein-70kDa, partial [Hirudo medicinalis]	PREDICTED: Pyrus x bretschneideri probable mediator of RNA polymerase II transcription subunit 37e (LOC103931072), mRNA	heat shock 70kDa protein 1/8	Heat shock cognate 70 kDa protein 2 OS=Solanum lycopersicum GN=HSC-2 PE=2 SV=1	EF-hand domain pair	calcium ion binding	Molecular chaperones HSP70/HSC70, HSP70 superfamily
c26029_g1	213	111	5.32	heat shock protein cognate 70 [Bombus terrestris]	PREDICTED: Astyanax mexicanus heat shock 70 kDa protein-like (LOC103043955), mRNA	heat shock 70kDa protein 1/8	Heat shock protein SSA2 OS=Saccharomyces cerevisiae (strain ATCC 204508 / S288c) GN=SSA2 PE=1 SV=3	MreB/Mbl protein//Hydantoinase/oxoprolinase	hydrolase activity	Molecular chaperones HSP70/HSC70, HSP70 superfamily
c12376_g1	353	18	2.65	heat shock protein 60, putative [Perkinsus marinus ATCC 50983]>gi|239865761|gb|EEQ98399.1| heat shock protein 60, putative [Perkinsus marinus ATCC 50983]	PREDICTED: Malus x domestica ruBisCO large subunit-binding protein subunit alpha-like (LOC103423221), mRNA	chaperonin GroEL	RuBisCO large subunit-binding protein subunit alpha (Fragment) OS=Ricinus communis PE=2 SV=1	TCP-1/cpn60 chaperonin family	ATP binding	Mitochondrial chaperonin, Cpn60/Hsp60p
c19184_g1	264	805	19.88	hsp97-like protein [Capsaspora owczarzaki ATCC 30864]	--	heat shock 70kDa protein 4	Heat shock protein homolog pss1 OS=Schizosaccharomyces pombe (strain 972 / ATCC 24843) GN=pss1 PE=1 SV=2	--	--	Molecular chaperones HSP105/HSP110/SSE1, HSP70 superfamily
c4330_g1	223	55	4.21	--	PREDICTED: Malus x domestica 15.7 kDa heat shock protein, peroxisomal-like (LOC103445871), mRNA	--	15.7 kDa heat shock protein, peroxisomal OS=Arabidopsis thaliana GN=HSP15.7 PE=2 SV=1	--	--	--
c31820_g1	274	38	1.83	PREDICTED: heat shock protein DDB_G0288861 [Acyrthosiphon pisum]>gi|641651687|ref|XP_008190229.1| PREDICTED: heat shock protein DDB_G0288861 [Acyrthosiphon pisum]>gi|641651689|ref|XP_008190230.1| PREDICTED: heat shock protein DDB_G0288861 [Acyrthosiphon pisum]>gi|641651691|ref|XP_008190231.1| PREDICTED: heat shock protein DDB_G0288861 [Acyrthosiphon pisum]	--	--	--	helix-turn-helix, Psq domain//Glutamate-cysteine ligase family 2(GCS2)	glutamate-cysteine ligase activity//DNA binding	--
c12886_g1	344	1156	92.07	putative heat shock protein hsp20, partial [Hirudo medicinalis]	PREDICTED: Malus x domestica 17.3 kDa class II heat shock protein-like (LOC103428726), mRNA	--	17.9 kDa class II heat shock protein OS=Glycine max GN=HSP17.9-D PE=3 SV=1	--	--	--
c3700_g1	588	35	3.35	PREDICTED: 10 kDa heat shock protein, mitochondrial isoform X1 [Fopius arisanus]	PREDICTED: Microplitis demolitor 10 kDa heat shock protein, mitochondrial (LOC103578046), mRNA	chaperonin GroES	10 kDa heat shock protein, mitochondrial OS=Schistosoma japonicum GN=SJCHGC01960 PE=3 SV=2	Chaperonin 10 Kd subunit	--	Mitochondrial chaperonin
c43970_g1	414	36	1.86	heat shock protein gp96 precursor [Strongylocentrotus purpuratus]>gi|27803586|gb|AAO21341.1| heat shock protein gp96 [Strongylocentrotus purpuratus]	PREDICTED: Malus x domestica endoplasmin homolog (LOC103440248), mRNA	heat shock protein 90kDa beta	Endoplasmin homolog OS=Catharanthus roseus GN=HSP90 PE=2 SV=1	Hsp90 protein	unfolded protein binding//ATP binding	Endoplasmic reticulum glucose-regulated protein (GRP94/endoplasmin), HSP90 family
c21064_g1	311	190	8.15	PREDICTED: endoplasmin [Fopius arisanus]	--	heat shock protein 90kDa beta	Endoplasmin OS=Mus musculus GN=Hsp90b1 PE=1 SV=2	Hsp90 protein	unfolded protein binding//ATP binding	Endoplasmic reticulum glucose-regulated protein (GRP94/endoplasmin), HSP90 family
c23511_g1	312	3717	215.23	heat shock protein [Polysphondylium pallidum PN500]	Aspergillus niger CBS 513.88 protein import protein mas5, mRNA	DnaJ homolog subfamily A member 1	Mitochondrial protein import protein mas5 OS=Schizosaccharomyces pombe (strain 972 / ATCC 24843) GN=mas5 PE=3 SV=1	Adenylate cyclase associated (CAP) N terminal//DnaJ central domain	unfolded protein binding//actin binding//heat shock protein binding	Molecular chaperone (DnaJ superfamily)
c4856_g1	1108	71	3.31	PREDICTED: dnaJ homolog 1, mitochondrial-like [Plutella xylostella]	Blochmannia floridanus complete genome	--	Chaperone protein DnaJ OS=Serratia proteamaculans (strain 568) GN=dnaJ PE=3 SV=1	DnaJ central domain//Hydrogenase/urease nickel incorporation, metallochaperone, hypA//LisH	heat shock protein binding//protein binding//nickel cation binding//unfolded protein binding	Molecular chaperone (DnaJ superfamily)
c16724_g2	301	2	1.06	RecName: Full=Heat shock 70 kDa protein; Short=HSP70, partial [Onchocerca volvulus]>gi|159887|gb|AAA29417.1| heat shock protein 70, partial [Onchocerca volvulus]	heat shock protein 70=allergenic polypeptide {C-terminal, variable region} [Cladosporium herbarum, IMI 96220, mRNA Partial, 1061 nt]	heat shock 70kDa protein 1/8	Heat shock 70 kDa protein (Fragment) OS=Penicillium citrinum GN=HSP70 PE=1 SV=1	--	--	Molecular chaperones HSP70/HSC70, HSP70 superfamily
c28109_g1	245	5	0.87	heat shock protein 60 [Salpingoeca rosetta]>gi|326432675|gb|EGD78245.1| heat shock protein 60 [Salpingoeca rosetta]	Colletotrichum gloeosporioides Nara gc5 heat shock protein mitochondrial precursor (CGGC5_3666), partial mRNA	chaperonin GroEL	Heat shock protein 60 OS=Emericella nidulans (strain FGSC A4 / ATCC 38163 / CBS 112.46 / NRRL 194 / M139) GN=hsp60 PE=1 SV=1	--	ATP binding	Mitochondrial chaperonin, Cpn60/Hsp60p
c5039_g1	1055	2	10.71	Unknown (protein for IMAGE:3584589), partial [Mus musculus]	PREDICTED: Malus x domestica heat shock protein 83-like (LOC103443172), mRNA	molecular chaperone HtpG	Heat shock protein 82 (Fragment) OS=Nicotiana tabacum GN=HSP82 PE=2 SV=1	Hsp90 protein	unfolded protein binding//ATP binding	Molecular chaperone (HSP90 family)
c43039_g1	265	8427	72.43	heat shock 70 kda protein 4l-like protein, partial [Lasius niger]	--	heat shock protein 110kDa	--	--	--	--
c35494_g1	292	68	2.08	PREDICTED: 60 kDa heat shock protein, mitochondrial-like [Athalia rosae]	--	chaperonin GroEL	63 kDa chaperonin, mitochondrial OS=Heliothis virescens PE=1 SV=1	TCP-1/cpn60 chaperonin family	ATP binding	Mitochondrial chaperonin, Cpn60/Hsp60p
c14897_g1	1411	6750	285.45	uncharacterized protein LOC100167006 [Acyrthosiphon pisum]>gi|239792205|dbj|BAH72470.1| ACYPI007831 [Acyrthosiphon pisum]	Acyrthosiphon pisum dnaJ homolog subfamily C member 17-like (LOC100167006), mRNA >gnl|BL_ORD_ID|6896130 Acyrthosiphon pisum ACYPI007831 mRNA, clone: 415C15, complete cds, full-insert cDNA sequence based on the ESTs (5'-EST:FF314173, 3'-EST:FF315270)	--	DnaJ homolog subfamily C member 17 OS=Bos taurus GN=DNAJC17 PE=2 SV=1	RNA recognition motif. (a.k.a. RRM, RBD, or RNP domain)	unfolded protein binding//nucleotide binding//heat shock protein binding//nucleic acid binding	Molecular chaperone (DnaJ superfamily)
c7481_g1	323	50	3.93	hypothetical protein CAPTEDRAFT_160845 [Capitella teleta]	Oryza sativa Japonica Group cDNA clone:002-170-A04, full insert sequence	DnaJ homolog subfamily A member 2	Mitochondrial protein import protein mas5 OS=Schizosaccharomyces pombe (strain 972 / ATCC 24843) GN=mas5 PE=3 SV=1	DnaJ central domain	unfolded protein binding//heat shock protein binding	Molecular chaperone (DnaJ superfamily)
c12646_g2	442	11752	219.52	PREDICTED: heat shock 70 kDa protein 4-like, partial [Plutella xylostella]	Neofusicoccum parvum UCRNP2 putative hsp70 chaperone protein mRNA	--	Heat shock protein SSB OS=Ashbya gossypii (strain ATCC 10895 / CBS 109.51 / FGSC 9923 / NRRL Y-1056) GN=SSB PE=3 SV=3	MreB/Mbl protein	--	Molecular chaperones HSP70/HSC70, HSP70 superfamily
c10403_g1	224	0	0	--	PREDICTED: Malus x domestica 18.1 kDa class I heat shock protein-like (LOC103406608), mRNA	--	18.1 kDa class I heat shock protein OS=Arabidopsis thaliana GN=HSP18.1 PE=2 SV=1	--	--	--
c40439_g1	682	1470	119.01	hypothetical protein NEMVEDRAFT_v1g156025 [Nematostella vectensis]>gi|156196972|gb|EDO25911.1| predicted protein [Nematostella vectensis]	--	--	Small heat shock protein ibp OS=Buchnera aphidicola subsp. Acyrthosiphon pisum (strain APS) GN=ibp PE=3 SV=1	--	--	--
c4965_g1	472	1426	36.87	PREDICTED: heat shock protein 68-like [Acyrthosiphon pisum]	Lottia gigantea hypothetical protein mRNA	heat shock 70kDa protein 1/8	Heat shock protein 68 OS=Drosophila melanogaster GN=Hsp68 PE=1 SV=1	EF-hand domain pair	calcium ion binding	Molecular chaperones HSP70/HSC70, HSP70 superfamily
c39161_g1	377	1	1.72	heat shock protein 70 [Neoceratodus forsteri]	PREDICTED: Malus x domestica heat shock 70 kDa protein (LOC103446880), transcript variant X2, mRNA >gnl|BL_ORD_ID|19881663 PREDICTED: Malus x domestica heat shock 70 kDa protein (LOC103446880), transcript variant X3, mRNA	--	Probable mediator of RNA polymerase II transcription subunit 37c OS=Arabidopsis thaliana GN=MED37C PE=1 SV=1	--	--	Molecular chaperones HSP70/HSC70, HSP70 superfamily
c46956_g1	300	2	4.88	--	--	--	--	Heat shock protein 9/12	--	--
c30470_g1	260	3	0.66	--	PREDICTED: Malus x domestica small heat shock protein, chloroplastic-like (LOC103452075), mRNA	--	--	--	--	--
c10927_g1	369	2	1.83	putative heat shock protein hsp20, partial [Hirudo medicinalis]	PREDICTED: Malus x domestica 17.9 kDa class II heat shock protein-like (LOC103440885), mRNA	--	17.9 kDa class II heat shock protein OS=Glycine max GN=HSP17.9-D PE=3 SV=1	--	--	--
c10804_g1	2753	5	2.53	PREDICTED: heat shock protein 83-like [Acyrthosiphon pisum]	PREDICTED: Acyrthosiphon pisum heat shock protein 83-like (LOC100160736), mRNA	molecular chaperone HtpG	Heat shock protein 83 OS=Bombyx mori GN=Hsp83 PE=1 SV=1	Hsp90 protein//Ribosomal protein S20	RNA binding//unfolded protein binding//structural constituent of ribosome//ATP binding	Molecular chaperone (HSP90 family)
c8489_g1	262	3	1.03	heat shock protein 70 [Crassostrea madrasensis]	Setosphaeria turcica Et28A hypothetical protein mRNA	heat shock 70kDa protein 1/8	78 kDa glucose-regulated protein homolog OS=Neurospora crassa (strain ATCC 24698 / 74-OR23-1A / CBS 708.71 / DSM 1257 / FGSC 987) GN=grp78 PE=3 SV=3	--	--	Molecular chaperones GRP78/BiP/KAR2, HSP70 superfamily
c12646_g1	344	5	0.59	heat shock protein 70, partial [Benthomodiolus sp. South Atlantic]	Baudoinia compniacensis UAMH 10762 hypothetical protein partial mRNA	heat shock 70kDa protein 1/8	78 kDa glucose-regulated protein homolog OS=Aspergillus niger GN=bipA PE=2 SV=1	MreB/Mbl protein	--	Molecular chaperones GRP78/BiP/KAR2, HSP70 superfamily
c16724_g4	455	2	0.94	heat shock protein 70, partial [Isognomon nucleus]	Pseudogymnoascus destructans 20631-21 heat shock protein SSB1 mRNA	heat shock 70kDa protein 1/8	Heat shock protein SSB1 OS=Candida albicans (strain WO-1) GN=SSB1 PE=3 SV=2	FGGY family of carbohydrate kinases, C-terminal domain//MreB/Mbl protein//HAUS augmin-like complex subunit 5	phosphotransferase activity, alcohol group as acceptor	Molecular chaperones HSP70/HSC70, HSP70 superfamily
c5253_g1	293	2	2.58	putative small heat shock protein [Graphocephala atropunctata]	--	crystallin, alpha B	Alpha-crystallin B chain OS=Gallus gallus GN=CRYAB PE=2 SV=2	--	--	Alpha crystallins
c17689_g1	1751	3	12.99	heat shock protein cognate 3 precursor [Acyrthosiphon pisum]>gi|641668226|ref|XP_008184380.1| PREDICTED: heat shock protein cognate 3 isoform X1 [Acyrthosiphon pisum]	PREDICTED: Acyrthosiphon pisum heat shock protein cognate 3 (Hsc70-3), transcript variant X1, mRNA	heat shock 70kDa protein 5	Heat shock 70 kDa protein cognate 3 OS=Drosophila melanogaster GN=Hsc70-3 PE=2 SV=2	FGGY family of carbohydrate kinases, C-terminal domain	phosphotransferase activity, alcohol group as acceptor	Molecular chaperones GRP78/BiP/KAR2, HSP70 superfamily
c28712_g1	360	1	0.38	heat shock protein family protein [Stylonychia lemnae]	--	DnaJ homolog subfamily A member 1	DnaJ protein homolog 2 OS=Allium porrum GN=LDJ2 PE=2 SV=1	Hydrogenase/urease nickel incorporation, metallochaperone, hypA//Wax ester synthase-like Acyl-CoA acyltransferase domain//DnaJ central domain	heat shock protein binding//nickel cation binding//unfolded protein binding//diacylglycerol O-acyltransferase activity	Molecular chaperone (DnaJ superfamily)
c21104_g1	247	4	3.8	hypothetical protein, variant [Fonticula alba]>gi|627951258|gb|KCV73047.1| hypothetical protein, variant [Fonticula alba]	--	heat shock 70kDa protein 4	Heat shock protein hsp88 OS=Neurospora crassa (strain ATCC 24698 / 74-OR23-1A / CBS 708.71 / DSM 1257 / FGSC 987) GN=hsp88 PE=1 SV=1	--	--	Molecular chaperones HSP105/HSP110/SSE1, HSP70 superfamily
c15034_g2	1822	6	1.07	PREDICTED: glutaredoxin domain-containing cysteine-rich protein CG12206-like [Acyrthosiphon pisum]	PREDICTED: Acyrthosiphon pisum glutaredoxin domain-containing cysteine-rich protein CG12206-like (LOC100169574), mRNA	glutaredoxin domain-containing cysteine-rich protein 1	Glutaredoxin domain-containing cysteine-rich protein CG31559 OS=Drosophila melanogaster GN=CG31559 PE=1 SV=2	Glutaredoxin//DnaJ central domain	heat shock protein binding//protein disulfide oxidoreductase activity//unfolded protein binding//electron carrier activity	Glutaredoxin-related protein
c16973_g1	1244	7	0.95	putative small heat shock protein [Graphocephala atropunctata]	--	crystallin, alpha B	Alpha-crystallin B chain OS=Gallus gallus GN=CRYAB PE=2 SV=2	Alpha crystallin A chain, N terminal	structural constituent of eye lens	Alpha crystallins
c19932_g1	305	3	3.33	heat shock protein 70, partial [Siniperca chuatsi]	PREDICTED: Malus x domestica heat shock 70 kDa protein (LOC103417343), transcript variant X1, mRNA	--	Heat shock 70 kDa protein OS=Glycine max GN=HSP70 PE=3 SV=1	--	--	Molecular chaperones HSP70/HSC70, HSP70 superfamily
c11026_g2	1147	3	1.4	ACYPI007111 [Acyrthosiphon pisum]	--	--	--	Heat shock protein 9/12	--	--
c12_g1	333	14	1.53	60 kDa heat shock protein, mitochondrial precursor [Salmo salar]	PREDICTED: Malus x domestica ruBisCO large subunit-binding protein subunit alpha (LOC103447911), mRNA	chaperonin GroEL	RuBisCO large subunit-binding protein subunit alpha, chloroplastic OS=Pisum sativum PE=1 SV=2	TCP-1/cpn60 chaperonin family	ATP binding	Mitochondrial chaperonin, Cpn60/Hsp60p
c16495_g1	1128	0	0	putative small heat shock protein [Maconellicoccus hirsutus]	--	crystallin, alpha B	Alpha-crystallin B chain OS=Pongo abelii GN=CRYAB PE=2 SV=1	--	--	Alpha crystallins
c13989_g1	384	4952	60.96	chaperonine protein HSP60 [Brugia malayi]	Neofusicoccum parvum UCRNP2 putative heat shock protein mitochondrial precursor protein mRNA	chaperonin GroEL	Heat shock protein 60 OS=Emericella nidulans (strain FGSC A4 / ATCC 38163 / CBS 112.46 / NRRL 194 / M139) GN=hsp60 PE=1 SV=1	TCP-1/cpn60 chaperonin family	ATP binding	Mitochondrial chaperonin, Cpn60/Hsp60p
c28614_g1	328	2	2.96	PREDICTED: heat shock protein 83 [Cerapachys biroi]>gi|607355511|gb|EZA50089.1| Heat shock protein HSP 90-alpha [Cerapachys biroi]	Adineta vaga glycoprotein gene, partial cds; and hypothetical proteins, DUF288 containing protein, hypothetical protein, methionine sulfoxide reductase, strabismus, S/T/Y kinase, integral membrane protein, plasma membrane calcium ATPase, myosin alkali light chain, hypothetical protein, hsp82, hypothetical protein, DUF288 containing protein, hypothetical protein, saicars, IBR containing protein, h…	molecular chaperone HtpG	Heat shock protein HSP 90-alpha OS=Gallus gallus GN=HSP90AA1 PE=3 SV=3	Hsp90 protein	ATP binding//unfolded protein binding	Molecular chaperone (HSP90 family)
c28010_g1	207	2	4.19	PREDICTED: heat shock protein HSP 90-alpha-like, partial [Oryctolagus cuniculus]	PREDICTED: Malus x domestica endoplasmin homolog (LOC103440248), mRNA	--	Endoplasmin homolog OS=Arabidopsis thaliana GN=SHD PE=1 SV=1	Hsp90 protein	unfolded protein binding//ATP binding	Molecular chaperone (HSP90 family)
c4631_g1	1520	1	4.33	activator of heat shock 90kDa protein ATPase-like [Acyrthosiphon pisum]>gi|239799270|dbj|BAH70564.1| ACYPI005302 [Acyrthosiphon pisum]	Acyrthosiphon pisum activator of heat shock 90kDa protein ATPase-like (LOC100163495), mRNA	--	Activator of 90 kDa heat shock protein ATPase homolog 1 OS=Mus musculus GN=Ahsa1 PE=2 SV=2	Activator of Hsp90 ATPase, N-terminal//Activator of Hsp90 ATPase homolog 1-like protein	ATPase activator activity//chaperone binding	Uncharacterized conserved protein
c38562_g1	268	2	2.7	heat shock protein 70 [Cryptosporidium muris RN66]>gi|209557685|gb|EEA07730.1| heat shock protein 70, putative [Cryptosporidium muris RN66]	PREDICTED: Malus x domestica luminal-binding protein 5 (LOC103452588), mRNA	heat shock 70kDa protein 5	Luminal-binding protein 3 (Fragment) OS=Nicotiana tabacum GN=BIP3 PE=2 SV=1	--	ATP binding	Molecular chaperones GRP78/BiP/KAR2, HSP70 superfamily
c15603_g1	1046	2	4.44	heat shock protein 90 [Physarum polycephalum]	Colletotrichum gloeosporioides Nara gc5 heat shock protein 90 (CGGC5_14621), partial mRNA	molecular chaperone HtpG	Heat shock protein 90 OS=Neosartorya fumigata (strain ATCC MYA-4609 / Af293 / CBS 101355 / FGSC A1100) GN=hsp90 PE=1 SV=3	Hsp90 protein//Serine carboxypeptidase	ATP binding//serine-type carboxypeptidase activity//unfolded protein binding	Molecular chaperone (HSP90 family)
c29637_g1	311	4	0.88	PREDICTED: endoplasmin [Fopius arisanus]	--	heat shock protein 90kDa beta	Endoplasmin homolog OS=Caenorhabditis elegans GN=enpl-1 PE=3 SV=1	Hsp90 protein	ATP binding//unfolded protein binding	Endoplasmic reticulum glucose-regulated protein (GRP94/endoplasmin), HSP90 family
c22883_g1	254	2	3.74	--	Eutypa lata UCREL1 putative nadh-ubiquinone oxidoreductase 24 kda subunit protein mRNA	--	--	Ribosomal protein L6e//Heat shock protein 9/12	structural constituent of ribosome	--
c10138_g1	1088	2	0.79	uncharacterized protein LOC100165607 [Acyrthosiphon pisum]>gi|239792867|dbj|BAH72722.1| ACYPI006542 [Acyrthosiphon pisum]	--	molecular chaperone HscB	Iron-sulfur cluster co-chaperone protein HscB, mitochondrial OS=Homo sapiens GN=HSCB PE=1 SV=3	HSCB C-terminal oligomerisation domain	chaperone binding//heat shock protein binding	Mitochondrial J-type chaperone
c32552_g1	238	5	1.51	--	Penicillium chrysogenum Wisconsin 54-1255 hypothetical protein (Pc13g12990) mRNA, complete cds	--	Heat shock protein hsp88 OS=Neurospora crassa (strain ATCC 24698 / 74-OR23-1A / CBS 708.71 / DSM 1257 / FGSC 987) GN=hsp88 PE=1 SV=1	Sprouty protein (Spry)	--	Molecular chaperones HSP105/HSP110/SSE1, HSP70 superfamily
c13264_g1	2419	2	5.75	PREDICTED: heat shock protein 70 B2-like [Acyrthosiphon pisum]	PREDICTED: Acyrthosiphon pisum heat shock protein 70 B2-like (LOC100168026), mRNA	heat shock 70kDa protein 1/8	Heat shock protein 70 B2 OS=Anopheles albimanus GN=HSP70B2 PE=3 SV=1	FGGY family of carbohydrate kinases, C-terminal domain//MreB/Mbl protein//Hydantoinase/oxoprolinase	hydrolase activity//phosphotransferase activity, alcohol group as acceptor	Molecular chaperones HSP70/HSC70, HSP70 superfamily
c46112_g1	209	2	1.27	PREDICTED: heat shock protein 70 A1-like [Acyrthosiphon pisum]	Protopolystoma xenopodis genome assembly P_xenopodis_South_Africa ,scaffold PXEA_contig0117159	heat shock 70kDa protein 1/8	Heat shock 70 kDa protein 6 OS=Sus scrofa GN=HSPA6 PE=2 SV=1	--	--	Molecular chaperones HSP70/HSC70, HSP70 superfamily
c13127_g2	405	3	1.19	DnaJ-like protein 60-like [Acyrthosiphon pisum]>gi|239792310|dbj|BAH72512.1| ACYPI004441 [Acyrthosiphon pisum]	--	--	DnaJ-like protein 60 OS=Drosophila melanogaster GN=DnaJ-60 PE=2 SV=1	--	heat shock protein binding//unfolded protein binding	Molecular chaperone (DnaJ superfamily)
c36069_g1	311	1	0.67	--	PREDICTED: Malus x domestica 17.1 kDa class II heat shock protein-like (LOC103436955), mRNA	--	--	--	--	--
c9234_g1	520	4	3.48	PREDICTED: 10 kDa heat shock protein, mitochondrial-like [Hydra vulgaris]	Colletotrichum fioriniae PJ7 hypothetical protein mRNA	chaperonin GroES	10 kDa heat shock protein, mitochondrial OS=Schizosaccharomyces pombe (strain 972 / ATCC 24843) GN=hsp10 PE=1 SV=1	Chaperonin 10 Kd subunit	--	Mitochondrial chaperonin
c8279_g1	1636	2	0.94	DnaJ-like [Acyrthosiphon pisum]>gi|89574485|gb|ABD76373.1| DnaJ-lik protein [Acyrthosiphon pisum]	Acyrthosiphon pisum DnaJ-like (LOC100144789), mRNA	DnaJ homolog subfamily A member 1	DnaJ homolog subfamily A member 1 OS=Pongo abelii GN=DNAJA1 PE=2 SV=1	DnaJ central domain//zinc RING finger of MSL2//Hydrogenase/urease nickel incorporation, metallochaperone, hypA	nickel cation binding//metal ion binding//unfolded protein binding//ubiquitin protein ligase activity//heat shock protein binding//ATP binding	Molecular chaperone (DnaJ superfamily)
c2062_g1	344	1	4.7	heat shock protein 70, putative [Babesia bigemina]>gi|656182840|emb|CDR93681.1| heat shock protein 70, putative [Babesia bigemina]	PREDICTED: Malus x domestica stromal 70 kDa heat shock-related protein, chloroplastic (LOC103402426), mRNA	molecular chaperone DnaK	Stromal 70 kDa heat shock-related protein, chloroplastic OS=Pisum sativum GN=HSP70 PE=2 SV=1	--	--	Molecular chaperones mortalin/PBP74/GRP75, HSP70 superfamily
c14037_g1	2222	2	0.59	PREDICTED: heat shock protein 75 kDa, mitochondrial [Acyrthosiphon pisum]	PREDICTED: Acyrthosiphon pisum heat shock protein 75 kDa, mitochondrial (LOC100169645), mRNA	TNF receptor-associated protein 1	Heat shock protein 75 kDa, mitochondrial OS=Bos taurus GN=TRAP1 PE=2 SV=1	Hsp90 protein//Anaphase-promoting complex subunit 11 RING-H2 finger	ATP binding//ubiquitin-protein transferase activity//unfolded protein binding	Molecular chaperone (HSP90 family)
c26930_g1	3424	2	1.97	PREDICTED: LOW QUALITY PROTEIN: heat shock 70 kDa protein 10, mitochondrial-like [Ceratitis capitata]	Buchnera aphidicola BCc, complete genome	molecular chaperone DnaK	Chaperone protein DnaK OS=Buchnera aphidicola subsp. Acyrthosiphon pisum (strain Tuc7) GN=dnaK PE=3 SV=1	Hydantoinase/oxoprolinase//MreB/Mbl protein//FGGY family of carbohydrate kinases, C-terminal domain//DnaJ central domain	heat shock protein binding//phosphotransferase activity, alcohol group as acceptor//unfolded protein binding//hydrolase activity	Molecular chaperones mortalin/PBP74/GRP75, HSP70 superfamily
c18974_g1	409	2859	168.36	PREDICTED: heat shock protein DDB_G0288861 [Acyrthosiphon pisum]>gi|641651687|ref|XP_008190229.1| PREDICTED: heat shock protein DDB_G0288861 [Acyrthosiphon pisum]>gi|641651689|ref|XP_008190230.1| PREDICTED: heat shock protein DDB_G0288861 [Acyrthosiphon pisum]>gi|641651691|ref|XP_008190231.1| PREDICTED: heat shock protein DDB_G0288861 [Acyrthosiphon pisum]	--	--	--	--	--	--
c4886_g1	331	3	2.32	PREDICTED: heat shock 70 kDa protein cognate 4-like, partial [Rhinopithecus roxellana]	Cladosporium cladosporioides strain wb022.99 heat shock protein 70 (hsp70) gene, complete cds	heat shock 70kDa protein 1/8	Heat shock 70 kDa protein OS=Davidiella tassiana GN=HSP70 PE=1 SV=1	--	--	Molecular chaperones HSP70/HSC70, HSP70 superfamily
c46211_g1	253	2	3.19	--	--	--	Heat shock protein SSB OS=Zygosaccharomyces rouxii (strain ATCC 2623 / CBS 732 / NBRC 1130 / NCYC 568 / NRRL Y-229) GN=SSB PE=3 SV=3	--	--	--
c2184_g1	450	3	3.14	heat shock protein, putative [Entamoeba invadens IP1]>gi|440291284|gb|ELP84553.1| heat shock protein, putative [Entamoeba invadens IP1]	PREDICTED: Malus x domestica chaperone protein ClpB1 (LOC103409766), mRNA	ATP-dependent Clp protease ATP-binding subunit ClpB	Chaperone protein ClpB1 OS=Arabidopsis thaliana GN=CLPB1 PE=1 SV=2	Threonylcarbamoyl adenosine biosynthesis protein TsaE//Holliday junction DNA helicase ruvB N-terminus//ABC transporter//AAA domain (dynein-related subfamily)//IstB-like ATP binding protein//Archaeal ATPase//Type III restriction enzyme, res subunit//Ethanolamine utilisation - propanediol utilisation//Ras of Complex, Roc, domain of DAPkinase//Sigma-54 interaction domain//RNA helicase//Protein of un…	ATPase activity//hydrolase activity//ATP binding//RNA helicase activity//kinase activity//GTP binding//GTPase activity//DNA binding//RNA binding//transcription factor binding//four-way junction helicase activity	Chaperone HSP104 and related ATP-dependent Clp proteases
c18341_g1	235	4	2.58	heat shock protein, partial [Phenacoccus solenopsis]	--	chaperonin GroEL	60 kDa heat shock protein, mitochondrial OS=Drosophila melanogaster GN=Hsp60 PE=1 SV=3	--	--	Mitochondrial chaperonin, Cpn60/Hsp60p
c15182_g1	847	3	1.13	PREDICTED: heat shock protein 83 [Athalia rosae]	Lotus japonicus clone JCVI-FLLj-24E9 unknown mRNA	molecular chaperone HtpG	Heat shock protein 83 (Fragment) OS=Drosophila miranda GN=Hsp83 PE=3 SV=1	Hsp90 protein//Tryptophanase operon leader peptide	ATP binding//unfolded protein binding	Molecular chaperone (HSP90 family)
c10096_g1	233	1	0.79	--	PREDICTED: Malus x domestica 18.1 kDa class I heat shock protein-like (LOC103417894), mRNA	--	--	--	--	--
c45349_g1	255	6	0.72	hypothetical protein SAMD00019534_017030 [Acytostelium subglobosum LB1]>gi|735858380|dbj|GAM18528.1| hypothetical protein SAMD00019534_017030 [Acytostelium subglobosum LB1]	PREDICTED: Malus x domestica activator of 90 kDa heat shock protein ATPase homolog 1-like (LOC103413570), mRNA	--	Activator of 90 kDa heat shock protein ATPase homolog 1 OS=Homo sapiens GN=AHSA1 PE=1 SV=1	Activator of Hsp90 ATPase, N-terminal	ATPase activator activity//chaperone binding	Uncharacterized conserved protein
c12937_g1	2251	4	2.38	PREDICTED: 60 kDa heat shock protein, mitochondrial [Acyrthosiphon pisum]	Myzus persicae hsp60 gene for Hsp60 protein	chaperonin GroEL	60 kDa heat shock protein, mitochondrial OS=Drosophila melanogaster GN=Hsp60 PE=1 SV=3	Transcription factor Tfb4//TCP-1/cpn60 chaperonin family	ATP binding	Mitochondrial chaperonin, Cpn60/Hsp60p
c42760_g1	396	3	1.41	putative heat shock protein hsp20, partial [Hirudo medicinalis]	PREDICTED: Malus x domestica 17.4 kDa class III heat shock protein-like (LOC103454275), transcript variant X2, mRNA	--	17.4 kDa class III heat shock protein OS=Arabidopsis thaliana GN=HSP17.4B PE=2 SV=1	--	--	--
c29698_g1	362	3	0.6	PREDICTED: heat shock protein 90 homolog, partial [Rhinopithecus roxellana]	Oryza sativa Japonica Group cDNA clone:002-170-F12, full insert sequence	molecular chaperone HtpG	Heat shock protein 90 homolog OS=Podospora anserina GN=MOD-E PE=3 SV=1	--	--	Molecular chaperone (HSP90 family)
c14883_g1	582	4	1.47	PREDICTED: heat shock 70 kDa protein IV-like [Strongylocentrotus purpuratus]	Penicillium chrysogenum Wisconsin 54-1255 hypothetical protein (Pc22g10220) mRNA, complete cds	--	Heat shock protein SSB OS=Zygosaccharomyces rouxii (strain ATCC 2623 / CBS 732 / NBRC 1130 / NCYC 568 / NRRL Y-229) GN=SSB PE=3 SV=3	--	--	Molecular chaperones HSP70/HSC70, HSP70 superfamily
c28240_g1	232	175	19.24	heat shock protein, putative, partial [Entamoeba invadens IP1]>gi|440291251|gb|ELP84520.1| heat shock protein, putative, partial [Entamoeba invadens IP1]	Marinobacter salarius strain R9SW1, complete genome	--	Heat shock protein hsp98 OS=Neurospora crassa (strain ATCC 24698 / 74-OR23-1A / CBS 708.71 / DSM 1257 / FGSC 987) GN=hsp98 PE=1 SV=2	ATPase family associated with various cellular activities (AAA)//RNA helicase//Hepatitis E virus ORF-2 (Putative capsid protein)//Ras of Complex, Roc, domain of DAPkinase//NTPase//IstB-like ATP binding protein//Protein of unknown function, DUF258//Threonylcarbamoyl adenosine biosynthesis protein TsaE//SRP54-type protein, GTPase domain//AAA domain (dynein-related subfamily)	ATP binding//ATPase activity//nucleotide phosphatase activity, acting on free nucleotides//GTPase activity//RNA binding//RNA helicase activity//GTP binding	Chaperone HSP104 and related ATP-dependent Clp proteases
c40631_g1	379	8	0.81	heat shock protein HSP 90 alpha, partial [Platichthys flesus]	PREDICTED: Malus x domestica heat shock protein 83 (LOC103402763), mRNA	molecular chaperone HtpG	Heat shock protein 90 OS=Theileria annulata GN=TA12105 PE=3 SV=1	Hsp90 protein	ATP binding//unfolded protein binding	Molecular chaperone (HSP90 family)
c21247_g1	207	5	0.92	heat shock protein 70I(B4) [Habrobracon hebetor]	Exopalaemon carinicauda Hsc70 (Hsc70) mRNA, complete cds	heat shock 70kDa protein 1/8	Heat shock protein 70 B2 OS=Anopheles albimanus GN=HSP70B2 PE=3 SV=1	--	--	Molecular chaperones HSP70/HSC70, HSP70 superfamily
c34919_g1	273	1	0.85	--	PREDICTED: Malus x domestica uncharacterized LOC103413499 (LOC103413499), mRNA	--	--	Ribosomal protein S27a//DnaJ central domain	heat shock protein binding//unfolded protein binding//structural constituent of ribosome	--
c28227_g1	408	2	1.74	--	PREDICTED: Pyrus x bretschneideri uncharacterized LOC103954014 (LOC103954014), mRNA	--	--	DnaJ central domain	unfolded protein binding//heat shock protein binding	--
c45340_g1	383	9	2.41	PREDICTED: putative heat shock protein HSP 90-alpha A2, partial [Cariama cristata]	Aspergillus terreus NIH2624 heat shock protein 82 (ATEG_07996) partial mRNA	molecular chaperone HtpG	Heat shock protein 90 OS=Neosartorya fumigata (strain ATCC MYA-4609 / Af293 / CBS 101355 / FGSC A1100) GN=hsp90 PE=1 SV=3	--	--	Molecular chaperone (HSP90 family)
c8278_g1	1619	0	0	zinc finger protein-like [Acyrthosiphon pisum]>gi|239789225|dbj|BAH71250.1| ACYPI000340 [Acyrthosiphon pisum]	Acyrthosiphon pisum zinc finger protein-like (LOC100158923), mRNA	cellular nucleic acid-binding protein	CCHC-type zinc finger protein CG3800 OS=Drosophila melanogaster GN=CG3800 PE=1 SV=1	Zinc knuckle//DnaJ central domain	zinc ion binding//heat shock protein binding//nucleic acid binding//metal ion binding//unfolded protein binding	E3 ubiquitin ligase interacting with arginine methyltransferase
c11598_g1	362	72	6.27	DnaK family protein [Oesophagostomum dentatum]	Neurospora crassa OR74A heat shock protein 70 (hsp70-1), mRNA	heat shock 70kDa protein 1/8	Heat shock 70 kDa protein (Fragment) OS=Penicillium citrinum GN=HSP70 PE=1 SV=1	Hydantoinase/oxoprolinase//MreB/Mbl protein	hydrolase activity	Molecular chaperones HSP70/HSC70, HSP70 superfamily
c29398_g1	283	3	0.79	--	PREDICTED: Pyrus x bretschneideri uncharacterized LOC103931204 (LOC103931204), mRNA	--	--	Topoisomerase DNA binding C4 zinc finger//PADR1 (NUC008) domain//DNA directed RNA polymerase, 7 kDa subunit//DnaJ central domain	unfolded protein binding//DNA binding//NAD+ ADP-ribosyltransferase activity//DNA-directed RNA polymerase activity//DNA topoisomerase activity//heat shock protein binding	--
c33657_g1	286	0	0	PREDICTED: 10 kDa heat shock protein, mitochondrial isoform X1 [Camponotus floridanus]	PREDICTED: Malus x domestica 20 kDa chaperonin, chloroplastic-like (LOC103400913), mRNA	--	20 kDa chaperonin, chloroplastic OS=Arabidopsis thaliana GN=CPN21 PE=1 SV=2	Chaperonin 10 Kd subunit	--	--
c15003_g1	714	250	13.85	heat shock protein [Entamoeba dispar SAW760]>gi|165895596|gb|EDR23250.1| heat shock protein, putative [Entamoeba dispar SAW760]	TPA_asm: Aspergillus nidulans FGSC A4 chromosome II	molecular chaperone HtpG	Heat shock protein 90 OS=Neosartorya fumigata (strain ATCC MYA-4609 / Af293 / CBS 101355 / FGSC A1100) GN=hsp90 PE=1 SV=3	Hsp90 protein	unfolded protein binding//ATP binding	Molecular chaperone (HSP90 family)
c16724_g1	1353	2	0.47	hypothetical protein PRIPAC_7635 [Pristionchus pacificus]	Arthroderma gypseum CBS 118893 heat shock protein (MGYG_06375) mRNA, complete cds	heat shock 70kDa protein 1/8	Heat shock 70 kDa protein OS=Trichophyton rubrum GN=HSP70 PE=2 SV=1	FGGY family of carbohydrate kinases, C-terminal domain	phosphotransferase activity, alcohol group as acceptor	Molecular chaperones HSP70/HSC70, HSP70 superfamily
c8889_g1	305	2	1.8	unnamed protein product [Vitrella brassicaformis CCMP3155]	PREDICTED: Malus x domestica activator of 90 kDa heat shock protein ATPase homolog 1-like (LOC103413570), mRNA	--	Activator of 90 kDa heat shock protein ATPase homolog OS=Dictyostelium discoideum GN=ahsa PE=2 SV=1	Activator of Hsp90 ATPase homolog 1-like protein	--	Uncharacterized conserved protein
c34036_g1	333	7	0.71	PREDICTED: dnaJ homolog subfamily A member 2-like [Astyanax mexicanus]	PREDICTED: Malus x domestica dnaJ protein homolog (LOC103422897), mRNA	DnaJ homolog subfamily A member 2	Chaperone protein dnaJ 3 OS=Arabidopsis thaliana GN=ATJ3 PE=1 SV=2	DnaJ central domain//Hydrogenase/urease nickel incorporation, metallochaperone, hypA	heat shock protein binding//nickel cation binding//unfolded protein binding	Molecular chaperone (DnaJ superfamily)
c1567_g1	724	0	0	PREDICTED: heat shock protein 68-like, partial [Acyrthosiphon pisum]	PREDICTED: Acyrthosiphon pisum heat shock protein 68-like (LOC100167145), mRNA	heat shock 70kDa protein 1/8	Major heat shock 70 kDa protein Bbb OS=Drosophila melanogaster GN=Hsp70Bbb PE=3 SV=2	MreB/Mbl protein//FGGY family of carbohydrate kinases, C-terminal domain	phosphotransferase activity, alcohol group as acceptor	Molecular chaperones HSP70/HSC70, HSP70 superfamily
c41069_g1	243	2	0.82	heat shock protein 90, partial [Siniperca chuatsi]	PREDICTED: Malus x domestica heat shock protein 83 (LOC103439807), transcript variant X1, mRNA >gnl|BL_ORD_ID|19894080 PREDICTED: Malus x domestica heat shock protein 83 (LOC103439807), transcript variant X2, mRNA	molecular chaperone HtpG	Heat shock protein 83 OS=Ipomoea nil GN=HSP83A PE=2 SV=1	Hsp90 protein	unfolded protein binding//ATP binding	Molecular chaperone (HSP90 family)
c21287_g1	333	5	1.07	PREDICTED: LOW QUALITY PROTEIN: heat shock 70 kDa protein-like [Acyrthosiphon pisum]	--	heat shock 70kDa protein 1/8	Heat shock protein 68 OS=Drosophila melanogaster GN=Hsp68 PE=1 SV=1	Ribosomal L32p protein family	structural constituent of ribosome	Molecular chaperones HSP70/HSC70, HSP70 superfamily
c46991_g1	211	6	1.02	PREDICTED: protein lethal(2)essential for life-like [Microplitis demolitor]	--	--	Heat shock protein 22 OS=Drosophila melanogaster GN=Hsp22 PE=1 SV=4	--	--	--
c29650_g1	205	1	5.35	--	PREDICTED: Malus x domestica 17.4 kDa class III heat shock protein-like (LOC103454275), transcript variant X2, mRNA	--	--	--	--	--
c43684_g1	324	5	1.28	heat shock protein 70, partial [Eulimnogammarus marituji]	PREDICTED: Malus x domestica heat shock cognate 70 kDa protein 2 (LOC103434172), mRNA	heat shock 70kDa protein 1/8	Heat shock 70 kDa protein OS=Zea mays GN=HSP70 PE=3 SV=2	MreB/Mbl protein	--	Molecular chaperones HSP70/HSC70, HSP70 superfamily
c17617_g1	223	0	0	heat shock protein 90 [Physarum polycephalum]	Oryza sativa Japonica Group cDNA clone:002-170-F12, full insert sequence	molecular chaperone HtpG	Heat shock protein 90 homolog OS=Podospora anserina GN=MOD-E PE=3 SV=1	Serine carboxypeptidase//Hsp90 protein	ATP binding//serine-type carboxypeptidase activity//unfolded protein binding	Molecular chaperone (HSP90 family)
c18425_g1	223	0	0	--	Enterobacter sacchari SP1, complete genome	--	Heat shock protein HspQ OS=Salmonella typhimurium (strain LT2 / SGSC1412 / ATCC 700720) GN=hspQ PE=3 SV=1	Hemimethylated DNA-binding protein YccV like	DNA binding	--
c29377_g1	328	0	0	--	PREDICTED: Malus x domestica small heat shock protein, chloroplastic (LOC103439934), mRNA	--	Small heat shock protein, chloroplastic OS=Pisum sativum GN=HSP21 PE=2 SV=1	--	--	--
c16978_g1	730	428	13.71	hypothetical protein SAMD00019534_022810 [Acytostelium subglobosum LB1]>gi|735857665|dbj|GAM19106.1| hypothetical protein SAMD00019534_022810 [Acytostelium subglobosum LB1]	PREDICTED: Malus x domestica 18.5 kDa class I heat shock protein-like (LOC103426503), mRNA	--	18.5 kDa class I heat shock protein OS=Glycine max GN=HSP18.5-C PE=3 SV=1	--	--	Molecular chaperone (small heat-shock protein Hsp26/Hsp42)
c15681_g1	865	32	1.83	Unknown (protein for IMAGE:3584589), partial [Mus musculus]	PREDICTED: Malus x domestica heat shock protein 90-2 (LOC103447205), mRNA	molecular chaperone HtpG	Heat shock cognate protein 80 OS=Solanum lycopersicum GN=HSC80 PE=2 SV=1	Prokaryotic glutathione synthetase, ATP-grasp domain//Hsp90 protein	unfolded protein binding//ATP binding//glutathione synthase activity	Molecular chaperone (HSP90 family)
c15753_g1	1185	3	2.15	heat shock protein 90, partial [Siniperca chuatsi]	PREDICTED: Pyrus x bretschneideri heat shock protein 90-2 (LOC103956927), mRNA	heat shock protein 90kDa beta	Heat shock protein 90-2 OS=Arabidopsis thaliana GN=HSP90-2 PE=1 SV=1	Ribosomal protein L7/L12 C-terminal domain//Hsp90 protein	ATP binding//unfolded protein binding//structural constituent of ribosome	Molecular chaperone (HSP90 family)
c40374_g1	227	7	3.76	heat shock protein 70, partial [Cerastoderma edule]	PREDICTED: Saccoglossus kowalevskii heat shock cognate 71 kDa protein-like (LOC100367513), mRNA	heat shock 70kDa protein 1/8	Heat shock cognate 71 kDa protein OS=Danio rerio GN=hspa8 PE=2 SV=1	MukE-like family//AIG1 family	GTP binding	Molecular chaperones HSP70/HSC70, HSP70 superfamily
c26973_g1	241	3	11.1	heat shock protein, mitochondrial, partial [Stegodyphus mimosarum]	--	chaperonin GroES	10 kDa chaperonin OS=Arabidopsis thaliana GN=CPN10 PE=3 SV=1	E2 (early) protein, C terminal//Chaperonin 10 Kd subunit	DNA binding//transcription factor activity, sequence-specific DNA binding	Mitochondrial chaperonin
c3630_g1	427	33	1.48	--	PREDICTED: Malus x domestica uncharacterized LOC103403169 (LOC103403169), mRNA	--	--	DnaJ central domain	heat shock protein binding//unfolded protein binding	--
c45331_g1	202	7	2.69	--	--	--	30 kDa heat shock protein OS=Saccharomyces cerevisiae (strain ATCC 204508 / S288c) GN=HSP30 PE=1 SV=1	Bacteriorhodopsin-like protein	--	--
c6156_g1	248	295	47.99	heat shock protein 70 [Euplotes aediculatus]	PREDICTED: Malus x domestica probable mediator of RNA polymerase II transcription subunit 37e (LOC103433399), mRNA	heat shock 70kDa protein 1/8	Chloroplast envelope membrane 70 kDa heat shock-related protein OS=Spinacia oleracea GN=SCE70 PE=1 SV=3	--	--	Molecular chaperones HSP70/HSC70, HSP70 superfamily
c17106_g1	2354	30	1.43	hsp70-1 [Aphis glycines]	PREDICTED: Acyrthosiphon pisum heat shock protein 70 A1-like (LOC100160289), mRNA	heat shock 70kDa protein 1/8	Heat shock protein 70 A1 OS=Anopheles albimanus GN=HSP70A1 PE=3 SV=1	MreB/Mbl protein//Hydantoinase/oxoprolinase//Prominin//FGGY family of carbohydrate kinases, C-terminal domain	phosphotransferase activity, alcohol group as acceptor//hydrolase activity	Molecular chaperones HSP70/HSC70, HSP70 superfamily
c16724_g5	202	134	78.61	heat shock protein 70, partial [Plasmodium hispaniolae]	Penicillium chrysogenum Wisconsin 54-1255 hypothetical protein (Pc22g19990) mRNA, complete cds	molecular chaperone DnaK	Heat shock 70 kDa protein OS=Emericella nidulans (strain FGSC A4 / ATCC 38163 / CBS 112.46 / NRRL 194 / M139) GN=AN6010 PE=1 SV=1	--	--	Molecular chaperones mortalin/PBP74/GRP75, HSP70 superfamily
c43166_g1	619	4	0.87	PREDICTED: dnaJ homolog subfamily A member 2-like [Astyanax mexicanus]	PREDICTED: Malus x domestica dnaJ protein homolog 2-like (LOC103438978), mRNA	DnaJ homolog subfamily A member 2	Chaperone protein dnaJ 2 OS=Arabidopsis thaliana GN=ATJ2 PE=1 SV=2	Hydrogenase/urease nickel incorporation, metallochaperone, hypA//PKC-activated protein phosphatase-1 inhibitor//TFIIH C1-like domain//DnaJ central domain	unfolded protein binding//nickel cation binding//heat shock protein binding//zinc ion binding	Molecular chaperone (DnaJ superfamily)
c10169_g1	1765	3	3.78	PREDICTED: protein tumorous imaginal discs, mitochondrial-like isoform X1 [Acyrthosiphon pisum]>gi|328714402|ref|XP_003245349.1| PREDICTED: protein tumorous imaginal discs, mitochondrial-like isoform X1 [Acyrthosiphon pisum]	PREDICTED: Acyrthosiphon pisum protein tumorous imaginal discs, mitochondrial-like (LOC100166060), transcript variant X2, mRNA	DnaJ homolog subfamily A member 3	Protein tumorous imaginal discs, mitochondrial OS=Drosophila virilis GN=l(2)tid PE=2 SV=1	GTP1/OBG//zinc RING finger of MSL2//DnaJ central domain	GTP binding//ubiquitin protein ligase activity//unfolded protein binding//heat shock protein binding	Molecular chaperone (DnaJ superfamily)
c27564_g1	228	1471	89.58	heat shock protein 70, putative [Perkinsus marinus ATCC 50983]>gi|239880023|gb|EER06446.1| heat shock protein 70, putative [Perkinsus marinus ATCC 50983]	C.herbarum mRNA for heat shock protein 70	heat shock 70kDa protein 1/8	Heat shock 70 kDa protein OS=Davidiella tassiana GN=HSP70 PE=1 SV=1	--	ATP binding	Molecular chaperones HSP70/HSC70, HSP70 superfamily
c22253_g1	521	2	0.83	heat shock protein 60 [Toxoplasma gondii]	Aspergillus niger CBS 513.88 heat shock protein 60, mRNA	chaperonin GroEL	Heat shock protein 60 OS=Emericella nidulans (strain FGSC A4 / ATCC 38163 / CBS 112.46 / NRRL 194 / M139) GN=hsp60 PE=1 SV=1	TCP-1/cpn60 chaperonin family	ATP binding	Mitochondrial chaperonin, Cpn60/Hsp60p
c44037_g1	462	30398	860.62	heat shock protein 70, partial [Siniperca chuatsi]	PREDICTED: Malus x domestica heat shock 70 kDa protein (LOC103446880), transcript variant X2, mRNA >gnl|BL_ORD_ID|19881663 PREDICTED: Malus x domestica heat shock 70 kDa protein (LOC103446880), transcript variant X3, mRNA	heat shock 70kDa protein 1/8	Heat shock 70 kDa protein OS=Glycine max GN=HSP70 PE=3 SV=1	Domain amino terminal to FKBP-type peptidyl-prolyl isomerase//Myosin-like coiled-coil protein//Leucine-rich repeats of kinetochore protein Cenp-F/LEK1//EF-hand domain pair	protein homodimerization activity//dynein binding//transcription factor binding//syntaxin binding//calcium ion binding	Molecular chaperones HSP70/HSC70, HSP70 superfamily
c10555_g1	1548	2295	64.19	DnaJ (Hsp40) homolog, subfamily C, member 30-like [Acyrthosiphon pisum]>gi|239789019|dbj|BAH71159.1| hypothetical protein [Acyrthosiphon pisum]>gi|239789023|dbj|BAH71161.1| hypothetical protein [Acyrthosiphon pisum]>gi|239789890|dbj|BAH71541.1| hypothetical protein [Acyrthosiphon pisum]>gi|239789892|dbj|BAH71542.1| hypothetical protein [Acyrthosiphon pisum]	Acyrthosiphon pisum mRNA for hypothetical protein, clone: 149G15, complete cds, full-insert cDNA sequence based on the ESTs (5'-EST:EX617178, 3'-EST:EX618546)	--	DnaJ homolog subfamily B member 9 OS=Mus musculus GN=Dnajb9 PE=1 SV=2	Ubiquitin associated domain (UBA)	heat shock protein binding//protein serine/threonine kinase activity//unfolded protein binding	Molecular chaperone (DnaJ superfamily)
c4682_g1	918	0	0	PREDICTED: heat shock protein 83 [Microplitis demolitor]	PREDICTED: Apis dorsata heat shock protein HSP 90-alpha-like (LOC102675325), mRNA	molecular chaperone HtpG	Heat shock protein 83 OS=Drosophila melanogaster GN=Hsp83 PE=1 SV=1	Hsp90 protein	ATP binding//unfolded protein binding	Molecular chaperone (HSP90 family)
c20901_g1	561	4	5.21	PREDICTED: alpha-crystallin A chain isoform X2 [Harpegnathos saltator]	PREDICTED: Wasmannia auropunctata heat shock protein beta-1 (LOC105455087), transcript variant X2, mRNA	crystallin, alpha B	Heat shock protein beta-1 OS=Gallus gallus GN=HSPB1 PE=2 SV=1	--	--	Alpha crystallins
c28182_g1	226	10	2.38	heat shock protein 70 precursor, partial [Calanus helgolandicus]	Setosphaeria turcica Et28A hypothetical protein mRNA	molecular chaperone DnaK	Heat shock 70 kDa protein OS=Emericella nidulans (strain FGSC A4 / ATCC 38163 / CBS 112.46 / NRRL 194 / M139) GN=AN6010 PE=1 SV=1	--	--	Molecular chaperones mortalin/PBP74/GRP75, HSP70 superfamily
