# Supplementary material for: De novo characterization of the pine aphid Cinara pinitabulaeformis Zhang et Zhang transcriptome and analysis of genes relevant to pesticides
Source: PLoS One. 2017 Jun 1;12(6):e0178496. doi: 10.1371/journal.pone.0178496 (PMC5453536; doi:10.1371/journal.pone.0178496)
Supplement: S6 Table — (XLS) [file pone.0178496.s006.xls]

## Sheet: S5_Table The olfactory receptor
S6 Table. Olfactory receptor related genes identified in Cinara pinitabulaeformis Zhang et Zhang transcriptome.
Genes ID	Gene Length	Read_count(CP)	RPKM/FPKM(CP)	NR Description	NT Description	Swissprot Description	PFAM description	BP Description	MF Description	KOG Description
c1033_g1	697	338	33.16	putative chemosensory protein CSP5 [Myzus persicae]	--	Ejaculatory bulb-specific protein 3 OS=Drosophila melanogaster GN=PebIII PE=1 SV=2	--	--	--	--
c11247_g1	838	9261	599.21	odorant binding protein 4 [Aphis gossypii]>gi|520688595|gb|AGP04978.1| odorant-binding protein BP4 [Aphis gossypii]	Aphis glycines odorant binding protein 4 (OBP4) mRNA, complete cds	General odorant-binding protein 70 OS=Anopheles gambiae GN=Obp70 PE=3 SV=2	PBP/GOBP family	--	odorant binding	--
c12067_g1	1349	159	5.59	odorant binding protein 8 [Aphis glycines]	--	--	PBP/GOBP family	--	odorant binding	--
c12450_g1	768	131	9.58	--	--	--	7tm Odorant receptor	G-protein coupled receptor signaling pathway, coupled to cyclic nucleotide second messenger//sensory perception of smell	olfactory receptor activity//odorant binding	--
c1345_g1	379	5	1.32	odorant binding protein 5 [Aphis gossypii]	Sitobion avenae OBP5 mRNA, partial cds	--	--	--	--	--
c13827_g1	492	47	7.22	PREDICTED: LOW QUALITY PROTEIN: sensory neuron membrane protein 1-like [Acyrthosiphon pisum]	--	--	CD36 family	cell adhesion	--	--
c15929_g1	428	1035	224.51	putative chemosensory protein CSP2 [Aphis gossypii]>gi|449332670|gb|AGE97644.1| chemosensory protein 5 [Aphis gossypii]	Pseudoregma bambucicola chemosensory protein mRNA, complete cds	Putative odorant-binding protein A10 OS=Drosophila melanogaster GN=a10 PE=1 SV=2	--	--	--	--
c15929_g2	768	4916	592.11	PREDICTED: uncharacterized protein LOC103308670 [Acyrthosiphon pisum]	--	--	7tm Odorant receptor	sensory perception of smell//G-protein coupled receptor signaling pathway, coupled to cyclic nucleotide second messenger	olfactory receptor activity//odorant binding	--
c16429_g1	732	2690	210.83	chemosensory protein [Apis cerana cerana]	--	--	--	--	--	--
c16429_g2	1340	3726	140.93	odorant binding protein 8 [Aphis glycines]	--	--	PBP/GOBP family	--	odorant binding	--
c16660_g3	885	1082	65.38	putative chemosensory protein CSP4, partial [Aphis gossypii]	--	Putative odorant-binding protein A10 OS=Drosophila melanogaster GN=a10 PE=1 SV=2	--	--	--	--
c16791_g1	879	1775	124.11	chemosensory protein 6 [Aphis gossypii]	--	Ejaculatory bulb-specific protein 3 OS=Drosophila melanogaster GN=PebIII PE=1 SV=2	--	--	--	--
c16888_g3	611	3436	354.9	PREDICTED: uncharacterized protein LOC103310274, partial [Acyrthosiphon pisum]	--	--	7tm Odorant receptor	G-protein coupled receptor signaling pathway, coupled to cyclic nucleotide second messenger//sensory perception of smell	olfactory receptor activity//odorant binding	--
c16931_g9	776	145	10.45	PREDICTED: uncharacterized protein LOC100569602 [Acyrthosiphon pisum]	--	--	7tm Odorant receptor	sensory perception of smell//G-protein coupled receptor signaling pathway, coupled to cyclic nucleotide second messenger	olfactory receptor activity//odorant binding	--
c17062_g1	2339	334	11.59	--	--	--	7tm Odorant receptor	G-protein coupled receptor signaling pathway, coupled to cyclic nucleotide second messenger//sensory perception of smell	olfactory receptor activity//odorant binding	--
c17104_g1	3198	1276	30.47	odorant binding protein 8 [Sitobion avenae]	Sitobion avenae odorant binding protein 8 (OBP8) mRNA, complete cds	General odorant-binding protein 19d OS=Drosophila melanogaster GN=Obp19d PE=2 SV=2	PBP/GOBP family	--	odorant binding	--
c17385_g1	1139	17700	765.85	odorant binding protein 8 [Aphis glycines]	--	--	PBP/GOBP family	--	odorant binding	--
c17493_g1	417	9	1.89	chemosensory protein 1 [Aphis gossypii]	--	Ejaculatory bulb-specific protein 3 OS=Drosophila melanogaster GN=PebIII PE=1 SV=2	--	--	--	--
c17863_g1	528	5	0.66	PREDICTED: scavenger receptor class B member 1 [Acyrthosiphon pisum]>gi|328723294|ref|XP_001945560.2| PREDICTED: scavenger receptor class B member 1 [Acyrthosiphon pisum]>gi|641677788|ref|XP_008187917.1| PREDICTED: scavenger receptor class B member 1 [Acyrthosiphon pisum]>gi|641677790|ref|XP_008187918.1| PREDICTED: scavenger receptor class B member 1 [Acyrthosiphon pisum]	--	Sensory neuron membrane protein 2 OS=Manduca sexta PE=2 SV=1	CD36 family//Microsomal signal peptidase 12 kDa subunit (SPC12)	signal peptide processing//cell adhesion	peptidase activity	Plasma membrane glycoprotein CD36 and related membrane receptors
c22574_g1	969	13024	693.22	--	--	--	Bunyavirus RNA dependent RNA polymerase//7tm Odorant receptor	transcription, DNA-templated//purine nucleobase metabolic process//sensory perception of smell//viral genome replication//G-protein coupled receptor signaling pathway, coupled to cyclic nucleotide second messenger	olfactory receptor activity//RNA-directed RNA polymerase activity//odorant binding	--
c23529_g1	412	9	1.95	chemosensory protein [Pseudoregma bambucicola]	--	Ejaculatory bulb-specific protein 3 OS=Drosophila melanogaster GN=PebIII PE=1 SV=2	--	--	--	--
c26715_g1	260	2	1.97	odorant binding protein 8 [Aphis glycines]	--	--	PBP/GOBP family	--	odorant binding	--
c268_g1	637	21	2.03	odorant binding protein 8 [Aphis glycines]	--	--	PBP/GOBP family	--	odorant binding	--
c27134_g1	779	3213	230.25	putative chemosensory protein CSP2 [Aphis gossypii]>gi|449332670|gb|AGE97644.1| chemosensory protein 5 [Aphis gossypii]	--	Putative odorant-binding protein A10 OS=Drosophila melanogaster GN=a10 PE=1 SV=2	--	--	--	--
c27316_g1	1591	4073	117.69	odorant binding protein 8 [Aphis glycines]	--	--	PBP/GOBP family	--	odorant binding	--
c28285_g1	232	1	1.87	putative chemosensory protein CSP4 [Myzus persicae]	--	Ejaculatory bulb-specific protein 3 OS=Drosophila melanogaster GN=PebIII PE=1 SV=2	--	--	--	--
c28751_g1	231	2	3.84	PREDICTED: gustatory and odorant receptor 24 [Tribolium castaneum]>gi|125629069|emb|CAL23171.2| gustatory receptor candidate 38 [Tribolium castaneum]>gi|270008261|gb|EFA04709.1| gustatory receptor 3 [Tribolium castaneum]	--	Gustatory and odorant receptor 24 OS=Anopheles gambiae GN=GPRgr24 PE=2 SV=4	7tm Chemosensory receptor	sensory perception of taste	--	--
c29509_g1	399	10	2.33	odorant binding protein 3 [Aphis gossypii]>gi|520688593|gb|AGP04977.1| odorant-binding protein BP3 [Aphis gossypii]	--	--	PBP/GOBP family	--	odorant binding	--
c32009_g1	1315	3191	115.66	PREDICTED: uncharacterized protein LOC100569355 [Acyrthosiphon pisum]	--	Putative odorant receptor 92a OS=Drosophila melanogaster GN=Or92a PE=3 SV=3	7tm Odorant receptor//Sarcoglycan complex subunit protein	G-protein coupled receptor signaling pathway, coupled to cyclic nucleotide second messenger//sensory perception of smell	olfactory receptor activity//odorant binding	--
c32735_g1	599	1577	168.19	PREDICTED: LOW QUALITY PROTEIN: sensory neuron membrane protein 1-like [Acyrthosiphon pisum]	--	Sensory neuron membrane protein 1 OS=Manduca sexta PE=2 SV=1	CD36 family	cell adhesion	--	--
c37069_g1	843	12743	817.77	chemosensory protein [Pseudoregma bambucicola]	--	Putative odorant-binding protein A10 OS=Drosophila melanogaster GN=a10 PE=1 SV=2	--	--	--	--
c39123_g1	209	3	11.99	chemosensory protein 1-like precursor [Acyrthosiphon pisum]>gi|239791087|dbj|BAH72056.1| ACYPI005842 [Acyrthosiphon pisum]	--	--	Baculovirus LEF-11 protein	viral life cycle//regulation of transcription, DNA-templated	--	--
c39529_g1	285	73	47.8	PREDICTED: LOW QUALITY PROTEIN: sensory neuron membrane protein 1-like [Acyrthosiphon pisum]	--	Sensory neuron membrane protein 1 OS=Pediculus humanus subsp. corporis GN=PHUM603690 PE=3 SV=1	CD36 family	cell adhesion	--	--
c39622_g1	754	817	61.34	chemosensory protein [Phenacoccus solenopsis]	--	Ejaculatory bulb-specific protein 3 OS=Drosophila melanogaster GN=PebIII PE=1 SV=2	Oxaloacetate decarboxylase, gamma chain	pyruvate metabolic process//arginine metabolic process//sodium ion transport//proline metabolic process//sodium ion export	sodium ion transmembrane transporter activity//oxaloacetate decarboxylase activity	--
c40208_g1	279	4	2.86	odorant binding protein 3 [Episyrphus balteatus]	--	--	PBP/GOBP family//ABC transporter transmembrane region	transport//transmembrane transport	ATP binding//odorant binding//ATPase activity, coupled to transmembrane movement of substances	--
c44669_g1	263	3	2.8	odorant binding protein 8 [Aphis glycines]	--	--	PBP/GOBP family	--	odorant binding	--
c46069_g1	330	5	1.94	odorant binding protein 3 [Aphis glycines]	--	--	PBP/GOBP family	--	odorant binding	--
c4809_g1	829	2308	151.58	putative chemosensory protein CSP2 [Aphis gossypii]>gi|449332670|gb|AGE97644.1| chemosensory protein 5 [Aphis gossypii]	--	Putative odorant-binding protein A10 OS=Drosophila melanogaster GN=a10 PE=1 SV=2	--	--	--	--
c5547_g1	942	1146	63.31	odorant binding protein 3 [Aphis gossypii]>gi|520688593|gb|AGP04977.1| odorant-binding protein BP3 [Aphis gossypii]	--	--	PBP/GOBP family	--	odorant binding	--
c7934_g1	941	51	2.82	PREDICTED: scavenger receptor class B member 1 [Acyrthosiphon pisum]>gi|328723294|ref|XP_001945560.2| PREDICTED: scavenger receptor class B member 1 [Acyrthosiphon pisum]>gi|641677788|ref|XP_008187917.1| PREDICTED: scavenger receptor class B member 1 [Acyrthosiphon pisum]>gi|641677790|ref|XP_008187918.1| PREDICTED: scavenger receptor class B member 1 [Acyrthosiphon pisum]	PREDICTED: Acyrthosiphon pisum scavenger receptor class B member 1 (LOC100168235), transcript variant X4, mRNA	Sensory neuron membrane protein 1 OS=Manduca sexta PE=2 SV=1	CD36 family	cell adhesion	--	Plasma membrane glycoprotein CD36 and related membrane receptors
c9592_g1	616	18	2.2	chemosensory protein 2 [Aphis gossypii]	Aphis gossypii chemosensory protein (CSP2) mRNA, complete cds	Ejaculatory bulb-specific protein 3 OS=Drosophila melanogaster GN=PebIII PE=1 SV=2	--	--	--	--
