# Supplementary material for: De novo characterization of the pine aphid Cinara pinitabulaeformis Zhang et Zhang transcriptome and analysis of genes relevant to pesticides
Source: PLoS One. 2017 Jun 1;12(6):e0178496. doi: 10.1371/journal.pone.0178496 (PMC5453536; doi:10.1371/journal.pone.0178496)
Supplement: S7 Table — (XLS) [file pone.0178496.s007.xls]

## Sheet: S6_Table The calcium channel id
S7 Table. Calcium channel identified in Cinara pinitabulaeformis Zhang et Zhang transcriptome.
Genes ID	Gene Length	Read_count(CP)	RPKM/FPKM(CP)	NR Description	NT Description	KO Description	Swissprot Description	PFAM description	BP Description	MF Description	CC Description	KOG Description
c32308_g1	730	221	9.64	PREDICTED: voltage-dependent T-type calcium channel subunit alpha-1H [Acyrthosiphon pisum]	PREDICTED: Acyrthosiphon pisum voltage-dependent T-type calcium channel subunit alpha-1H (LOC100166077), mRNA	--	Voltage-dependent T-type calcium channel subunit alpha-1H OS=Rattus norvegicus GN=Cacna1h PE=2 SV=2	7 transmembrane sweet-taste receptor of 3 GCPR//ATP synthase A chain//Ion transport protein	ion transport//transmembrane transport//ATP synthesis coupled proton transport//proton transport//G-protein coupled receptor signaling pathway	hydrogen ion transmembrane transporter activity//G-protein coupled receptor activity//ion channel activity	membrane//integral component of membrane	T-type voltage-gated Ca2+ channel, pore-forming alpha1I subunit
c40393_g1	314	1784	27.97	PREDICTED: protein phosphatase 1 regulatory subunit 12A, partial [Acyrthosiphon pisum]	PREDICTED: Acyrthosiphon pisum protein phosphatase 1 regulatory subunit 12A (LOC100166854), partial mRNA	protein phosphatase 1 regulatory subunit 12B	Protein phosphatase 1 regulatory subunit 12B OS=Homo sapiens GN=PPP1R12B PE=1 SV=2	Ankyrin repeat//Omega-atracotoxin//Ankyrin repeat	defense response//transport//pathogenesis	protein binding//calcium channel inhibitor activity	extracellular region	Myosin phosphatase, regulatory subunit
c27351_g1	241	6	3.26	ryanodine receptor [Aphis citricidus]	PREDICTED: Acyrthosiphon pisum ryanodine receptor 44F (LOC100167965), mRNA	ryanodine receptor 2	Ryanodine receptor 44F OS=Drosophila melanogaster GN=Rya-r44F PE=1 SV=3	RIH domain	calcium ion transmembrane transport//calcium ion transport	calcium channel activity	membrane	--
c43446_g1	650	99	4.85	PREDICTED: two pore calcium channel protein 1-like [Acyrthosiphon pisum]	PREDICTED: Acyrthosiphon pisum two pore calcium channel protein 1-like (LOC100168826), mRNA	--	Two pore calcium channel protein 1 OS=Mus musculus GN=Tpcn1 PE=2 SV=1	--	--	--	--	--
c31605_g1	209	262	7.23	PREDICTED: two pore calcium channel protein 1-like [Acyrthosiphon pisum]	PREDICTED: Acyrthosiphon pisum two pore calcium channel protein 1-like (LOC100168826), mRNA	two pore calcium channel protein 1	Two pore calcium channel protein 1 OS=Homo sapiens GN=TPCN1 PE=1 SV=3	Ion transport protein	transmembrane transport//ion transport	ion channel activity	membrane	--
c5276_g1	513	98	13.96	PREDICTED: uncharacterized protein LOC100571172 [Acyrthosiphon pisum]	--	--	Voltage-dependent calcium channel gamma-5 subunit OS=Rattus norvegicus GN=Cacng5 PE=1 SV=1	PMP-22/EMP/MP20/Claudin tight junction//Dimethylamine methyltransferase (Dimeth_PyL)	methanogenesis	methyltransferase activity	integral component of membrane	--
c7049_g1	685	1488	9.64	PREDICTED: voltage-dependent calcium channel type A subunit alpha-1 isoform X9 [Acyrthosiphon pisum]	PREDICTED: Acyrthosiphon pisum voltage-dependent calcium channel type A subunit alpha-1 (LOC100164406), transcript variant X9, mRNA	voltage-dependent calcium channel R type alpha-1E	Voltage-dependent calcium channel type A subunit alpha-1 OS=Drosophila melanogaster GN=cac PE=2 SV=3	Ion transport protein//EF hand//EF-hand domain	ion transport//transmembrane transport	ion channel activity//calcium ion binding	membrane	Voltage-gated Ca2+ channels, alpha1 subunits
c20642_g1	238	5	1.16	PREDICTED: inositol 1,4,5-trisphosphate receptor [Acyrthosiphon pisum]>gi|641671938|ref|XP_008185766.1| PREDICTED: inositol 1,4,5-trisphosphate receptor [Acyrthosiphon pisum]	PREDICTED: Acyrthosiphon pisum inositol 1,4,5-trisphosphate receptor (LOC100163622), transcript variant X2, mRNA	inositol 1,4,5-triphosphate receptor type 1	Inositol 1,4,5-trisphosphate receptor OS=Drosophila melanogaster GN=Itp-r83A PE=2 SV=3	RIH domain	calcium ion transmembrane transport//calcium ion transport	calcium channel activity	membrane	Inositol 1,4,5-trisphosphate receptor
c35661_g1	209	5	2.5	PREDICTED: inositol 1,4,5-trisphosphate receptor [Acyrthosiphon pisum]>gi|641671938|ref|XP_008185766.1| PREDICTED: inositol 1,4,5-trisphosphate receptor [Acyrthosiphon pisum]	--	inositol 1,4,5-triphosphate receptor type 1	Inositol 1,4,5-trisphosphate receptor OS=Drosophila melanogaster GN=Itp-r83A PE=2 SV=3	RIH domain	calcium ion transmembrane transport//calcium ion transport	calcium channel activity	membrane	Inositol 1,4,5-trisphosphate receptor
c7079_g1	870	4	1.08	PREDICTED: voltage-dependent calcium channel type A subunit alpha-1 isoform X10 [Acyrthosiphon pisum]>gi|641667001|ref|XP_008183928.1| PREDICTED: voltage-dependent calcium channel type A subunit alpha-1 isoform X10 [Acyrthosiphon pisum]	PREDICTED: Acyrthosiphon pisum voltage-dependent calcium channel type A subunit alpha-1 (LOC100164406), transcript variant X11, mRNA	voltage-dependent calcium channel P/Q type alpha-1A	Voltage-dependent calcium channel type A subunit alpha-1 OS=Apis mellifera GN=CAC PE=2 SV=1	Cytochrome c oxidase assembly protein COX16//Ion transport protein	transmembrane transport//ion transport	ion channel activity	membrane//mitochondrial membrane	Voltage-gated Ca2+ channels, alpha1 subunits
c22022_g1	218	5	0.77	PREDICTED: voltage-dependent calcium channel subunit alpha-2/delta-3 isoform X3 [Acyrthosiphon pisum]	PREDICTED: Acyrthosiphon pisum voltage-dependent calcium channel subunit alpha-2/delta-3 (LOC100166860), transcript variant X3, mRNA	voltage-dependent calcium channel alpha-2/delta, invertebrate	Voltage-dependent calcium channel subunit alpha-2/delta-4 OS=Homo sapiens GN=CACNA2D4 PE=1 SV=2	--	--	--	--	--
c27133_g1	258	0	0	PREDICTED: two pore calcium channel protein 1-like [Acyrthosiphon pisum]	PREDICTED: Acyrthosiphon pisum two pore calcium channel protein 1-like (LOC100168826), mRNA	two pore calcium channel protein 1	--	Ion transport protein	transmembrane transport//ion transport	ion channel activity	membrane	Voltage-gated Ca2+ channels, alpha1 subunits
c9880_g1	249	3	16.8	PREDICTED: voltage-dependent L-type calcium channel subunit alpha-1D-like [Cynoglossus semilaevis]	PREDICTED: Malus x domestica putative cuticle collagen 155 (LOC103421169), mRNA	--	--	Proliferating cell nuclear antigen, C-terminal domain//Sigma-54 factor, Activator interacting domain (AID)//Domain of unknown function (DUF1943)	DNA-templated transcription, initiation//regulation of transcription, DNA-templated//regulation of DNA replication//pyrimidine nucleobase metabolic process//lipid transport//transcription, DNA-templated//purine nucleobase metabolic process	lipid transporter activity//sigma factor activity//DNA binding//transcription factor activity, sequence-specific DNA binding//DNA-directed RNA polymerase activity	nucleolus//transcription factor complex	--
c46535_g1	245	0	0	PREDICTED: voltage-dependent calcium channel type A subunit alpha-1 isoform X9 [Acyrthosiphon pisum]	--	--	Voltage-dependent calcium channel type A subunit alpha-1 OS=Apis mellifera GN=CAC PE=2 SV=1	--	--	--	--	--
c23905_g1	1257	1	2.87	PREDICTED: voltage-dependent calcium channel subunit alpha-2/delta-3 isoform X3 [Acyrthosiphon pisum]	PREDICTED: Acyrthosiphon pisum voltage-dependent calcium channel subunit alpha-2/delta-3 (LOC100166860), transcript variant X3, mRNA	voltage-dependent calcium channel alpha-2/delta, invertebrate	Voltage-dependent calcium channel subunit alpha-2/delta-3 OS=Rattus norvegicus GN=Cacna2d3 PE=1 SV=1	--	--	--	--	L-type voltage-dependent Ca2+ channel, alpha2/delta subunit
c15234_g1	299	23	0.88	--	Podospora anserina S mat+ hypothetical protein (PODANSg3776) partial mRNA	--	ATP synthase subunit f, mitochondrial OS=Saccharomyces cerevisiae (strain ATCC 204508 / S288c) GN=ATP17 PE=1 SV=1	Ptu family	pathogenesis//transport	calcium channel inhibitor activity	extracellular region	--
c16181_g1	1008	4	2.86	--	Dendroctonus ponderosae Seq01046678, whole genome shotgun sequence	--	--	Phospholamban	calcium ion transport//transport	ATPase inhibitor activity//calcium channel regulator activity	membrane	--
c27398_g1	326	0	0	PREDICTED: voltage-dependent calcium channel type A subunit alpha-1 isoform X10 [Acyrthosiphon pisum]>gi|641667001|ref|XP_008183928.1| PREDICTED: voltage-dependent calcium channel type A subunit alpha-1 isoform X10 [Acyrthosiphon pisum]	PREDICTED: Acyrthosiphon pisum voltage-dependent calcium channel type A subunit alpha-1 (LOC100164406), transcript variant X11, mRNA	voltage-dependent calcium channel L type alpha-1S	Voltage-dependent calcium channel type A subunit alpha-1 OS=Apis mellifera GN=CAC PE=2 SV=1	Zona-pellucida-binding protein (Sp38)//Ion transport protein	binding of sperm to zona pellucida//transmembrane transport//ion transport	ion channel activity	membrane//extracellular region	Voltage-gated Ca2+ channels, alpha1 subunits
c2657_g2	216	1	1.03	PREDICTED: voltage-dependent T-type calcium channel subunit alpha-1H [Acyrthosiphon pisum]	--	voltage-dependent calcium channel alpha 1, invertebrate	Voltage-dependent T-type calcium channel subunit alpha-1I OS=Homo sapiens GN=CACNA1I PE=1 SV=1	--	--	--	--	T-type voltage-gated Ca2+ channel, pore-forming alpha1I subunit
c12249_g1	1151	2	2.96	PREDICTED: calcium release-activated calcium channel protein 1-like isoform X2 [Acyrthosiphon pisum]>gi|641658444|ref|XP_008180727.1| PREDICTED: calcium release-activated calcium channel protein 1-like isoform X2 [Acyrthosiphon pisum]	--	calcium release-activated calcium channel protein 2	Calcium release-activated calcium channel protein 1 OS=Drosophila melanogaster GN=olf186-F PE=1 SV=1	--	--	--	--	CAP-binding protein complex interacting protein 2
c45997_g1	364	2	0.81	PREDICTED: WASH complex subunit 7 [Acyrthosiphon pisum]	--	--	WASH complex subunit 7 OS=Homo sapiens GN=KIAA1033 PE=1 SV=2	RIH domain	calcium ion transport//calcium ion transmembrane transport	calcium channel activity	membrane	--
c39427_g1	240	1	0.92	PREDICTED: voltage-dependent calcium channel type A subunit alpha-1 isoform X9 [Acyrthosiphon pisum]	PREDICTED: Acyrthosiphon pisum voltage-dependent calcium channel type A subunit alpha-1 (LOC100164406), transcript variant X11, mRNA	--	Voltage-dependent calcium channel type A subunit alpha-1 OS=Apis mellifera GN=CAC PE=2 SV=1	Hydantoinase/oxoprolinase//DAP10 membrane protein	regulation of immune response//positive regulation of phosphatidylinositol 3-kinase signaling//signal transduction	receptor binding//hydrolase activity//phosphatidylinositol 3-kinase binding	membrane	--
c17545_g1	399	3	11.99	PREDICTED: voltage-dependent T-type calcium channel subunit alpha-1H [Acyrthosiphon pisum]	Drosophila pseudoobscura pseudoobscura GA25721 (Dpse\GA25721), partial mRNA	voltage-dependent calcium channel alpha 1, invertebrate	Voltage-dependent T-type calcium channel subunit alpha-1G OS=Rattus norvegicus GN=Cacna1g PE=2 SV=2	SOCE-associated regulatory factor of calcium homoeostasis//Ion transport protein	ion transport//transmembrane transport//regulation of store-operated calcium entry	ion channel activity	integral component of endoplasmic reticulum membrane//membrane	T-type voltage-gated Ca2+ channel, pore-forming alpha1I subunit
c43497_g1	548	14	1.1	PREDICTED: voltage-dependent calcium channel subunit alpha-2/delta-3 [Acyrthosiphon pisum]	PREDICTED: Acyrthosiphon pisum voltage-dependent calcium channel subunit alpha-2/delta-3 (LOC100164032), mRNA	--	--	--	--	--	--	--
c15116_g1	2738	4	6.07	PREDICTED: zinc finger protein 76-like [Acyrthosiphon pisum]	--	--	Metal regulatory transcription factor 1 OS=Mus musculus GN=Mtf1 PE=1 SV=2	zinc-finger C2H2-type//Mediator complex subunit MED14//Ptu family//C2H2-type zinc finger//Zinc finger, C2H2 type//Zinc-finger double domain	pathogenesis//regulation of transcription from RNA polymerase II promoter//transport	calcium channel inhibitor activity//metal ion binding//RNA polymerase II transcription cofactor activity	mediator complex//extracellular region	--
c9339_g2	643	4	4.27	--	--	--	--	Phospholamban	transport//calcium ion transport	ATPase inhibitor activity//calcium channel regulator activity	membrane	--
c33219_g1	240	3	2.32	--	--	--	--	Phospholamban	calcium ion transport//transport	ATPase inhibitor activity//calcium channel regulator activity	membrane	--
c2657_g1	279	2	7.99	PREDICTED: voltage-dependent T-type calcium channel subunit alpha-1H [Acyrthosiphon pisum]	PREDICTED: Acyrthosiphon pisum voltage-dependent T-type calcium channel subunit alpha-1H (LOC100166077), mRNA	voltage-dependent calcium channel alpha 1, invertebrate	Voltage-dependent T-type calcium channel subunit alpha-1G OS=Homo sapiens GN=CACNA1G PE=2 SV=3	Ion transport protein	ion transport//transmembrane transport	ion channel activity	membrane	T-type voltage-gated Ca2+ channel, pore-forming alpha1I subunit
c635_g1	212	7	1.83	--	--	--	--	Phospholamban	transport//calcium ion transport	ATPase inhibitor activity//calcium channel regulator activity	membrane	--
c6771_g1	411	3	4.55	PREDICTED: voltage-dependent L-type calcium channel subunit beta-1-like [Acyrthosiphon pisum]	--	--	--	--	--	--	--	--
c27462_g1	264	2	0.65	--	--	--	--	Ion channel inhibitory toxin//Dickkopf N-terminal cysteine-rich region//Magi 5 toxic peptide family//Scorpion calcine family//Conotoxin	transport//negative regulation of Wnt signaling pathway//multicellular organismal development//pathogenesis	sodium channel inhibitor activity//ion channel inhibitor activity//calcium channel inhibitor activity	extracellular region	--
c37176_g1	380	4	1.83	PREDICTED: voltage-dependent calcium channel type A subunit alpha-1 isoform X6 [Acyrthosiphon pisum]	PREDICTED: Acyrthosiphon pisum voltage-dependent calcium channel type A subunit alpha-1 (LOC100164406), transcript variant X7, mRNA	voltage-dependent calcium channel N type alpha-1B	Voltage-dependent calcium channel type A subunit alpha-1 OS=Apis mellifera GN=CAC PE=2 SV=1	Ion transport protein	ion transport//transmembrane transport	ion channel activity	membrane	Voltage-gated Ca2+ channels, alpha1 subunits
c20767_g1	201	3	1.29	PREDICTED: voltage-dependent calcium channel subunit alpha-2/delta-3 isoform X4 [Acyrthosiphon pisum]	--	--	--	--	--	--	--	--
c9011_g1	1645	14	1.31	PREDICTED: voltage-dependent T-type calcium channel subunit alpha-1H [Acyrthosiphon pisum]	PREDICTED: Acyrthosiphon pisum voltage-dependent T-type calcium channel subunit alpha-1H (LOC100166077), mRNA	voltage-dependent calcium channel alpha 1, invertebrate	Voltage-dependent T-type calcium channel subunit alpha-1G OS=Homo sapiens GN=CACNA1G PE=2 SV=3	Late nodulin protein//7tm Chemosensory receptor//Ion transport protein	transmembrane transport//nodule morphogenesis//sensory perception of taste//ion transport	metal ion binding//ion channel activity	membrane//integral component of membrane	T-type voltage-gated Ca2+ channel, pore-forming alpha1I subunit
c15318_g1	1889	15	1.86	PREDICTED: calcium release-activated calcium channel protein 1-like [Acyrthosiphon pisum]>gi|641668291|ref|XP_008184406.1| PREDICTED: calcium release-activated calcium channel protein 1-like [Acyrthosiphon pisum]>gi|641668293|ref|XP_008184407.1| PREDICTED: calcium release-activated calcium channel protein 1-like [Acyrthosiphon pisum]	PREDICTED: Acyrthosiphon pisum calcium release-activated calcium channel protein 1-like (LOC100167625), transcript variant X3, mRNA	calcium release-activated calcium channel protein 2	Calcium release-activated calcium channel protein 1 OS=Drosophila melanogaster GN=olf186-F PE=1 SV=1	--	--	--	--	CAP-binding protein complex interacting protein 2
c17888_g1	376	5	1.46	PREDICTED: inositol 1,4,5-trisphosphate receptor [Acyrthosiphon pisum]>gi|641671938|ref|XP_008185766.1| PREDICTED: inositol 1,4,5-trisphosphate receptor [Acyrthosiphon pisum]	--	inositol 1,4,5-triphosphate receptor type 1	Inositol 1,4,5-trisphosphate receptor OS=Drosophila melanogaster GN=Itp-r83A PE=2 SV=3	RIH domain	calcium ion transport//calcium ion transmembrane transport	calcium channel activity	membrane	Inositol 1,4,5-trisphosphate receptor
c21457_g1	219	2	2.7	--	PREDICTED: Pyrus x bretschneideri mitochondrial fission 1 protein A-like (LOC103934580), transcript variant X1, mRNA	--	--	Ptu family	transport//pathogenesis	calcium channel inhibitor activity	extracellular region	--
c15310_g1	1097	10	1.39	PREDICTED: calcium channel flower isoform X2 [Acyrthosiphon pisum]	--	--	Calcium channel flower OS=Drosophila ananassae GN=flower PE=3 SV=2	Uncharacterized conserved protein CG6151-P	--	--	integral component of membrane	--
c42677_g1	320	5	17.81	PREDICTED: voltage-dependent calcium channel subunit alpha-2/delta-3 isoform X4 [Acyrthosiphon pisum]	--	--	--	--	--	--	--	--
c17824_g1	306	7	1.52	--	--	--	--	Phospholamban	transport//calcium ion transport	ATPase inhibitor activity//calcium channel regulator activity	membrane	--
c39775_g1	350	12	1.04	PREDICTED: voltage-dependent T-type calcium channel subunit alpha-1H [Acyrthosiphon pisum]	PREDICTED: Acyrthosiphon pisum voltage-dependent T-type calcium channel subunit alpha-1H (LOC100166077), mRNA	voltage-dependent calcium channel T type alpha-1H	Voltage-dependent T-type calcium channel subunit alpha-1H OS=Rattus norvegicus GN=Cacna1h PE=2 SV=2	Ion transport protein//GRF zinc finger	transmembrane transport//ion transport	ion channel activity//zinc ion binding	membrane	T-type voltage-gated Ca2+ channel, pore-forming alpha1I subunit
c34982_g1	274	21	1.31	PREDICTED: voltage-dependent calcium channel type A subunit alpha-1 isoform X7 [Acyrthosiphon pisum]	--	voltage-dependent calcium channel N type alpha-1B	Voltage-dependent calcium channel type A subunit alpha-1 OS=Apis mellifera GN=CAC PE=2 SV=1	Ion transport protein	transmembrane transport//ion transport	ion channel activity	membrane	Voltage-gated Ca2+ channels, alpha1 subunits
c18335_g1	485	64	1.78	PREDICTED: voltage-dependent calcium channel type A subunit alpha-1 isoform X9 [Acyrthosiphon pisum]	PREDICTED: Acyrthosiphon pisum voltage-dependent calcium channel type A subunit alpha-1 (LOC100164406), transcript variant X11, mRNA	voltage-dependent calcium channel N type alpha-1B	Voltage-dependent calcium channel type A subunit alpha-1 OS=Apis mellifera GN=CAC PE=2 SV=1	SUR7/PalI family//Ion transport protein	transmembrane transport//ion transport	ion channel activity	plasma membrane//membrane	Voltage-gated Ca2+ channels, alpha1 subunits
c34852_g1	256	19	1.81	PREDICTED: voltage-dependent L-type calcium channel subunit beta-1-like [Acyrthosiphon pisum]	--	voltage-dependent calcium channel beta-2	Voltage-dependent L-type calcium channel subunit beta-2 OS=Mus musculus GN=Cacnb2 PE=2 SV=1	--	--	--	--	L-type voltage-dependent Ca2+ channel, beta subunit
c16872_g2	6420	0	0	voltage-gated calcium channel alpha 1 subunit [Anopheles gambiae]	PREDICTED: Acyrthosiphon pisum muscle calcium channel subunit alpha-1 (LOC100160955), mRNA	voltage-dependent calcium channel alpha 1, invertebrate	Voltage-dependent calcium channel type D subunit alpha-1 OS=Drosophila melanogaster GN=Ca-alpha1D PE=1 SV=2	GrpE//Anti-sigma-K factor rskA//Organic solute transporter subunit beta protein//Ion transport protein//REV protein (anti-repression trans-activator protein)//Potassium channel Kv1.4 tandem inactivation domain	bile acid and bile salt transport//transmembrane transport//regulation of transcription, DNA-templated//protein folding//ion transport//transport//potassium ion transport	protein homodimerization activity//voltage-gated potassium channel activity//chaperone binding//adenyl-nucleotide exchange factor activity//transporter activity//potassium ion binding//transcription factor activity, sequence-specific DNA binding//protein heterodimerization activity//ion channel activity	transcription factor complex//integral component of membrane//voltage-gated potassium channel complex//plasma membrane//membrane//host cell nucleus	Voltage-gated Ca2+ channels, alpha1 subunits
