# Supplementary material for: De novo characterization of the pine aphid Cinara pinitabulaeformis Zhang et Zhang transcriptome and analysis of genes relevant to pesticides
Source: PLoS One. 2017 Jun 1;12(6):e0178496. doi: 10.1371/journal.pone.0178496 (PMC5453536; doi:10.1371/journal.pone.0178496)
Supplement: S8 Table — (XLS) [file pone.0178496.s008.xls]

## Sheet: Cytochrome P450.Annotation_Summ
S8 Table. Putative P450 genes identified in Cinara pinitabulaeformis Zhang et Zhang transcriptome.
Genes ID	Gene Length	NR Evalue	RPKM/FPKM(CP)	NR Description
c10753_g1	1935	0	2.13	PREDICTED: cytochrome P450 307a1-like [Acyrthosiphon pisum]
c10786_g1	1129	6.85e-131	1.58	PREDICTED: cytochrome P450 4C1-like [Acyrthosiphon pisum]>gi|641660871|ref|XP_008181648.1| PREDICTED: cytochrome P450 4C1-like [Acyrthosiphon pisum]
c11456_g1	482	1.5e-68	1.25	PREDICTED: probable cytochrome P450 6a13 [Acyrthosiphon pisum]
c11586_g1	1981	0	19.38	PREDICTED: probable cytochrome P450 6a14 [Acyrthosiphon pisum]
c12584_g1	1592	0	2.31	PREDICTED: probable cytochrome P450 6a13 [Acyrthosiphon pisum]
c13200_g1	978	4.08e-107	2.05	PREDICTED: cytochrome P450 4C1-like [Acyrthosiphon pisum]
c14233_g1	1314	1.01e-174	3.1	PREDICTED: cytochrome P450 4C1-like [Acyrthosiphon pisum]>gi|641660871|ref|XP_008181648.1| PREDICTED: cytochrome P450 4C1-like [Acyrthosiphon pisum]
c14557_g1	2043	0	7.99	PREDICTED: probable cytochrome P450 6a13 [Acyrthosiphon pisum]
c14601_g1	2142	0	93.64	PREDICTED: probable cytochrome P450 6a14 [Acyrthosiphon pisum]
c14986_g1	1052	5.7e-97	5.09	PREDICTED: cytochrome P450 4C1-like [Acyrthosiphon pisum]
c15037_g1	365	7.06e-62	2.33	PREDICTED: cytochrome P450 4C1-like [Acyrthosiphon pisum]
c15263_g1	1570	5.72e-177	3.18	PREDICTED: cytochrome P450 4C1-like [Acyrthosiphon pisum]
c15263_g2	1436	1.55e-153	1.48	PREDICTED: cytochrome P450 4C1-like [Acyrthosiphon pisum]
c15303_g1	388	1.29e-42	2.74	PREDICTED: cytochrome P450 4C1-like [Acyrthosiphon pisum]
c15718_g1	1942	0	11.33	PREDICTED: probable cytochrome P450 6a13 [Acyrthosiphon pisum]>gi|641665703|ref|XP_008183475.1| PREDICTED: probable cytochrome P450 6a13 [Acyrthosiphon pisum]
c16009_g1	2159	0	36.14	PREDICTED: cytochrome P450 6k1-like [Acyrthosiphon pisum]>gi|641666261|ref|XP_008183675.1| PREDICTED: cytochrome P450 6k1-like [Acyrthosiphon pisum]
c16118_g1	1825	0	5.21	PREDICTED: cytochrome P450 4C1-like [Acyrthosiphon pisum]>gi|641660871|ref|XP_008181648.1| PREDICTED: cytochrome P450 4C1-like [Acyrthosiphon pisum]
c16402_g1	395	4.04e-28	5.44	PREDICTED: cytochrome P450 4g15-like [Acyrthosiphon pisum]
c16811_g1	1882	0	4.04	PREDICTED: cytochrome P450 4C1-like [Acyrthosiphon pisum]>gi|641660871|ref|XP_008181648.1| PREDICTED: cytochrome P450 4C1-like [Acyrthosiphon pisum]
c17063_g1	1899	0	18.85	PREDICTED: probable cytochrome P450 6a13 [Acyrthosiphon pisum]>gi|641665703|ref|XP_008183475.1| PREDICTED: probable cytochrome P450 6a13 [Acyrthosiphon pisum]
c17356_g1	202	1.67e-36	0	PREDICTED: probable cytochrome P450 305a1 [Acyrthosiphon pisum]
c18083_g1	260	3.52e-49	4.94	PREDICTED: cytochrome P450 306a1 [Acyrthosiphon pisum]>gi|641678024|ref|XP_008188004.1| PREDICTED: cytochrome P450 306a1 [Acyrthosiphon pisum]
c18148_g1	255	3.02e-08	2.18	cytochrome P450, putative [Ixodes scapularis]>gi|215505543|gb|EEC15037.1| cytochrome P450, putative, partial [Ixodes scapularis]
c18360_g1	621	2.45e-19	1.01	PREDICTED: cytochrome P450 4C1-like [Acyrthosiphon pisum]
c19041_g1	331	3.68e-15	14.23	cytochrome P450 protein [Acyrthosiphon pisum]
c22699_g1	250	1.68e-45	0.67	PREDICTED: cytochrome P450 4C1-like [Acyrthosiphon pisum]
c22803_g1	1750	0	6.04	PREDICTED: cytochrome P450 6j1-like [Acyrthosiphon pisum]
c22998_g1	347	1.15e-14	2.28	cytochrome P450 CYP18A1 [Tribolium castaneum]>gi|270014221|gb|EFA10669.1| cytochrome P450 18A1 [Tribolium castaneum]
c23362_g1	285	1.77e-30	1	cytochrome P450 4C1, partial [Rhopalosiphum maidis]
c23979_g1	519	2.38e-95	6.55	PREDICTED: cytochrome P450 4C1-like [Acyrthosiphon pisum]
c26774_g1	223	1.82e-06	1.5	CYP27B1 [Kryptolebias marmoratus]
c26917_g1	210	6.07e-25	4.88	PREDICTED: cytochrome P450 4C1-like [Acyrthosiphon pisum]
c27018_g1	708	1.36e-84	3.84	PREDICTED: cytochrome P450 6a2-like [Acyrthosiphon pisum]
c27052_g1	2435	0	0.91	PREDICTED: cytochrome P450 4g15 [Acyrthosiphon pisum]
c29233_g1	262	6.71e-43	719.92	PREDICTED: cytochrome P450 4C1-like [Acyrthosiphon pisum]
c29910_g1	241	3.81e-31	2.85	PREDICTED: cytochrome P450 306a1 [Acyrthosiphon pisum]>gi|641678024|ref|XP_008188004.1| PREDICTED: cytochrome P450 306a1 [Acyrthosiphon pisum]
c29943_g1	516	6.25e-19	1.48	cytochrome P450-26 [Saccoglossus kowalevskii]>gi|268054029|gb|ACY92501.1| cytochrome P450-26 [Saccoglossus kowalevskii]
c30210_g1	413	5.92e-60	1.1	PREDICTED: probable cytochrome P450 6a13 [Acyrthosiphon pisum]
c31315_g1	233	3.55e-28	2.15	PREDICTED: cytochrome P450 4C1-like [Acyrthosiphon pisum]
c31518_g1	375	1.83e-07	3.64	putative cytochrome P450, partial [Hirudo medicinalis]
c3238_g1	658	5.12e-76	0.27	PREDICTED: cytochrome P450 4C1-like [Acyrthosiphon pisum]
c33444_g1	391	1.15e-14	0.64	cytochrome P450 family protein [Dictyostelium discoideum AX4]>gi|122108275|sp|Q1ZXN4.1|C519C_DICDI RecName: Full=Probable cytochrome P450 519C1>gi|90971289|gb|EAS66951.1| cytochrome P450 family protein [Dictyostelium discoideum AX4]
c33992_g1	570	4.54e-71	0.49	PREDICTED: probable cytochrome P450 6a14 isoform X2 [Acyrthosiphon pisum]
c3434_g1	436	3.71e-67	3.24	PREDICTED: cytochrome P450 4C1-like [Acyrthosiphon pisum]>gi|641660871|ref|XP_008181648.1| PREDICTED: cytochrome P450 4C1-like [Acyrthosiphon pisum]
c36168_g1	323	2.84e-17	5.73	cytochrome P450 4C1, partial [Rhopalosiphum maidis]
c37250_g1	2519	0	1.25	PREDICTED: cytochrome P450 4C1-like [Acyrthosiphon pisum]
c37798_g1	295	3.2e-08	17.57	putative cytochrome P450, partial [Hirudo medicinalis]
c37844_g1	336	4.19e-21	0.57	PREDICTED: probable cytochrome P450 6a13 [Acyrthosiphon pisum]
c38039_g1	235	1.96e-30	2.94	cytochrome P450, partial [Aphis gossypii]
c39650_g1	253	3.77e-23	3.45	cytochrome p450 [Myzus persicae]
c39946_g1	203	2.77e-11	2.27	cytochrome P450 [Anopheles darlingi]
c41237_g1	259	3.3e-35	5.12	PREDICTED: probable cytochrome P450 6a13 [Acyrthosiphon pisum]
c42684_g1	1507	0	2.01	PREDICTED: probable cytochrome P450 305a1 isoform X1 [Acyrthosiphon pisum]
c43116_g1	562	7.03e-96	39.6	PREDICTED: cytochrome P450 4C1-like [Acyrthosiphon pisum]
c43716_g1	302	4.81e-52	1.07	PREDICTED: cytochrome P450 306a1 [Acyrthosiphon pisum]>gi|641678024|ref|XP_008188004.1| PREDICTED: cytochrome P450 306a1 [Acyrthosiphon pisum]
c44382_g1	378	4.09e-11	0.52	PREDICTED: cytochrome P450 1B1-like [Cynoglossus semilaevis]
c45143_g1	288	2.12e-13	0.8	PREDICTED: cytochrome P450 1A2-like [Balaenoptera acutorostrata scammoni]
c45166_g1	648	9.56e-33	0.63	PREDICTED: cytochrome P450 1A5-like [Saccoglossus kowalevskii]
c45441_g1	419	9.46e-43	0.85	PREDICTED: cytochrome P450 4C1-like [Acyrthosiphon pisum]
c45510_g1	228	1.41e-09	3.33	cytochrome P450, partial [Reticulomyxa filosa]
c45739_g1	215	7.74e-09	0	PREDICTED: cytochrome P450 2W1 isoform X1 [Struthio camelus australis]
c46818_g1	244	1.46e-18	6.38	PREDICTED: probable cytochrome P450 6a13 [Acyrthosiphon pisum]
c47207_g1	256	2.05e-18	2.76	PREDICTED: probable cytochrome P450 6a13 [Acyrthosiphon pisum]
c47409_g1	310	5.65e-09	2.13	cytochrome P450-like TBP [Helicoverpa armigera]
c7682_g1	482	6.24e-34	27.66	cytochrome P450 family protein [Polysphondylium pallidum PN500]
c8797_g1	1925	0	0.94	PREDICTED: cytochrome P450 18a1 [Acyrthosiphon pisum]
c8963_g1	591	4.55e-96	40.67	PREDICTED: cytochrome P450 4C1-like [Acyrthosiphon pisum]
c9000_g1	1978	0	2.07	PREDICTED: probable cytochrome P450 303a1 [Acyrthosiphon pisum]
