# Supplementary material for: De novo characterization of the pine aphid Cinara pinitabulaeformis Zhang et Zhang transcriptome and analysis of genes relevant to pesticides
Source: PLoS One. 2017 Jun 1;12(6):e0178496. doi: 10.1371/journal.pone.0178496 (PMC5453536; doi:10.1371/journal.pone.0178496)
Supplement: S9 Table — (XLSX) [file pone.0178496.s009.xlsx]

## Sheet: Sheet1
S9 Table. Insecticide receptors and resistance-related genes identified in the Cinara pinitabulaeformis Zhang et Zhang Hope transcriptome.
class(quantity)	#GeneID	NR Description	NT Description	Swissprot Description	PFAM description	MF Description	KOG Description	Gene Length	Read_count(CP)	RPKM/FPKM(CP)
Glutathione S-transferase-48	c10389_g2	hypothetical protein CAPTEDRAFT_142825, partial [Capitella teleta]	Buchnera aphidicola BCc, complete genome	Ribonuclease T OS=Buchnera aphidicola subsp. Cinara cedri (strain Cc) GN=rnt PE=3 SV=1	GrpE//Glutaredoxin//Oxidoreductase NAD-binding domain//Domain of unknown function (DUF5051)//Glutathione S-transferase, N-terminal domain	protein disulfide oxidoreductase activity//electron carrier activity//protein homodimerization activity//protein binding//nucleic acid binding//adenyl-nucleotide exchange factor activity//chaperone binding//oxidoreductase activity	Glutaredoxin-related protein	2491	5267	91.6
Glutathione S-transferase-48	c11089_g1	--	PREDICTED: Pyrus x bretschneideri glutathione S-transferase U17-like (LOC103950893), mRNA	Glutathione S-transferase U17 OS=Arabidopsis thaliana GN=GSTU17 PE=2 SV=1	MarR family	transcription factor activity, sequence-specific DNA binding	--	468	8	1.32
Glutathione S-transferase-48	c11123_g1	PREDICTED: chloride intracellular channel exc-4 isoform X1 [Acyrthosiphon pisum]	PREDICTED: Acyrthosiphon pisum chloride intracellular channel exc-4 (LOC100165828), transcript variant X1, mRNA	Chloride intracellular channel exc-4 OS=Caenorhabditis elegans GN=exc-4 PE=1 SV=2	Glutathione S-transferase, N-terminal domain	protein binding	Intracellular Cl- channel CLIC, contains GST domain	1328	1122	40.68
Glutathione S-transferase-48	c12316_g1	glutathione S-transferase, C-terminal domain containing [Acyrthosiphon pisum]	Acyrthosiphon pisum glutathione S-transferase, C-terminal domain containing (Gstcd), mRNA >gnl|BL_ORD_ID|10652510 Acyrthosiphon pisum jumping translocation breakpoint protein (Jtb), mRNA	Glutathione S-transferase C-terminal domain-containing protein homolog OS=Drosophila melanogaster GN=CG10428 PE=2 SV=2	Jumping translocation breakpoint protein (JTB)//Methyltransferase TRM13//Putative methyltransferase//16S rRNA methyltransferase RsmF//Conserved hypothetical protein 95//rRNA small subunit methyltransferase G//Methyltransferase small domain//3-hydroxyacyl-CoA dehydrogenase, NAD binding domain//Protein-L-isoaspartate(D-aspartate) O-methyltransferase (PCMT)//MraW methylase family//ubiE/COQ5 methyltr…	methyltransferase activity//protein-L-isoaspartate (D-aspartate) O-methyltransferase activity//3-hydroxyacyl-CoA dehydrogenase activity//oxidoreductase activity//tRNA (guanine-N7-)-methyltransferase activity//rRNA methyltransferase activity	--	2437	117	2.08
Glutathione S-transferase-48	c12960_g1	glutathione S-transferase omega-1-like [Acyrthosiphon pisum]>gi|239788690|dbj|BAH71013.1| ACYPI008340 [Acyrthosiphon pisum]	Acyrthosiphon pisum glutathione S-transferase omega-1-like (LOC100167548), mRNA	Pyrimidodiazepine synthase OS=Drosophila melanogaster GN=se PE=1 SV=1	Glutathione S-transferase, N-terminal domain//Glutathione S-transferase, N-terminal domain//Glutathione S-transferase, N-terminal domain//Glutaredoxin	protein disulfide oxidoreductase activity//glutathione transferase activity//electron carrier activity//protein binding	Glutathione S-transferase	1834	1433	35.13
Glutathione S-transferase-48	c13071_g1	uncharacterized protein LOC100165764 [Acyrthosiphon pisum]>gi|239790773|dbj|BAH71924.1| ACYPI006691 [Acyrthosiphon pisum]	--	Microsomal glutathione S-transferase 1 OS=Homo sapiens GN=MGST1 PE=1 SV=1	--	--	--	682	30	2.61
Glutathione S-transferase-48	c13109_g1	PREDICTED: glutathione S-transferase DHAR3, chloroplastic-like [Saccoglossus kowalevskii]	Malus domestica glutathione S-transferase DHAR2-like (DHAR), mRNA >gnl|BL_ORD_ID|3159983 Malus x domestica dehydroascorbate reductase (DHAR) mRNA, complete cds	Glutathione S-transferase DHAR2 OS=Arabidopsis thaliana GN=DHAR2 PE=1 SV=1	Glutathione S-transferase, N-terminal domain//Glutathione S-transferase, N-terminal domain//Glutathione S-transferase, N-terminal domain//Glutaredoxin	protein binding//electron carrier activity//protein disulfide oxidoreductase activity	Intracellular Cl- channel CLIC, contains GST domain	794	15	1.05
Glutathione S-transferase-48	c14487_g1	PREDICTED: glutathione S-transferase theta-1-like [Acyrthosiphon pisum]>gi|641654332|ref|XP_008179164.1| PREDICTED: glutathione S-transferase theta-1-like [Acyrthosiphon pisum]	PREDICTED: Acyrthosiphon pisum glutathione S-transferase theta-1-like (LOC100166353), transcript variant X2, mRNA	Glutathione S-transferase theta-1 OS=Bos taurus GN=GSTT1 PE=2 SV=3	Glutathione S-transferase, N-terminal domain//Chordopoxvirus DNA-directed RNA polymerase 7 kDa polypeptide (RPO7)//Glutathione S-transferase, N-terminal domain//Glutathione S-transferase, N-terminal domain	protein binding//DNA binding//DNA-directed RNA polymerase activity	Glutathione S-transferase	1174	537	22.37
Glutathione S-transferase-48	c15915_g1	glutathione S-transferase, theta class-like [Acyrthosiphon pisum]>gi|239799494|dbj|BAH70833.1| ACYPI009122 [Acyrthosiphon pisum]	--	Glutathione S-transferase theta-1 OS=Homo sapiens GN=GSTT1 PE=1 SV=4	Glutathione S-transferase, N-terminal domain//Glutathione S-transferase, N-terminal domain//Glutathione S-transferase, N-terminal domain	protein binding	Glutathione S-transferase	1187	81	4.04
Glutathione S-transferase-48	c15950_g1	PREDICTED: prostaglandin E synthase 2-like [Acyrthosiphon pisum]	--	Prostaglandin E synthase 2 OS=Mus musculus GN=Ptges2 PE=1 SV=3	Glutaredoxin//Glutathione S-transferase, N-terminal domain//Glutathione S-transferase, N-terminal domain//Glutathione S-transferase, N-terminal domain	protein binding//electron carrier activity//protein disulfide oxidoreductase activity	--	1694	201	5.4
Glutathione S-transferase-48	c17698_g1	uncharacterized protein LOC100168850 [Acyrthosiphon pisum]>gi|239799258|dbj|BAH70559.1| ACYPI009519 [Acyrthosiphon pisum]	--	Glutathione S-transferase OS=Blattella germanica PE=1 SV=3	Glutathione S-transferase, N-terminal domain//Glutathione S-transferase, N-terminal domain//Glutathione S-transferase, N-terminal domain	protein binding	Glutathione S-transferase	1153	2549	108.62
Glutathione S-transferase-48	c18191_g1	glutathione S-transferase sigma 1 [Cnaphalocrocis medinalis]	--	Glutathione S-transferase OS=Blattella germanica PE=1 SV=3	Glutathione S-transferase, N-terminal domain//Glutathione S-transferase, N-terminal domain//Glutathione S-transferase, N-terminal domain	protein binding	Glutathione S-transferase	257	2	2.09
Glutathione S-transferase-48	c20274_g1	PREDICTED: failed axon connections [Microplitis demolitor]	--	Failed axon connections OS=Drosophila melanogaster GN=fax PE=1 SV=1	--	--	Failed axon connections (fax) protein/glutathione S-transferase-like protein	233	1	1.82
Glutathione S-transferase-48	c22914_g1	--	PREDICTED: Malus x domestica probable glutathione S-transferase (LOC103405341), transcript variant X3, mRNA	--	--	--	--	239	3	4.67
Glutathione S-transferase-48	c2324_g1	elongation factor 1-gamma [Acyrthosiphon pisum]>gi|239791030|dbj|BAH72033.1| ACYPI005647 [Acyrthosiphon pisum]	Acyrthosiphon pisum elongation factor 1-gamma (LOC100164654), mRNA >gnl|BL_ORD_ID|6895396 Acyrthosiphon pisum ACYPI005647 mRNA, clone: 649M19, complete cds, full-insert cDNA sequence based on the ESTs (5'-EST:FF331296, 3'-EST:FF333146)	Elongation factor 1-gamma OS=Artemia salina PE=1 SV=3	Glutathione S-transferase, N-terminal domain//Glutathione S-transferase, N-terminal domain//Elongation factor 1 gamma, conserved domain//Glutathione S-transferase, N-terminal domain	protein binding//translation elongation factor activity	Translation elongation factor EF-1 gamma	1845	1596	38.86
Glutathione S-transferase-48	c23700_g1	glutathione S-transferase domain-containing protein [Capsaspora owczarzaki ATCC 30864]>gi|765554580|gb|KJE95201.1| glutathione S-transferase domain-containing protein [Capsaspora owczarzaki ATCC 30864]	PREDICTED: Pyrus x bretschneideri glutathione S-transferase T1 (LOC103932093), mRNA	Glutathione S-transferase T2 OS=Arabidopsis thaliana GN=GSTT2 PE=2 SV=1	--	--	--	348	2	0.66
Glutathione S-transferase-48	c24681_g1	PREDICTED: probable glutathione S-transferase parC [Aplysia californica]	--	Glutathione S-transferase U7 OS=Arabidopsis thaliana GN=GSTU7 PE=2 SV=1	Glutathione S-transferase, N-terminal domain//Glutathione S-transferase, N-terminal domain//Glutathione S-transferase, N-terminal domain	protein binding	Glutathione S-transferase	308	1	0.49
Glutathione S-transferase-48	c24712_g1	glutathione S-transferase sigma 2 [Cnaphalocrocis medinalis]	--	Glutathione S-transferase OS=Blattella germanica PE=1 SV=3	--	--	--	314	2	0.91
Glutathione S-transferase-48	c25706_g1	PREDICTED: glutathione S-transferase DHAR1, mitochondrial-like [Bombus impatiens]	Serratia symbiotica SCt-VLC genomic scaffold 08	Stringent starvation protein A OS=Shigella flexneri GN=sspA PE=3 SV=2	Glutaredoxin//Glutathione S-transferase, N-terminal domain//Glutathione S-transferase, N-terminal domain//Glutathione S-transferase, N-terminal domain	electron carrier activity//protein disulfide oxidoreductase activity//protein binding	Glutathione S-transferase	612	17	1.75
Glutathione S-transferase-48	c26424_g1	--	PREDICTED: Malus x domestica uncharacterized aarF domain-containing protein kinase At1g71810, chloroplastic (LOC103443516), mRNA	--	Glutathione S-transferase, N-terminal domain	protein binding	--	284	1	0.66
Glutathione S-transferase-48	c27263_g1	glutathione S-transferase delta 1 [Aphis gossypii]	Acyrthosiphon pisum mRNA, clone: ACI0AAB1YH09, full-insert cDNA sequence based on ESTs (5'-EST:ACI0AAB1YH09AAM1, 3'-EST ACI0AAB1YH09BBM1)	Glutathione S-transferase 1-1 OS=Lucilia cuprina GN=GST1 PE=1 SV=2	Glutathione S-transferase, N-terminal domain//Glutathione S-transferase, N-terminal domain//Glutathione S-transferase, N-terminal domain	protein binding	Glutathione S-transferase	1089	19667	900.51
Glutathione S-transferase-48	c27482_g1	microsomal glutathione S-transferase 1-like [Acyrthosiphon pisum]>gi|239789161|dbj|BAH71222.1| ACYPI004835 [Acyrthosiphon pisum]	--	Microsomal glutathione S-transferase 1 OS=Homo sapiens GN=MGST1 PE=1 SV=1	--	--	--	796	4960	344.75
Glutathione S-transferase-48	c29631_g1	predicted protein [Naegleria gruberi]>gi|290976245|ref|XP_002670851.1| predicted protein [Naegleria gruberi]>gi|284081827|gb|EFC35679.1| predicted protein [Naegleria gruberi]>gi|284084414|gb|EFC38107.1| predicted protein [Naegleria gruberi]	--	Glutathione S-transferase 2 OS=Schizosaccharomyces pombe (strain 972 / ATCC 24843) GN=gst2 PE=2 SV=1	Glutathione S-transferase, N-terminal domain//Glutathione S-transferase, N-terminal domain//Glutathione S-transferase, N-terminal domain	protein binding	Glutathione S-transferase	210	2	7.69
Glutathione S-transferase-48	c30710_g1	PREDICTED: phosphatidylinositol-binding clathrin assembly protein LAP isoform X2 [Acyrthosiphon pisum]	PREDICTED: Acyrthosiphon pisum phosphatidylinositol-binding clathrin assembly protein LAP (LOC100164083), transcript variant X2, mRNA	Phosphatidylinositol-binding clathrin assembly protein LAP OS=Drosophila melanogaster GN=lap PE=1 SV=3	ANTH domain//Glutathione S-transferase, N-terminal domain	protein binding//phospholipid binding	Clathrin assembly protein AP180 and related proteins, contain ENTH domain	261	2	1.94
Glutathione S-transferase-48	c32666_g1	hypothetical protein TRIADDRAFT_56715 [Trichoplax adhaerens]>gi|190585051|gb|EDV25120.1| hypothetical protein TRIADDRAFT_56715 [Trichoplax adhaerens]	PREDICTED: Malus x domestica glutathione S-transferase DHAR3, chloroplastic-like (LOC103411753), transcript variant X1, mRNA	Glutathione S-transferase DHAR3, chloroplastic OS=Arabidopsis thaliana GN=DHAR3 PE=1 SV=1	--	--	Intracellular Cl- channel CLIC, contains GST domain	545	5	0.62
Glutathione S-transferase-48	c3297_g1	PREDICTED: failed axon connections [Acyrthosiphon pisum]>gi|641654375|ref|XP_008179182.1| PREDICTED: failed axon connections [Acyrthosiphon pisum]	PREDICTED: Acyrthosiphon pisum failed axon connections (LOC100162920), transcript variant X2, mRNA	Failed axon connections OS=Drosophila melanogaster GN=fax PE=1 SV=1	Glutathione S-transferase, N-terminal domain	protein binding	Failed axon connections (fax) protein/glutathione S-transferase-like protein	2747	3671	62.57
Glutathione S-transferase-48	c33056_g1	PREDICTED: glutaredoxin-related protein 5, mitochondrial [Ceratosolen solmsi marchali]	--	Glutaredoxin-related protein 5, mitochondrial OS=Mus musculus GN=Glrx5 PE=1 SV=2	Glutaredoxin//Glutathione S-transferase, N-terminal domain	electron carrier activity//protein disulfide oxidoreductase activity//protein binding	Glutaredoxin-related protein	326	4	1.61
Glutathione S-transferase-48	c3343_g1	predicted protein [Naegleria gruberi]>gi|284083758|gb|EFC37458.1| predicted protein [Naegleria gruberi]	PREDICTED: Malus x domestica glutathione S-transferase F9-like (LOC103405148), mRNA	Glutathione S-transferase F9 OS=Arabidopsis thaliana GN=GSTF9 PE=1 SV=1	Glutathione S-transferase, N-terminal domain//Glutathione S-transferase, N-terminal domain//Glutathione S-transferase, N-terminal domain	protein binding	Glutathione S-transferase	233	2	3.64
Glutathione S-transferase-48	c33488_g1	PREDICTED: glutathione S-transferase DHAR1, mitochondrial-like [Bombus impatiens]	--	30S ribosomal protein S9 OS=Enterobacter sp. (strain 638) GN=rpsI PE=3 SV=1	Ribosomal protein S9/S16	structural constituent of ribosome	Mitochondrial/chloroplast ribosomal protein S9	206	2	9.02
Glutathione S-transferase-48	c34943_g1	--	Phaeosphaeria nodorum SN15 hypothetical protein partial mRNA	--	Glutathione S-transferase, N-terminal domain//Glutathione S-transferase, N-terminal domain	protein binding	--	206	0	0
Glutathione S-transferase-48	c35444_g1	glutathione transferase [Capsaspora owczarzaki ATCC 30864]>gi|765551074|gb|KJE91695.1| glutathione transferase [Capsaspora owczarzaki ATCC 30864]	PREDICTED: Malus x domestica glutathione S-transferase F9-like (LOC103405148), mRNA	Glutathione S-transferase F9 OS=Arabidopsis thaliana GN=GSTF9 PE=1 SV=1	--	--	--	208	0	0
Glutathione S-transferase-48	c36827_g1	glutathione S-transferase 1-1-like [Acyrthosiphon pisum]>gi|239789864|dbj|BAH71529.1| ACYPI005620 [Acyrthosiphon pisum]	--	Glutathione S-transferase 1-1 OS=Drosophila erecta GN=GstD1 PE=3 SV=2	Glutathione S-transferase, N-terminal domain//Glutathione S-transferase, N-terminal domain//Glutathione S-transferase, N-terminal domain	protein binding	Glutathione S-transferase	1373	2283	78.55
Glutathione S-transferase-48	c37403_g1	PREDICTED: probable glutathione S-transferase [Aplysia californica]	PREDICTED: Malus x domestica glutathione S-transferase U17-like (LOC103403298), mRNA	Glutathione S-transferase U17 OS=Arabidopsis thaliana GN=GSTU17 PE=2 SV=1	Glutathione S-transferase, N-terminal domain//Glutathione S-transferase, N-terminal domain//Glutathione S-transferase, N-terminal domain	protein binding	Glutathione S-transferase	294	2	1.16
Glutathione S-transferase-48	c38767_g1	glutathione transferase [Capsaspora owczarzaki ATCC 30864]>gi|765551074|gb|KJE91695.1| glutathione transferase [Capsaspora owczarzaki ATCC 30864]	PREDICTED: Malus x domestica glutathione S-transferase-like (LOC103427433), mRNA	Glutathione S-transferase OS=Hyoscyamus muticus PE=1 SV=1	--	--	--	258	2	2.05
Glutathione S-transferase-48	c39335_g1	unnamed protein product [Vitrella brassicaformis CCMP3155]	PREDICTED: Malus x domestica uncharacterized LOC103454006 (LOC103454006), mRNA	--	Glutathione S-transferase, N-terminal domain//Glutathione S-transferase, N-terminal domain//Glutathione S-transferase, N-terminal domain	protein binding	--	419	5	1.04
Glutathione S-transferase-48	c40491_g1	PREDICTED: elongation factor 1-gamma [Nasonia vitripennis]	Leptosphaeria maculans JN3 similar to elongation factor 1-gamma (LEMA_P087920.1) mRNA, complete cds	Putative sterigmatocystin biosynthesis protein stcT OS=Emericella nidulans (strain FGSC A4 / ATCC 38163 / CBS 112.46 / NRRL 194 / M139) GN=stcT PE=4 SV=1	--	--	Glutathione S-transferase	214	1	3.31
Glutathione S-transferase-48	c41747_g1	PREDICTED: glutaredoxin-C4-like isoform X1 [Orussus abietinus]>gi|817197113|ref|XP_012274162.1| PREDICTED: glutaredoxin-C4-like isoform X1 [Orussus abietinus]	--	Glutaredoxin-C4 OS=Arabidopsis thaliana GN=GRXC4 PE=2 SV=2	DSBA-like thioredoxin domain//Glutathione S-transferase, N-terminal domain//Thioredoxin//Glutaredoxin	electron carrier activity//protein disulfide oxidoreductase activity//protein binding	Glutaredoxin and related proteins	371	13	3.62
Glutathione S-transferase-48	c42269_g1	PREDICTED: glutathione S-transferase S5 isoform X1 [Nasonia vitripennis]	--	Glutathione S-transferase OS=Anopheles gambiae GN=GstS1 PE=2 SV=4	Glutathione S-transferase, N-terminal domain	protein binding	Glutathione S-transferase	247	2	2.58
Glutathione S-transferase-48	c44719_g1	PREDICTED: glutathione S-transferase 1-like [Meleagris gallopavo]	--	Protein URE2 OS=Debaryomyces hansenii (strain ATCC 36239 / CBS 767 / JCM 1990 / NBRC 0083 / IGC 2968) GN=URE2 PE=3 SV=2	Glutathione S-transferase, N-terminal domain//Glutathione S-transferase, N-terminal domain//Glutathione S-transferase, N-terminal domain	protein binding	Glutathione S-transferase	219	3	8.34
Glutathione S-transferase-48	c44830_g1	PREDICTED: glutaredoxin 2 isoform X2 [Clupea harengus]>gi|831323896|ref|XP_012694943.1| PREDICTED: glutaredoxin 2 isoform X2 [Clupea harengus]>gi|831323898|ref|XP_012694944.1| PREDICTED: glutaredoxin 2 isoform X2 [Clupea harengus]>gi|831323900|ref|XP_012694945.1| PREDICTED: glutaredoxin 2 isoform X2 [Clupea harengus]	PREDICTED: Malus x domestica glutaredoxin-like (LOC103416967), mRNA	Glutaredoxin OS=Ricinus communis PE=3 SV=1	Glutaredoxin//Glutathione S-transferase, N-terminal domain	protein binding//electron carrier activity//protein disulfide oxidoreductase activity	Glutaredoxin and related proteins	265	1	0.9
Glutathione S-transferase-48	c46506_g1	microsomal glutathione S-transferase 3 [Pinctada martensii]	PREDICTED: Malus x domestica microsomal glutathione S-transferase 3-like (LOC103434555), mRNA	Microsomal glutathione S-transferase 3 OS=Mus musculus GN=Mgst3 PE=1 SV=1	--	--	--	214	0	0
Glutathione S-transferase-48	c579_g1	unknown [Dendroctonus ponderosae]>gi|478250332|gb|ENN70829.1| hypothetical protein YQE_12493, partial [Dendroctonus ponderosae]>gi|546680051|gb|ERL90406.1| hypothetical protein D910_07755 [Dendroctonus ponderosae]	--	Microsomal glutathione S-transferase 1 OS=Mus musculus GN=Mgst1 PE=1 SV=3	Type III restriction enzyme, res subunit	DNA binding//ATP binding//hydrolase activity	--	1048	196	9.42
Glutathione S-transferase-48	c6251_g1	Glutathione transferase omega-1 [Toxocara canis]	PREDICTED: Malus x domestica glutathione S-transferase L3-like (LOC103423404), partial mRNA	Glutathione S-transferase L3 OS=Arabidopsis thaliana GN=GSTL3 PE=2 SV=1	Glutathione S-transferase, N-terminal domain//Glutathione S-transferase, N-terminal domain//Glutathione S-transferase, N-terminal domain	protein binding	Glutathione S-transferase	212	0	0
Glutathione S-transferase-48	c6251_g2	--	PREDICTED: Malus x domestica glutathione S-transferase L3-like (LOC103423404), partial mRNA	Glutathione S-transferase L1 OS=Arabidopsis thaliana GN=GSTL1 PE=2 SV=1	--	--	--	246	1	1.32
Glutathione S-transferase-48	c6305_g1	Nitrogen permease regulator 2-like protein [Strongyloides ratti]	PREDICTED: Pyrus x bretschneideri glutathione S-transferase zeta class-like (LOC103932846), mRNA	Glutathione S-transferase zeta class OS=Euphorbia esula PE=2 SV=1	Glutathione S-transferase, N-terminal domain//Glutathione S-transferase, N-terminal domain//Glutathione S-transferase, N-terminal domain//Glutaredoxin//NUC153 domain	protein binding//electron carrier activity//protein disulfide oxidoreductase activity	Glutathione S-transferase	242	0	0
Glutathione S-transferase-48	c6534_g1	unnamed protein product [Vitrella brassicaformis CCMP3155]	--	--	Glutathione S-transferase, N-terminal domain//Ubiquitin-binding zinc-finger//Glutaredoxin	electron carrier activity//ubiquitin binding//protein disulfide oxidoreductase activity//protein binding	--	211	0	0
Glutathione S-transferase-48	c8152_g1	PREDICTED: elongation factor 1-gamma [Fopius arisanus]	--	Elongation factor 1-gamma OS=Artemia salina PE=1 SV=3	Protein prenyltransferase alpha subunit repeat//Glutathione S-transferase, N-terminal domain//Elongation factor 1 gamma, conserved domain//Glutathione S-transferase, N-terminal domain//Glutathione S-transferase, N-terminal domain	protein prenyltransferase activity//translation elongation factor activity//protein binding	Glutathione S-transferase	1343	56	1.98
Glutathione S-transferase-48	c9303_g1	glutathione S-transferase sigma 2 [Aphis gossypii]	--	Glutathione S-transferase OS=Blattella germanica PE=1 SV=3	Glutathione S-transferase, N-terminal domain//Glutathione S-transferase, N-terminal domain//Glutathione S-transferase, N-terminal domain	protein binding	Glutathione S-transferase	1445	302	9.77
RNA-dependent RNA polymerase-2	c15210_g2	unnamed protein product [Phytomonas sp. isolate EM1]>gi|588318733|emb|CCW62027.1| unnamed protein product [Phytomonas sp. isolate EM1]	Pseudocercospora fijiensis CIRAD86 hypothetical protein mRNA	60S ribosomal protein L26-1 OS=Arabidopsis thaliana GN=RPL26A PE=2 SV=2	Reovirus RNA-dependent RNA polymerase lambda 3//Ribosomal proteins L26 eukaryotic, L24P archaeal	RNA binding//structural constituent of ribosome//RNA-directed RNA polymerase activity	60S ribosomal protein L26	285	2	1.31
RNA-dependent RNA polymerase-2	c47366_g1	--	--	--	Influenza RNA-dependent RNA polymerase subunit PB2	RNA-directed RNA polymerase activity//RNA binding	--	299	4	2.17
SID-1-7	c10482_g1	--	--	--	dsRNA-gated channel SID-1//Translocon-associated protein (TRAP), alpha subunit//B-cell receptor-associated protein 31-like//Phlebovirus glycoprotein G1//ZIP Zinc transporter//Peptidase family S49 N-terminal//Presenilin//CLN3 protein	aspartic-type endopeptidase activity//RNA transmembrane transporter activity//metal ion transmembrane transporter activity//serine-type endopeptidase activity	--	448	3799	686.03
SID-1-7	c14742_g3	PREDICTED: calnexin [Acyrthosiphon pisum]>gi|641667301|ref|XP_008184036.1| PREDICTED: calnexin [Acyrthosiphon pisum]	calnexin	Calnexin OS=Canis familiaris GN=CANX PE=1 SV=3	Translocon-associated protein (TRAP), alpha subunit//Mycobacterium 19 kDa lipoprotein antigen//dsRNA-gated channel SID-1//Calreticulin family	RNA transmembrane transporter activity//unfolded protein binding//calcium ion binding	Calnexin	1939	737	16.96
SID-1-7	c15255_g2	PREDICTED: LOW QUALITY PROTEIN: unconventional myosin-Va [Acyrthosiphon pisum]	PREDICTED: Acyrthosiphon pisum myosin 20 (LOC100159900), mRNA	Unconventional myosin heavy chain 6 OS=Caenorhabditis briggsae GN=hum-6 PE=3 SV=1	lactate/malate dehydrogenase, alpha/beta C-terminal domain//Circovirus capsid protein//Zeta toxin//dsRNA-gated channel SID-1//Myosin head (motor domain)//IQ calmodulin-binding motif	RNA transmembrane transporter activity//kinase activity//protein binding//ATP binding//oxidoreductase activity, acting on the CH-OH group of donors, NAD or NADP as acceptor//motor activity	Myosin class V heavy chain	4397	1854	17.64
SID-1-7	c16117_g1	PREDICTED: translocation protein SEC62-like [Acyrthosiphon pisum]>gi|641671231|ref|XP_008185510.1| PREDICTED: translocation protein SEC62-like [Acyrthosiphon pisum]	PREDICTED: Acyrthosiphon pisum translocation protein SEC62-like (LOC100165235), mRNA	Translocation protein SEC62 OS=Pongo abelii GN=SEC62 PE=2 SV=1	Domain found in Dishevelled, Egl-10, and Pleckstrin (DEP)//RNA polymerase III RPC4//dsRNA-gated channel SID-1//Golgi-dynamics membrane-trafficking//Floricaula / Leafy protein//Neurotransmitter-gated ion-channel transmembrane region//Translocation protein Sec62//Cwf15/Cwc15 cell cycle control protein//Ureide permease//DDHD domain//ZIP Zinc transporter	RNA transmembrane transporter activity//DNA-directed RNA polymerase activity//protein transporter activity//metal ion transmembrane transporter activity//DNA binding//metal ion binding	Membrane component of ER protein translocation complex	800	23.78
SID-1-7	c23610_g1	PREDICTED: SID1 transmembrane family member 1-like [Acyrthosiphon pisum]>gi|641673667|ref|XP_008186416.1| PREDICTED: SID1 transmembrane family member 1-like [Acyrthosiphon pisum]	PREDICTED: Acyrthosiphon pisum SID1 transmembrane family member 1-like (LOC100166199), transcript variant X2, mRNA	SID1 transmembrane family member 1 OS=Homo sapiens GN=SIDT1 PE=2 SV=2	Citrate transporter//dsRNA-gated channel SID-1	RNA transmembrane transporter activity	--	1027	26	1.28
SID-1-7	c31410_g1	--	--	--	dsRNA-gated channel SID-1//Herpesvirus latent membrane protein 1 (LMP1)//Gaa1-like, GPI transamidase component	RNA transmembrane transporter activity	--	242	0	0
SID-1-7	c35226_g1	SID1-like protein [Aphis gossypii]	--	--	dsRNA-gated channel SID-1	RNA transmembrane transporter activity	--	206	4	18.04
scavenger receptor-22	c10480_g1	PREDICTED: LOW QUALITY PROTEIN: uncharacterized protein LOC100160261 [Acyrthosiphon pisum]	--	Neurotrypsin OS=Mus musculus GN=Prss12 PE=2 SV=1	Scavenger receptor cysteine-rich domain//Trypsin	scavenger receptor activity//serine-type endopeptidase activity	Trypsin	1089	43	1.98
scavenger receptor-22	c11904_g1	PREDICTED: scavenger receptor class B member 1 isoform X2 [Acyrthosiphon pisum]	PREDICTED: Acyrthosiphon pisum scavenger receptor class B member 1 (LOC100167165), transcript variant X2, mRNA	Lysosome membrane protein 2 OS=Homo sapiens GN=SCARB2 PE=1 SV=2	Geminivirus AL3 protein//CD36 family	--	Plasma membrane glycoprotein CD36 and related membrane receptors	2665	4851	78.33
scavenger receptor-22	c13876_g1	PREDICTED: lysosome membrane protein 2-like [Acyrthosiphon pisum]	--	Scavenger receptor class B member 1 OS=Rattus norvegicus GN=Scarb1 PE=1 SV=1	CD36 family	--	Plasma membrane glycoprotein CD36 and related membrane receptors	1901	280	6.59
scavenger receptor-22	c14033_g1	hypothetical protein L798_06698, partial [Zootermopsis nevadensis]	--	Tubulointerstitial nephritis antigen-like OS=Mus musculus GN=Tinagl1 PE=1 SV=1	Somatomedin B domain	polysaccharide binding//scavenger receptor activity	--	850	7078	449.09
scavenger receptor-22	c14169_g1	PREDICTED: lysyl oxidase homolog 2 [Athalia rosae]	PREDICTED: Acyrthosiphon pisum lysyl oxidase homolog 2 (LOC103308064), mRNA	Lysyl oxidase homolog 2 OS=Mus musculus GN=Loxl2 PE=1 SV=2	Lysyl oxidase//Scavenger receptor cysteine-rich domain//Scavenger receptor cysteine-rich domain	scavenger receptor activity//copper ion binding//oxidoreductase activity, acting on the CH-NH2 group of donors, oxygen as acceptor	--	1716	1023	27.07
scavenger receptor-22	c15074_g2	PREDICTED: scavenger receptor class B member 1 [Acyrthosiphon pisum]	PREDICTED: Acyrthosiphon pisum scavenger receptor class B member 1 (LOC100163966), mRNA	Scavenger receptor class B member 1 OS=Cricetulus griseus GN=SCARB1 PE=2 SV=1	CD36 family	--	Plasma membrane glycoprotein CD36 and related membrane receptors	2564	290	4.89
scavenger receptor-22	c15574_g3	PREDICTED: scavenger receptor class B member 1 [Acyrthosiphon pisum]	--	Scavenger receptor class B member 1 OS=Sus scrofa GN=SCARB1 PE=2 SV=1	Conotoxin//M-phase inducer phosphatase//CD36 family	ion channel inhibitor activity//protein tyrosine phosphatase activity	Plasma membrane glycoprotein CD36 and related membrane receptors	1952	380	10.28
scavenger receptor-22	c15936_g1	PREDICTED: tubulointerstitial nephritis antigen-like [Musca domestica]	--	Tubulointerstitial nephritis antigen-like OS=Homo sapiens GN=TINAGL1 PE=1 SV=1	Somatomedin B domain	scavenger receptor activity//polysaccharide binding	--	794	4212	293.8
scavenger receptor-22	c16045_g1	chaperonin containing TCP1, subunit 5 (epsilon) [Acyrthosiphon pisum]	Acyrthosiphon pisum chaperonin containing TCP1, subunit 5 (epsilon) (Cct5), mRNA	T-complex protein 1 subunit epsilon OS=Rattus norvegicus GN=Cct5 PE=1 SV=1	Scavenger receptor cysteine-rich domain//TCP-1/cpn60 chaperonin family	scavenger receptor activity//ATP binding	Chaperonin complex component, TCP-1 epsilon subunit (CCT5)	4065	5541	58.32
scavenger receptor-22	c16072_g1	PREDICTED: somatomedin-B and thrombospondin type-1 domain-containing protein [Acyrthosiphon pisum]	PREDICTED: Acyrthosiphon pisum somatomedin-B and thrombospondin type-1 domain-containing protein (LOC100572752), mRNA	Somatomedin-B and thrombospondin type-1 domain-containing protein OS=Bos taurus GN=SBSPON PE=2 SV=2	Somatomedin B domain	scavenger receptor activity//polysaccharide binding	--	2064	1367	29.31
scavenger receptor-22	c16216_g1	PREDICTED: scavenger receptor class B member 1-like [Acyrthosiphon pisum]	PREDICTED: Acyrthosiphon pisum scavenger receptor class B member 1-like (LOC100168655), mRNA	Scavenger receptor class B member 1 OS=Homo sapiens GN=SCARB1 PE=1 SV=1	CD36 family	--	Plasma membrane glycoprotein CD36 and related membrane receptors	2646	571	9.29
scavenger receptor-22	c16260_g2	PREDICTED: LOW QUALITY PROTEIN: uncharacterized protein LOC100160261 [Acyrthosiphon pisum]	PREDICTED: Acyrthosiphon pisum uncharacterized LOC100160261 (LOC100160261), mRNA	Neurotrypsin OS=Macaca mulatta GN=PRSS12 PE=3 SV=1	Scavenger receptor cysteine-rich domain//Low-density lipoprotein receptor domain class A//Scavenger receptor cysteine-rich domain	protein binding//scavenger receptor activity	Low-density lipoprotein receptors containing Ca2+-binding EGF-like domains	2112	304	6.35
scavenger receptor-22	c16965_g2	PREDICTED: uncharacterized protein LOC100570050 [Acyrthosiphon pisum]	--	G-protein coupled receptor Mth2 OS=Drosophila yakuba GN=mth2 PE=3 SV=1	VMA21-like domain//Somatomedin B domain//Frizzled/Smoothened family membrane region//7 transmembrane receptor (rhodopsin family)//7 transmembrane receptor (Secretin family)	G-protein coupled receptor activity//polysaccharide binding//scavenger receptor activity	G protein-coupled receptors	3144	898.65	12.86
scavenger receptor-22	c17493_g1	PREDICTED: scavenger receptor class B member 1 [Acyrthosiphon pisum]>gi|328723294|ref|XP_001945560.2| PREDICTED: scavenger receptor class B member 1 [Acyrthosiphon pisum]>gi|641677788|ref|XP_008187917.1| PREDICTED: scavenger receptor class B member 1 [Acyrthosiphon pisum]>gi|641677790|ref|XP_008187918.1| PREDICTED: scavenger receptor class B member 1 [Acyrthosiphon pisum]	PREDICTED: Acyrthosiphon pisum scavenger receptor class B member 1 (LOC100168235), transcript variant X4, mRNA	Sensory neuron membrane protein 1 OS=Manduca sexta PE=2 SV=1	CD36 family	--	Plasma membrane glycoprotein CD36 and related membrane receptors	417	9	1.89
scavenger receptor-22	c18360_g1	PREDICTED: cytochrome P450 4C1-like [Acyrthosiphon pisum]	--	Cytochrome P450 4g15 OS=Drosophila melanogaster GN=Cyp4g15 PE=2 SV=1	Macrophage scavenger receptor//Cytochrome P450	iron ion binding//heme binding//scavenger receptor activity//oxidoreductase activity, acting on paired donors, with incorporation or reduction of molecular oxygen	--	621	10	1.01
scavenger receptor-22	c22169_g1	PREDICTED: peroxiredoxin 1 [Microplitis demolitor]>gi|607304186|gb|EZA45433.1| thioredoxin peroxidase-like protein [Microplitis demolitor]	PREDICTED: Apis dorsata peroxiredoxin 1-like (LOC102674844), mRNA	Peroxiredoxin 1 OS=Drosophila melanogaster GN=Jafrac1 PE=1 SV=1	Redoxin//Macrophage scavenger receptor//AhpC/TSA family//C-terminal domain of 1-Cys peroxiredoxin	peroxiredoxin activity//oxidoreductase activity//scavenger receptor activity//antioxidant activity	Alkyl hydroperoxide reductase, thiol specific antioxidant and related enzymes	789	86	6.05
scavenger receptor-22	c23288_g1	PREDICTED: uncharacterized protein LOC100166562 [Acyrthosiphon pisum]	--	--	Somatomedin B domain	polysaccharide binding//scavenger receptor activity	--	545	9	1.12
scavenger receptor-22	c23529_g1	PREDICTED: scavenger receptor class B member 1 [Acyrthosiphon pisum]>gi|328723294|ref|XP_001945560.2| PREDICTED: scavenger receptor class B member 1 [Acyrthosiphon pisum]>gi|641677788|ref|XP_008187917.1| PREDICTED: scavenger receptor class B member 1 [Acyrthosiphon pisum]>gi|641677790|ref|XP_008187918.1| PREDICTED: scavenger receptor class B member 1 [Acyrthosiphon pisum]	--	Sensory neuron membrane protein 2 OS=Manduca sexta PE=2 SV=1	CD36 family//Microsomal signal peptidase 12 kDa subunit (SPC12)	peptidase activity	Plasma membrane glycoprotein CD36 and related membrane receptors	412	9	1.95
scavenger receptor-22	c326_g1	PREDICTED: uncharacterized protein LOC100570050 [Acyrthosiphon pisum]	--	--	Somatomedin B domain	scavenger receptor activity//polysaccharide binding	--	319	4	1.73
scavenger receptor-22	c3281_g1	PREDICTED: actin-related protein 10 [Acyrthosiphon pisum]	Acyrthosiphon pisum ACYPI004520 mRNA, clone: 265A23, complete cds, full-insert cDNA sequence based on the ESTs (5'-EST:EX636330, 3'-EST:EX637733)	Malate dehydrogenase, cytoplasmic OS=Homo sapiens GN=MDH1 PE=1 SV=4	Macrophage scavenger receptor//Fibrinogen alpha/beta chain family//lactate/malate dehydrogenase, NAD binding domain//lactate/malate dehydrogenase, alpha/beta C-terminal domain	oxidoreductase activity//protein binding, bridging//scavenger receptor activity//oxidoreductase activity, acting on the CH-OH group of donors, NAD or NADP as acceptor//receptor binding	Actin and related proteins	3037	6709	93.98
scavenger receptor-22	c40705_g1	PREDICTED: myeloid leukemia factor isoform X4 [Fopius arisanus]	--	Myeloid leukemia factor OS=Drosophila melanogaster GN=Mlf PE=1 SV=2	Scavenger receptor cysteine-rich domain	--	Proliferation-related protein MLF	270	3	2.48
scavenger receptor-22	c4911_g1	PREDICTED: tubulointerstitial nephritis antigen-like isoform X2 [Acyrthosiphon pisum]>gi|328712821|ref|XP_003244911.1| PREDICTED: tubulointerstitial nephritis antigen-like isoform X2 [Acyrthosiphon pisum]	PREDICTED: Acyrthosiphon pisum tubulointerstitial nephritis antigen-like (LOC100160079), transcript variant X2, mRNA	Tubulointerstitial nephritis antigen-like OS=Rattus norvegicus GN=Tinagl1 PE=2 SV=1	Papain family cysteine protease//Somatomedin B domain//Peptidase C1-like family//H-type lectin domain	polysaccharide binding//scavenger receptor activity//cysteine-type peptidase activity//carbohydrate binding//cysteine-type endopeptidase activity	Cysteine proteinase Cathepsin L	1758	5234	134.7
acetylcholinesterase-7	c14391_g1	PREDICTED: esterase E4-like [Acyrthosiphon pisum]>gi|641666620|ref|XP_008183798.1| PREDICTED: esterase E4-like [Acyrthosiphon pisum]	--	Esterase FE4 OS=Myzus persicae PE=1 SV=1	alpha/beta hydrolase fold//Prolyl oligopeptidase family	hydrolase activity//serine-type peptidase activity	Carboxylesterase and related proteins	2009	656	14.52
acetylcholinesterase-7	c15601_g1	acetylcholinesterase [Rhopalosiphum padi]>gi|669131783|gb|AII01335.1| acetylcholinesterase [Rhopalosiphum padi]>gi|669131805|gb|AII01346.1| acetylcholinesterase [Rhopalosiphum padi]>gi|669131807|gb|AII01347.1| acetylcholinesterase [Rhopalosiphum padi]>gi|669131813|gb|AII01350.1| acetylcholinesterase [Rhopalosiphum padi]>gi|669131829|gb|AII01358.1| acetylcholinesterase [Rhopalosiphum padi]>gi|6691…	PREDICTED: Acyrthosiphon pisum acetylcholinesterase-like (LOC100169250), transcript variant X1, mRNA	Acetylcholinesterase OS=Culex pipiens GN=ACHE1 PE=2 SV=2	alpha/beta hydrolase fold	hydrolase activity	Acetylcholinesterase/Butyrylcholinesterase	2567	334	5.62
acetylcholinesterase-7	c16056_g1	acetylcholinesterase precursor [Myzus persicae]	Myzus persicae acetylcholinesterase precursor (acche) mRNA, complete cds	Acetylcholinesterase OS=Leptinotarsa decemlineata PE=2 SV=1	alpha/beta hydrolase fold	hydrolase activity	Acetylcholinesterase/Butyrylcholinesterase	1692	203	7.81
acetylcholinesterase-7	c16056_g2	PREDICTED: acetylcholinesterase-like [Acyrthosiphon pisum]	Myzus persicae acetylcholinesterase precursor (acche) mRNA, complete cds	Acetylcholinesterase OS=Leptinotarsa decemlineata PE=2 SV=1	Adenylate cyclase associated (CAP) N terminal	actin binding	Acetylcholinesterase/Butyrylcholinesterase	745	51	3.9
acetylcholinesterase-7	c23824_g1	PREDICTED: acetylcholinesterase 1 [Acyrthosiphon pisum]	PREDICTED: Acyrthosiphon pisum acetylcholinesterase 1 (LOC100159815), mRNA	Acetylcholinesterase OS=Torpedo marmorata GN=ache PE=1 SV=2	--	--	Carboxylesterase and related proteins	249	2	2.47
acetylcholinesterase-7	c38335_g1	PREDICTED: acetylcholinesterase 1 [Acyrthosiphon pisum]	--	--	--	--	--	333	2	0.75
acetylcholinesterase-7	c9862_g1	PREDICTED: esterase FE4-like [Acyrthosiphon pisum]>gi|641672268|ref|XP_008185874.1| PREDICTED: esterase FE4-like [Acyrthosiphon pisum]	PREDICTED: Acyrthosiphon pisum esterase E4-like (LOC100164811), mRNA	Acetylcholinesterase 1 OS=Caenorhabditis briggsae GN=ace-1 PE=3 SV=1	alpha/beta hydrolase fold	hydrolase activity	Carboxylesterase and related proteins	628	14	1.38
acetyl-CoA carboxylase-17	c11416_g1	PREDICTED: methylcrotonoyl-CoA carboxylase beta chain, mitochondrial [Acyrthosiphon pisum]>gi|641671353|ref|XP_008185561.1| PREDICTED: methylcrotonoyl-CoA carboxylase beta chain, mitochondrial [Acyrthosiphon pisum]	PREDICTED: Acyrthosiphon pisum methylcrotonoyl-CoA carboxylase beta chain, mitochondrial (LOC100168720), transcript variant X2, mRNA	Methylcrotonoyl-CoA carboxylase beta chain, mitochondrial OS=Mus musculus GN=Mccc2 PE=1 SV=1	--	--	3-Methylcrotonyl-CoA carboxylase, non-biotin containing subunit/Acetyl-CoA carboxylase carboxyl transferase, subunit beta	1088	43	1.97
acetyl-CoA carboxylase-17	c13649_g1	PREDICTED: RNA-binding motif protein, X-linked 2-like isoform X1 [Acyrthosiphon pisum]	PREDICTED: Acyrthosiphon pisum RNA-binding motif protein, X-linked 2-like (LOC100169481), transcript variant X1, mRNA	RNA-binding motif protein, X-linked 2 OS=Mus musculus GN=Rbmx2 PE=1 SV=1	RNA recognition motif//RNA recognition motif. (a.k.a. RRM, RBD, or RNP domain)//Acetyl co-enzyme A carboxylase carboxyltransferase alpha subunit	nucleic acid binding//acetyl-CoA carboxylase activity	Predicted RNA-binding protein (RRM superfamily)	1247	123	6.88
acetyl-CoA carboxylase-17	c13901_g1	acetyl-CoA carboxylase [Aphis gossypii]	Aphis gossypii acetyl-CoA carboxylase mRNA, complete cds	Acetyl-CoA carboxylase OS=Gallus gallus GN=ACAC PE=1 SV=1	Acetyl-CoA carboxylase, central region	acetyl-CoA carboxylase activity//ATP binding	Acetyl-CoA carboxylase	3266	316	7.75
acetyl-CoA carboxylase-17	c20462_g1	PREDICTED: methylcrotonoyl-CoA carboxylase subunit alpha, mitochondrial [Acyrthosiphon pisum]	PREDICTED: Acyrthosiphon pisum methylcrotonoyl-CoA carboxylase subunit alpha, mitochondrial (LOC100165961), mRNA	Methylcrotonoyl-CoA carboxylase subunit alpha, mitochondrial OS=Homo sapiens GN=MCCC1 PE=1 SV=3	Carbamoyl-phosphate synthase L chain, ATP binding domain//D-ala D-ala ligase C-terminus	D-alanine-D-alanine ligase activity//ATP binding	3-Methylcrotonyl-CoA carboxylase, biotin-containing subunit/Propionyl-CoA carboxylase, alpha chain/Acetyl-CoA carboxylase, biotin carboxylase subunit	488	7	1.07
acetyl-CoA carboxylase-17	c22090_g1	hypothetical protein CAPTEDRAFT_91644, partial [Capitella teleta]	--	Methylcrotonoyl-CoA carboxylase beta chain, mitochondrial OS=Rattus norvegicus GN=Mccc2 PE=2 SV=1	--	--	3-Methylcrotonyl-CoA carboxylase, non-biotin containing subunit/Acetyl-CoA carboxylase carboxyl transferase, subunit beta	205	3	14.11
acetyl-CoA carboxylase-17	c23145_g1	PREDICTED: acetyl-CoA carboxylase isoform X3 [Acyrthosiphon pisum]>gi|328714417|ref|XP_003245353.1| PREDICTED: acetyl-CoA carboxylase isoform X3 [Acyrthosiphon pisum]	PREDICTED: Acyrthosiphon pisum acetyl-CoA carboxylase (LOC100164739), transcript variant X4, mRNA	Acetyl-CoA carboxylase OS=Gallus gallus GN=ACAC PE=1 SV=1	--	--	Acetyl-CoA carboxylase	247	3	3.87
acetyl-CoA carboxylase-17	c25805_g1	PREDICTED: homeobox protein cut isoform X2 [Acyrthosiphon pisum]	PREDICTED: Acyrthosiphon pisum homeobox protein cut (LOC100161988), transcript variant X3, mRNA	Homeobox protein cut-like 1 OS=Mus musculus GN=Cux1 PE=1 SV=3	Outer membrane protein (OmpH-like)//Hr1 repeat//WW domain binding protein 11//Acetyl co-enzyme A carboxylase carboxyltransferase alpha subunit//Bacterial flagellin C-terminal helical region//TMPIT-like protein//Septum formation initiator//Phage capsid scaffolding protein (GPO) serine peptidase//Prefoldin subunit//ABC transporter C-terminal domain//Fibrinogen alpha/beta chain family//Valyl tRNA sy…	acetyl-CoA carboxylase activity//unfolded protein binding//structural molecule activity//receptor binding//RNA polymerase II transcription cofactor activity//ATP binding//nucleotide binding//valine-tRNA ligase activity//protein binding, bridging//DNA binding	--	225	2	4.58
acetyl-CoA carboxylase-17	c28573_g1	acetyl-CoA carboxylase [Polysphondylium pallidum PN500]	--	Acetyl-CoA carboxylase OS=Saccharomyces cerevisiae (strain ATCC 204508 / S288c) GN=ACC1 PE=1 SV=2	Acetyl-CoA carboxylase, central region	acetyl-CoA carboxylase activity//ATP binding	Acetyl-CoA carboxylase	276	2	1.5
acetyl-CoA carboxylase-17	c29986_g1	PREDICTED: putative leucine-rich repeat-containing protein DDB_G0290503 isoform X2 [Acyrthosiphon pisum]	--	--	gpW//Viral A-type inclusion protein repeat//Acetyl co-enzyme A carboxylase carboxyltransferase alpha subunit//TMPIT-like protein//Syntaxin 6, N-terminal//Rho Binding//Fibrinogen alpha/beta chain family//GLE1-like protein	acetyl-CoA carboxylase activity//Rho GTPase binding//receptor binding//protein binding, bridging	--	324	3	1.23
acetyl-CoA carboxylase-17	c30853_g1	acetyl-CoA carboxylase [Fonticula alba]>gi|627948607|gb|KCV70515.1| acetyl-CoA carboxylase [Fonticula alba]	Colletotrichum gloeosporioides Nara gc5 acetyl- carboxylase (CGGC5_65), partial mRNA	Acetyl-CoA carboxylase OS=Schizosaccharomyces pombe (strain 972 / ATCC 24843) GN=cut6 PE=1 SV=2	Acetyl-CoA carboxylase, central region	acetyl-CoA carboxylase activity//ATP binding	Acetyl-CoA carboxylase	260	3	2.96
acetyl-CoA carboxylase-17	c31828_g1	PREDICTED: intraflagellar transport protein 172 homolog [Acyrthosiphon pisum]	PREDICTED: Acyrthosiphon pisum intraflagellar transport protein 172 homolog (LOC100568839), mRNA	Intraflagellar transport protein 172 homolog OS=Mus musculus GN=Ift172 PE=1 SV=1	Acetyl-CoA carboxylase, central region	acetyl-CoA carboxylase activity//ATP binding	--	964	18	0.96
acetyl-CoA carboxylase-17	c36561_g1	PREDICTED: methylcrotonoyl-CoA carboxylase beta chain, mitochondrial [Acyrthosiphon pisum]>gi|641671353|ref|XP_008185561.1| PREDICTED: methylcrotonoyl-CoA carboxylase beta chain, mitochondrial [Acyrthosiphon pisum]	--	Methylcrotonoyl-CoA carboxylase beta chain, mitochondrial OS=Rattus norvegicus GN=Mccc2 PE=2 SV=1	--	--	3-Methylcrotonyl-CoA carboxylase, non-biotin containing subunit/Acetyl-CoA carboxylase carboxyl transferase, subunit beta	227	5	10.78
acetyl-CoA carboxylase-17	c37347_g1	PREDICTED: acetyl-CoA carboxylase isoform X1 [Acyrthosiphon pisum]	PREDICTED: Acyrthosiphon pisum acetyl-CoA carboxylase (LOC100164739), transcript variant X4, mRNA	Acetyl-CoA carboxylase 1 OS=Bos taurus GN=ACACA PE=2 SV=1	IPT/TIG domain	protein binding	Acetyl-CoA carboxylase	365	8	2.33
acetyl-CoA carboxylase-17	c38250_g1	PREDICTED: methylcrotonoyl-CoA carboxylase subunit alpha, mitochondrial [Acyrthosiphon pisum]	PREDICTED: Acyrthosiphon pisum methylcrotonoyl-CoA carboxylase subunit alpha, mitochondrial (LOC100165961), mRNA	Methylmalonyl-CoA carboxyltransferase 1.3S subunit OS=Propionibacterium freudenreichii subsp. shermanii PE=1 SV=1	Pyrimidine nucleoside phosphorylase C-terminal domain//Ssu72-like protein	phosphoprotein phosphatase activity//transferase activity, transferring pentosyl groups	3-Methylcrotonyl-CoA carboxylase, biotin-containing subunit/Propionyl-CoA carboxylase, alpha chain/Acetyl-CoA carboxylase, biotin carboxylase subunit	382	5	1.29
acetyl-CoA carboxylase-17	c39654_g1	--	PREDICTED: Pyrus x bretschneideri biotin carboxyl carrier protein of acetyl-CoA carboxylase 1, chloroplastic-like (LOC103940279), mRNA	--	--	--	--	261	1	0.97
acetyl-CoA carboxylase-17	c41516_g1	PREDICTED: acetyl-coenzyme A carboxylase carboxyl transferase subunit alpha-like [Ceratitis capitata]	Haemophilus influenzae F3047 complete genome	Acetyl-coenzyme A carboxylase carboxyl transferase subunit alpha OS=Sodalis glossinidius (strain morsitans) GN=accA PE=3 SV=1	Acetyl co-enzyme A carboxylase carboxyltransferase alpha subunit	acetyl-CoA carboxylase activity	--	222	2	5.03
acetyl-CoA carboxylase-17	c43276_g1	acetyl-CoA carboxylase [Aphis gossypii]	PREDICTED: Acyrthosiphon pisum acetyl-CoA carboxylase (LOC100164739), transcript variant X4, mRNA	Acetyl-CoA carboxylase OS=Gallus gallus GN=ACAC PE=1 SV=1	Acetyl-CoA carboxylase, central region	acetyl-CoA carboxylase activity//ATP binding	Acetyl-CoA carboxylase	297	5	2.79
carboxylesterase-48	c10163_g1	RecName: Full=Esterase FE4; AltName: Full=Carboxylic-ester hydrolase; Flags: Precursor>gi|397513|emb|CAA52649.1| carboxylesterase [Myzus persicae]	--	Esterase FE4 OS=Myzus persicae PE=1 SV=1	Prolyl oligopeptidase family//alpha/beta hydrolase fold	hydrolase activity//serine-type peptidase activity	Carboxylesterase and related proteins	2314	3352	63.25
carboxylesterase-48	c10431_g1	PREDICTED: liver carboxylesterase 2 [Acyrthosiphon pisum]	PREDICTED: Acyrthosiphon pisum liver carboxylesterase 2 (LOC100166590), mRNA	Pyrethroid hydrolase Ces2e OS=Mus musculus GN=Ces2e PE=1 SV=1	alpha/beta hydrolase fold	hydrolase activity	Carboxylesterase and related proteins	2927	204	2.97
carboxylesterase-48	c11250_g1	PREDICTED: esterase E4-like [Acyrthosiphon pisum]	PREDICTED: Acyrthosiphon pisum esterase E4-like (LOC100168834), mRNA	Venom carboxylesterase-6 OS=Apis mellifera PE=2 SV=1	alpha/beta hydrolase fold//Prolyl oligopeptidase family	serine-type peptidase activity//hydrolase activity	Carboxylesterase and related proteins	2029	1226	26.8
carboxylesterase-48	c11496_g1	PREDICTED: monoacylglycerol lipase ABHD12-like [Acyrthosiphon pisum]	--	Monoacylglycerol lipase ABHD12 OS=Rattus norvegicus GN=Abhd12 PE=2 SV=1	Dienelactone hydrolase family//Secretory lipase//Partial alpha/beta-hydrolase lipase region//Phospholipase/Carboxylesterase//Prolyl oligopeptidase family	triglyceride lipase activity//hydrolase activity//serine-type peptidase activity	Predicted alpha/beta hydrolase BEM46	1598	141	4.34
carboxylesterase-48	c11512_g1	--	PREDICTED: Malus x domestica senescence-associated carboxylesterase 101-like (LOC103442288), mRNA	Senescence-associated carboxylesterase 101 OS=Arabidopsis thaliana GN=SAG101 PE=1 SV=1	--	--	--	714	11	0.89
carboxylesterase-48	c11611_g1	acyl-protein thioesterase 1,2-like [Acyrthosiphon pisum]>gi|641659443|ref|XP_008181110.1| PREDICTED: acyl-protein thioesterase 1,2-like isoform X1 [Acyrthosiphon pisum]>gi|239789783|dbj|BAH71493.1| ACYPI002721 [Acyrthosiphon pisum]	--	Acyl-protein thioesterase 1 OS=Bos taurus GN=LYPLA1 PE=2 SV=1	Phospholipase/Carboxylesterase//Prolyl oligopeptidase family//X-Pro dipeptidyl-peptidase (S15 family)//Phosphofructokinase//Dienelactone hydrolase family//Lipase (class 3)//PGAP1-like protein//alpha/beta hydrolase fold//Esterase PHB depolymerase//Cutinase	hydrolase activity//serine-type peptidase activity//hydrolase activity, acting on ester bonds//6-phosphofructokinase activity	Lysophospholipase	1060	46	2.18
carboxylesterase-48	c12529_g1	phospholipase A2, group VII [Acyrthosiphon pisum]>gi|239792892|dbj|BAH72732.1| ACYPI001545 [Acyrthosiphon pisum]	--	Platelet-activating factor acetylhydrolase OS=Canis familiaris GN=PLA2G7 PE=2 SV=1	Phospholipase/Carboxylesterase//Chlorophyllase enzyme//Platelet-activating factor acetylhydrolase, isoform II//Chlorophyllase	hydrolase activity//1-alkyl-2-acetylglycerophosphocholine esterase activity//chlorophyllase activity	Phospholipase A2 (platelet-activating factor acetylhydrolase in humans)	883	121	23.62
carboxylesterase-48	c12862_g1	PREDICTED: dipeptidyl peptidase 9 [Acyrthosiphon pisum]	PREDICTED: Acyrthosiphon pisum dipeptidyl peptidase 9 (LOC100165654), mRNA	Dipeptidyl peptidase 9 OS=Homo sapiens GN=DPP9 PE=1 SV=3	Dienelactone hydrolase family//Platelet-activating factor acetylhydrolase, isoform II//Dipeptidyl peptidase IV (DPP IV) N-terminal region//X-Pro dipeptidyl-peptidase (S15 family)//Phospholipase/Carboxylesterase//Chlorophyllase enzyme//Prolyl oligopeptidase family	chlorophyllase activity//serine-type peptidase activity//1-alkyl-2-acetylglycerophosphocholine esterase activity//hydrolase activity	Dipeptidyl aminopeptidase	1256	74	3.12
carboxylesterase-48	c13984_g1	PREDICTED: valacyclovir hydrolase-like [Acyrthosiphon pisum]	PREDICTED: Acyrthosiphon pisum valacyclovir hydrolase-like (LOC100165157), mRNA	Valacyclovir hydrolase OS=Mus musculus GN=Bphl PE=1 SV=1	Inositol-pentakisphosphate 2-kinase//Prolyl oligopeptidase family//Phospholipase/Carboxylesterase//Microsomal signal peptidase 25 kDa subunit (SPC25)//Dienelactone hydrolase family//Thioesterase domain	hydrolase activity//ATP binding//inositol pentakisphosphate 2-kinase activity//peptidase activity//serine-type peptidase activity//hydrolase activity, acting on ester bonds	Inositol polyphosphate kinase	2709	3053	53.98
carboxylesterase-48	c14140_g1	PREDICTED: abhydrolase domain-containing protein 1-like isoform X2 [Acyrthosiphon pisum]	PREDICTED: Acyrthosiphon pisum abhydrolase domain-containing protein 1-like (LOC100167551), transcript variant X2, mRNA	Abhydrolase domain-containing protein 1 OS=Bos taurus GN=ABHD1 PE=2 SV=1	X-Pro dipeptidyl-peptidase (S15 family)//Phospholipase/Carboxylesterase//Prolyl oligopeptidase family//Dienelactone hydrolase family//Cutinase	hydrolase activity//serine-type peptidase activity	Alpha/beta hydrolase	1807	130	3.24
carboxylesterase-48	c14391_g1	PREDICTED: esterase E4-like [Acyrthosiphon pisum]>gi|641666620|ref|XP_008183798.1| PREDICTED: esterase E4-like [Acyrthosiphon pisum]	--	Esterase FE4 OS=Myzus persicae PE=1 SV=1	alpha/beta hydrolase fold//Prolyl oligopeptidase family	hydrolase activity//serine-type peptidase activity	Carboxylesterase and related proteins	2009	656	14.52
carboxylesterase-48	c14466_g1	PREDICTED: alpha/beta hydrolase domain-containing protein 17C [Acyrthosiphon pisum]	PREDICTED: Acyrthosiphon pisum alpha/beta hydrolase domain-containing protein 17C (LOC100167347), mRNA	Alpha/beta hydrolase domain-containing protein 17C OS=Gallus gallus GN=ABHD17C PE=2 SV=1	Phospholipase/Carboxylesterase//Prolyl oligopeptidase family//Accessory Sec system GspB-transporter//Dienelactone hydrolase family	serine-type peptidase activity//hydrolase activity	Predicted alpha/beta hydrolase	1138	137	5.93
carboxylesterase-48	c14934_g1	PREDICTED: esterase E4-like [Acyrthosiphon pisum]	--	Esterase E4 OS=Myzus persicae PE=1 SV=1	alpha/beta hydrolase fold//Prolyl oligopeptidase family	serine-type peptidase activity//hydrolase activity	Carboxylesterase and related proteins	2210	3710	76.63
carboxylesterase-48	c14968_g1	PREDICTED: monoacylglycerol lipase ABHD12-like isoform X1 [Acyrthosiphon pisum]>gi|641661430|ref|XP_008181880.1| PREDICTED: monoacylglycerol lipase ABHD12-like isoform X1 [Acyrthosiphon pisum]>gi|641661432|ref|XP_008181882.1| PREDICTED: monoacylglycerol lipase ABHD12-like isoform X1 [Acyrthosiphon pisum]	PREDICTED: Acyrthosiphon pisum monoacylglycerol lipase ABHD12-like (LOC100575029), transcript variant X3, mRNA	Monoacylglycerol lipase ABHD12 OS=Danio rerio GN=abhd12 PE=2 SV=1	alpha/beta hydrolase fold//Phospholipase/Carboxylesterase//Prolyl oligopeptidase family//Partial alpha/beta-hydrolase lipase region	serine-type peptidase activity//hydrolase activity	Predicted alpha/beta hydrolase BEM46	1803	372	9.89
carboxylesterase-48	c15183_g1	PREDICTED: lipoprotein lipase-like [Acyrthosiphon pisum]	--	Pancreatic lipase-related protein 2 OS=Cavia porcellus GN=PNLIPRP2 PE=1 SV=1	Lipase (class 2)//Phospholipase/Carboxylesterase//PGAP1-like protein//Dienelactone hydrolase family	hydrolase activity//hydrolase activity, acting on ester bonds	--	1312	376	14.63
carboxylesterase-48	c16084_g1	PREDICTED: esterase FE4-like isoform X2 [Acyrthosiphon pisum]	Aphis gossypii ce mRNA for carboxylesterase, complete cds, organophosphorus insecticide susceptible strain	Esterase FE4 OS=Myzus persicae PE=1 SV=1	alpha/beta hydrolase fold	hydrolase activity	Carboxylesterase and related proteins	2008	354	7.85
carboxylesterase-48	c16123_g1	PREDICTED: fatty acyl-CoA hydrolase precursor, medium chain [Acyrthosiphon pisum]	PREDICTED: Acyrthosiphon pisum fatty acyl-CoA hydrolase precursor, medium chain (LOC100161961), mRNA	IST1 homolog OS=Bos taurus GN=IST1 PE=2 SV=1	alpha/beta hydrolase fold//Interferon regulatory factor transcription factor//Cytochrome c oxidase subunit Vb	cytochrome-c oxidase activity//hydrolase activity//regulatory region DNA binding	Carboxylesterase and related proteins	3427	208	5.06
carboxylesterase-48	c16801_g1	PREDICTED: neuroligin-4, Y-linked-like [Acyrthosiphon pisum]	PREDICTED: Acyrthosiphon pisum neuroligin-4, Y-linked-like (LOC100166818), mRNA	Neuroligin-1 OS=Caenorhabditis elegans GN=nlg-1 PE=1 SV=1	Germinal center-associated lymphoma	--	Carboxylesterase and related proteins	804	70	4.8
carboxylesterase-48	c16801_g2	PREDICTED: neuroligin-4, Y-linked-like [Acyrthosiphon pisum]	PREDICTED: Acyrthosiphon pisum neuroligin-4, Y-linked-like (LOC100166818), mRNA	Neuroligin-4, X-linked OS=Homo sapiens GN=NLGN4X PE=1 SV=1	GRB2-binding adapter (GAPT)//alpha/beta hydrolase fold	hydrolase activity	Carboxylesterase and related proteins	3346	435	6.07
carboxylesterase-48	c18480_g1	unknown [Dendroctonus ponderosae]	PREDICTED: Malus x domestica triacylglycerol lipase 1 (LOC103401301), transcript variant X2, mRNA	Triacylglycerol lipase 1 OS=Arabidopsis thaliana GN=LIP1 PE=1 SV=1	Phospholipase/Carboxylesterase//Prolyl oligopeptidase family//Lipase (class 3)//PGAP1-like protein//Lecithin:cholesterol acyltransferase//Serine hydrolase	hydrolase activity//serine-type peptidase activity//O-acyltransferase activity//hydrolase activity, acting on ester bonds	Triglyceride lipase-cholesterol esterase	223	1	2.44
carboxylesterase-48	c20359_g1	PREDICTED: neuroligin-1-like, partial [Acyrthosiphon pisum]	--	Neuroligin-1 OS=Caenorhabditis elegans GN=nlg-1 PE=1 SV=1	Late embryogenesis abundant protein	--	--	375	4	1.08
carboxylesterase-48	c22455_g1	PREDICTED: uncharacterized protein LOC100167473 [Acyrthosiphon pisum]	--	Esterase FE4 OS=Myzus persicae PE=1 SV=1	alpha/beta hydrolase fold//Prolyl oligopeptidase family	hydrolase activity//serine-type peptidase activity	Carboxylesterase and related proteins	2126	4708	97.64
carboxylesterase-48	c22524_g1	PREDICTED: acyl-protein thioesterase 1 isoform X1 [Bombus terrestris]	--	Acyl-protein thioesterase 2 OS=Rattus norvegicus GN=Lypla2 PE=1 SV=1	alpha/beta hydrolase fold//Serine carboxypeptidase S28//Phospholipase/Carboxylesterase//Cutinase//Lipase (class 3)	serine-type peptidase activity//hydrolase activity	Lysophospholipase	225	1	2.29
carboxylesterase-48	c23824_g1	PREDICTED: acetylcholinesterase 1 [Acyrthosiphon pisum]	PREDICTED: Acyrthosiphon pisum acetylcholinesterase 1 (LOC100159815), mRNA	Acetylcholinesterase OS=Torpedo marmorata GN=ache PE=1 SV=2	--	--	Carboxylesterase and related proteins	249	2	2.47
carboxylesterase-48	c24836_g1	--	PREDICTED: Pyrus x bretschneideri probable carboxylesterase 12 (LOC103942255), mRNA	Probable carboxylesterase 5 OS=Arabidopsis thaliana GN=CXE5 PE=2 SV=1	--	--	--	289	4	2.48
carboxylesterase-48	c27115_g1	acyl-protein thioesterase 1,2-like [Acyrthosiphon pisum]>gi|239789780|dbj|BAH71492.1| ACYPI002611 [Acyrthosiphon pisum]	--	Acyl-protein thioesterase 2 OS=Homo sapiens GN=LYPLA2 PE=1 SV=1	Lipase (class 3)//Dienelactone hydrolase family//alpha/beta hydrolase fold//Phospholipase/Carboxylesterase//Prolyl oligopeptidase family	serine-type peptidase activity//hydrolase activity	Lysophospholipase	1344	2355	83.14
carboxylesterase-48	c27570_g1	--	Malus pumila CXE carboxylesterase (CXE9) mRNA, complete cds	Probable carboxylesterase 15 OS=Arabidopsis thaliana GN=CXE15 PE=2 SV=1	alpha/beta hydrolase fold	hydrolase activity	--	252	2	2.31
carboxylesterase-48	c28600_g1	PREDICTED: acyl-protein thioesterase 1-like [Acyrthosiphon pisum]	--	Acyl-protein thioesterase 1 OS=Pongo abelii GN=LYPLA1 PE=2 SV=1	Prolyl oligopeptidase family//Phospholipase/Carboxylesterase//Esterase PHB depolymerase//alpha/beta hydrolase fold//Dienelactone hydrolase family//Cutinase	hydrolase activity//serine-type peptidase activity	Lysophospholipase	1176	773	32.14
carboxylesterase-48	c28942_g1	hypothetical protein LOTGIDRAFT_67491, partial [Lottia gigantea]>gi|556095699|gb|ESO84352.1| hypothetical protein LOTGIDRAFT_67491, partial [Lottia gigantea]	PREDICTED: Malus x domestica carboxymethylenebutenolidase homolog (LOC103425942), mRNA	Putative uncharacterized protein YghX OS=Escherichia coli (strain K12) GN=yghX PE=5 SV=3	Dienelactone hydrolase family//Phospholipase/Carboxylesterase	hydrolase activity	--	264	3	2.75
carboxylesterase-48	c31578_g1	PREDICTED: probable glutamyl endopeptidase, chloroplastic-like [Pantholops hodgsonii]	PREDICTED: Malus x domestica probable glutamyl endopeptidase, chloroplastic (LOC103427447), transcript variant X2, mRNA	Probable glutamyl endopeptidase, chloroplastic OS=Oryza sativa subsp. japonica GN=GEP PE=2 SV=1	X-Pro dipeptidyl-peptidase (S15 family)//Prolyl oligopeptidase family//Phospholipase/Carboxylesterase	hydrolase activity//serine-type peptidase activity	--	223	2	4.88
carboxylesterase-48	c33649_g1	PREDICTED: protein notum homolog [Acyrthosiphon pisum]	PREDICTED: Acyrthosiphon pisum protein notum homolog (LOC100165630), mRNA	Palmitoleoyl-protein carboxylesterase NOTUM OS=Drosophila melanogaster GN=Notum PE=1 SV=3	Peroxisome biogenesis factor 1, N-terminal//Pectinacetylesterase	hydrolase activity//ATP binding	--	1164	27	1.14
carboxylesterase-48	c3415_g1	PREDICTED: protein notum homolog [Acyrthosiphon pisum]	--	Palmitoleoyl-protein carboxylesterase NOTUM OS=Drosophila melanogaster GN=Notum PE=1 SV=3	--	--	--	594	18	1.95
carboxylesterase-48	c34995_g1	PREDICTED: neuroligin-4, Y-linked-like [Acyrthosiphon pisum]	--	Neuroligin-4, Y-linked OS=Homo sapiens GN=NLGN4Y PE=2 SV=1	--	--	Carboxylesterase and related proteins	241	2	2.96
carboxylesterase-48	c35221_g1	--	PREDICTED: Malus x domestica probable carboxylesterase 15 (LOC103413535), mRNA	Probable carboxylesterase 15 OS=Arabidopsis thaliana GN=CXE15 PE=2 SV=1	alpha/beta hydrolase fold	hydrolase activity	--	234	1	1.77
carboxylesterase-48	c36764_g1	PREDICTED: lipoprotein lipase-like [Acyrthosiphon pisum]	--	Pancreatic triacylglycerol lipase OS=Mus musculus GN=Pnlip PE=1 SV=1	Lipase (class 2)//Phospholipase/Carboxylesterase//PGAP1-like protein	hydrolase activity//hydrolase activity, acting on ester bonds	--	1367	14368	496.97
carboxylesterase-48	c3694_g1	acyl-protein thioesterase 1,2-like [Acyrthosiphon pisum]>gi|641659443|ref|XP_008181110.1| PREDICTED: acyl-protein thioesterase 1,2-like isoform X1 [Acyrthosiphon pisum]>gi|239789783|dbj|BAH71493.1| ACYPI002721 [Acyrthosiphon pisum]	--	Acyl-protein thioesterase 1 OS=Bos taurus GN=LYPLA1 PE=2 SV=1	PGAP1-like protein//Lipase (class 3)//Thioesterase domain//Dienelactone hydrolase family//Phospholipase/Carboxylesterase//Prolyl oligopeptidase family//Esterase PHB depolymerase//alpha/beta hydrolase fold	hydrolase activity//hydrolase activity, acting on ester bonds//serine-type peptidase activity	Lysophospholipase	1202	2606	105.45
carboxylesterase-48	c37335_g1	PREDICTED: acyl-protein thioesterase 2 [Fopius arisanus]	--	Acyl-protein thioesterase 1 OS=Pongo abelii GN=LYPLA1 PE=2 SV=1	Dienelactone hydrolase family//Phospholipase/Carboxylesterase//Prolyl oligopeptidase family//alpha/beta hydrolase fold	serine-type peptidase activity//hydrolase activity	Lysophospholipase	201	2	11.2
carboxylesterase-48	c38264_g1	PREDICTED: protein scarlet-like [Acyrthosiphon pisum]	--	--	ABC-2 type transporter//Phospholipase/Carboxylesterase	hydrolase activity	--	648	4	0.38
carboxylesterase-48	c39299_g1	PREDICTED: abhydrolase domain-containing protein 2 isoform X1 [Acyrthosiphon pisum]	PREDICTED: Acyrthosiphon pisum abhydrolase domain-containing protein 2 (LOC100165219), transcript variant X1, mRNA	Abhydrolase domain-containing protein 2 OS=Drosophila melanogaster GN=Hydr2 PE=2 SV=2	alpha/beta hydrolase fold//Lecithin:cholesterol acyltransferase//Cutinase//X-Pro dipeptidyl-peptidase (S15 family)//Prolyl oligopeptidase family//Phospholipase/Carboxylesterase//PGAP1-like protein//Dienelactone hydrolase family	serine-type peptidase activity//hydrolase activity, acting on ester bonds//O-acyltransferase activity//hydrolase activity	Alpha/beta hydrolase	730	11	0.87
carboxylesterase-48	c46347_g1	PREDICTED: venom carboxylesterase-6-like [Microplitis demolitor]	--	--	--	--	--	218	2	5.75
carboxylesterase-48	c4873_g1	hypothetical protein CAPTEDRAFT_121698 [Capitella teleta]	Buchnera aphidicola str. JF98 (Acyrthosiphon pisum), complete genome	Fe/S biogenesis protein NfuA OS=Buchnera aphidicola subsp. Cinara cedri (strain Cc) GN=nfuA PE=3 SV=1	NifU-like domain//PGAP1-like protein//Thioesterase domain//Single-strand binding protein family//Phospholipase/Carboxylesterase	iron-sulfur cluster binding//single-stranded DNA binding//iron ion binding//hydrolase activity, acting on ester bonds//hydrolase activity	NifU-like domain-containing proteins	2258	587	11.38
carboxylesterase-48	c6561_g1	PREDICTED: neuroligin-1-like, partial [Acyrthosiphon pisum]	PREDICTED: Acyrthosiphon pisum neuroligin-1-like (LOC100159811), partial mRNA	Neuroligin-4, Y-linked OS=Homo sapiens GN=NLGN4Y PE=2 SV=1	Commissureless	--	Carboxylesterase and related proteins	906	21	1.22
carboxylesterase-48	c8341_g1	PREDICTED: venom carboxylesterase-6-like [Acyrthosiphon pisum]	--	Venom carboxylesterase-6 OS=Apis mellifera PE=2 SV=1	Prolyl oligopeptidase family//alpha/beta hydrolase fold	serine-type peptidase activity//hydrolase activity	Carboxylesterase and related proteins	2100	258	5.43
carboxylesterase-48	c9081_g1	PREDICTED: esterase E4-like [Acyrthosiphon pisum]	--	Venom carboxylesterase-6 OS=Apis mellifera PE=2 SV=1	Prolyl oligopeptidase family//alpha/beta hydrolase fold	serine-type peptidase activity//hydrolase activity	Carboxylesterase and related proteins	1904	704	16.54
carboxylesterase-48	c9173_g1	PREDICTED: carboxylesterase 3A-like [Pantholops hodgsonii]	--	2-dehydro-3-deoxy-D-gluconate 5-dehydrogenase OS=Escherichia coli (strain K12) GN=kduD PE=1 SV=2	short chain dehydrogenase	oxidoreductase activity	Mitochondrial/plastidial beta-ketoacyl-ACP reductase	315	4	1.81
carboxylesterase-48	c9198_g1	--	PREDICTED: Malus x domestica senescence-associated carboxylesterase 101-like (LOC103417055), mRNA	--	--	--	--	207	2	8.66
carboxylesterase-48	c9271_g1	--	PREDICTED: Malus x domestica senescence-associated carboxylesterase 101-like (LOC103442288), mRNA	--	--	--	--	413	8	1.72
carboxylesterase-48	c9862_g1	PREDICTED: esterase FE4-like [Acyrthosiphon pisum]>gi|641672268|ref|XP_008185874.1| PREDICTED: esterase FE4-like [Acyrthosiphon pisum]	PREDICTED: Acyrthosiphon pisum esterase E4-like (LOC100164811), mRNA	Acetylcholinesterase 1 OS=Caenorhabditis briggsae GN=ace-1 PE=3 SV=1	alpha/beta hydrolase fold	hydrolase activity	Carboxylesterase and related proteins	628	14	1.38
chloride channel-17	c11571_g1	PREDICTED: chloride channel protein 2 isoform X1 [Acyrthosiphon pisum]	PREDICTED: Acyrthosiphon pisum chloride channel protein 2 (LOC100166352), transcript variant X2, mRNA	Chloride channel protein 2 OS=Drosophila melanogaster GN=ClC-a PE=2 SV=3	Voltage gated chloride channel//Inositol-pentakisphosphate 2-kinase	voltage-gated chloride channel activity//inositol pentakisphosphate 2-kinase activity//ATP binding	Cl- channel CLC-2 and related proteins (CLC superfamily)	3007	2068	29.97
chloride channel-17	c14992_g1	PREDICTED: epithelial chloride channel protein-like [Acyrthosiphon pisum]	PREDICTED: Acyrthosiphon pisum epithelial chloride channel protein-like (LOC100167197), mRNA	Calcium-activated chloride channel regulator 2 OS=Homo sapiens GN=CLCA2 PE=1 SV=2	Alphaherpesvirus glycoprotein E	--	--	4578	4083	36.92
chloride channel-17	c1900_g1	PREDICTED: H(+)/Cl(-) exchange transporter 7-like [Acyrthosiphon pisum]	PREDICTED: Acyrthosiphon pisum H(+)/Cl(-) exchange transporter 7-like (LOC100162410), mRNA	H(+)/Cl(-) exchange transporter 7 OS=Rattus norvegicus GN=Clcn7 PE=2 SV=1	Voltage gated chloride channel	voltage-gated chloride channel activity	Cl- channel CLC-7 and related proteins (CLC superfamily)	1890	111	2.72
chloride channel-17	c21645_g1	PREDICTED: LOW QUALITY PROTEIN: glutamate-gated chloride channel-like [Acyrthosiphon pisum]	PREDICTED: Acyrthosiphon pisum glutamate-gated chloride channel-like (LOC100162577), mRNA	--	--	--	--	281	3	2.08
chloride channel-17	c22544_g1	glutamate-gated chloride channel isoform 1 precursor [Nasonia vitripennis]>gi|269856297|gb|ACZ51431.1| glutamate-gated chloride channel [Nasonia vitripennis]	--	Glutamate-gated chloride channel OS=Drosophila melanogaster GN=GluClalpha PE=1 SV=2	Neurotransmitter-gated ion-channel transmembrane region	--	Ligand-gated ion channel	311	2	0.94
chloride channel-17	c2967_g1	PREDICTED: uncharacterized protein LOC100164865 [Acyrthosiphon pisum]	--	Chloride channel CLIC-like protein 1 OS=Bos taurus GN=CLCC1 PE=2 SV=1	--	--	--	1219	35	1.39
chloride channel-17	c30246_g1	PREDICTED: H(+)/Cl(-) exchange transporter 7-like isoform X2 [Acyrthosiphon pisum]	--	H(+)/Cl(-) exchange transporter 7 OS=Rattus norvegicus GN=Clcn7 PE=2 SV=1	Voltage gated chloride channel	voltage-gated chloride channel activity	Cl- channel CLC-7 and related proteins (CLC superfamily)	638	17	1.64
chloride channel-17	c30889_g1	PREDICTED: glutamate-gated chloride channel-like [Acyrthosiphon pisum]	--	--	--	--	--	230	2	3.95
chloride channel-17	c30970_g1	PREDICTED: glutamate-gated chloride channel-like [Acyrthosiphon pisum]	--	--	Tetrahydromethanopterin S-methyltransferase subunit B//Neurotransmitter-gated ion-channel ligand binding domain	extracellular ligand-gated ion channel activity//tetrahydromethanopterin S-methyltransferase activity	--	226	2	4.44
chloride channel-17	c32903_g1	Glutamate-gated chloride channel, partial [Stegodyphus mimosarum]	PREDICTED: Acyrthosiphon pisum glutamate-gated chloride channel-like (LOC100166866), mRNA	Glutamate-gated chloride channel OS=Drosophila melanogaster GN=GluClalpha PE=1 SV=2	Neurotransmitter-gated ion-channel transmembrane region	--	Ligand-gated ion channel	215	0	0
chloride channel-17	c35567_g1	PREDICTED: chloride channel protein 2 isoform X1 [Acyrthosiphon pisum]	--	--	--	--	--	320	1	0.43
chloride channel-17	c3653_g1	PREDICTED: solute carrier family 35 member F5 isoform X2 [Acyrthosiphon pisum]	--	Solute carrier family 35 member F5 OS=Mus musculus GN=Slc35f5 PE=2 SV=1	Voltage gated chloride channel//EamA-like transporter family	voltage-gated chloride channel activity	Predicted membrane protein	993	40	2.06
chloride channel-17	c36648_g1	PREDICTED: H(+)/Cl(-) exchange transporter 4 isoform X2 [Acyrthosiphon pisum]	PREDICTED: Acyrthosiphon pisum H(+)/Cl(-) exchange transporter 4 (LOC100164128), transcript variant X2, mRNA	H(+)/Cl(-) exchange transporter 3 OS=Pongo abelii GN=CLCN3 PE=2 SV=1	--	--	Cl- channel CLC-3 and related proteins (CLC superfamily)	687	19	1.64
chloride channel-17	c41406_g1	PREDICTED: H(+)/Cl(-) exchange transporter 7-like [Acyrthosiphon pisum]	PREDICTED: Acyrthosiphon pisum H(+)/Cl(-) exchange transporter 7-like (LOC100159887), mRNA	Chloride channel protein D OS=Dictyostelium discoideum GN=clcD PE=3 SV=1	Voltage gated chloride channel	voltage-gated chloride channel activity	Cl- channel CLC-7 and related proteins (CLC superfamily)	267	0	0
chloride channel-17	c5543_g1	PREDICTED: H(+)/Cl(-) exchange transporter 7-like isoform X1 [Acyrthosiphon pisum]	--	H(+)/Cl(-) exchange transporter 7 OS=Bos taurus GN=CLCN7 PE=2 SV=1	Voltage gated chloride channel	voltage-gated chloride channel activity	Cl- channel CLC-7 and related proteins (CLC superfamily)	1252	30	1.15
chloride channel-17	c8244_g1	PREDICTED: glucose dehydrogenase [FAD, quinone]-like [Acyrthosiphon pisum]	--	Glucose dehydrogenase [FAD, quinone] OS=Drosophila pseudoobscura pseudoobscura GN=Gld PE=3 SV=4	Pyridine nucleotide-disulphide oxidoreductase//GMC oxidoreductase//GMC oxidoreductase//Microfibril-associated glycoprotein (MAGP)//Ketopantoate reductase PanE/ApbA//Voltage gated chloride channel//FAD dependent oxidoreductase//Lycopene cyclase protein	voltage-gated chloride channel activity//oxidoreductase activity, acting on paired donors, with incorporation or reduction of molecular oxygen//2-dehydropantoate 2-reductase activity//oxidoreductase activity//flavin adenine dinucleotide binding//oxidoreductase activity, acting on CH-OH group of donors	--	2554	13276	224.62
chloride channel-17	c9726_g1	PREDICTED: H(+)/Cl(-) exchange transporter 4 isoform X1 [Acyrthosiphon pisum]	PREDICTED: Acyrthosiphon pisum H(+)/Cl(-) exchange transporter 4 (LOC100164128), transcript variant X2, mRNA	H(+)/Cl(-) exchange transporter 3 OS=Mus musculus GN=Clcn3 PE=1 SV=2	Cobalt uptake substrate-specific transmembrane region//Voltage gated chloride channel	voltage-gated chloride channel activity	Cl- channel CLC-3 and related proteins (CLC superfamily)	1808	51	1.27
GABA-14	c10044_g1	hypothetical protein PBRA_000680 [Plasmodiophora brassicae]	PREDICTED: Malus x domestica autophagy-related protein 8f (LOC103453447), transcript variant X2, mRNA	Autophagy-related protein 8f OS=Arabidopsis thaliana GN=ATG8F PE=2 SV=1	Variant SH3 domain//Ubiquitin-like autophagy protein Apg12	protein binding	Microtubule-associated anchor protein involved in autophagy and membrane trafficking	264	3	2.75
GABA-14	c12593_g1	hypothetical protein CAOG_00272 [Capsaspora owczarzaki ATCC 30864]>gi|765548043|gb|KJE88664.1| hypothetical protein CAOG_000272 [Capsaspora owczarzaki ATCC 30864]	Gaeumannomyces graminis var. tritici R3-111a-1 hypothetical protein partial mRNA	Acyl-CoA-binding protein homolog 1 OS=Caenorhabditis elegans GN=acbp-1 PE=3 SV=1	Acyl CoA binding protein	fatty-acyl-CoA binding	Acyl-CoA-binding protein	329	7	2.74
GABA-14	c13518_g1	PREDICTED: acyl-CoA-binding protein [Acyrthosiphon pisum]	Pichia pastoris CBS 7435 chromosome 1, complete replicon sequence	Putative acyl-CoA-binding protein OS=Hypsibius dujardini PE=3 SV=1	Acyl CoA binding protein	fatty-acyl-CoA binding	Acyl-CoA-binding protein	968	5019	267.51
GABA-14	c15372_g1	PREDICTED: acyl-CoA-binding protein homolog [Acyrthosiphon pisum]	--	Acyl-CoA-binding protein homolog OS=Drosophila melanogaster GN=Dbi PE=2 SV=1	Acyl CoA binding protein	fatty-acyl-CoA binding	Acyl-CoA-binding protein	778	1635	117.38
GABA-14	c16342_g1	PREDICTED: LOW QUALITY PROTEIN: gamma-aminobutyric acid receptor subunit beta-like [Acyrthosiphon pisum]	PREDICTED: Acyrthosiphon pisum gamma-aminobutyric acid receptor subunit beta-like (LOC100165592), mRNA	Gamma-aminobutyric acid receptor subunit beta OS=Drosophila melanogaster GN=Rdl PE=2 SV=4	Neurotransmitter-gated ion-channel ligand binding domain//PemK-like, MazF-like toxin of type II toxin-antitoxin system//ARC105 or Med15 subunit of Mediator complex non-fungal//Neurotransmitter-gated ion-channel transmembrane region	DNA binding//RNA polymerase II transcription cofactor activity//extracellular ligand-gated ion channel activity	GABA receptor	2657	216	4.45
GABA-14	c23648_g1	microtubule associated protein [Capsaspora owczarzaki ATCC 30864]>gi|765556954|gb|KJE97263.1| microtubule associated protein [Capsaspora owczarzaki ATCC 30864]	PREDICTED: Malus x domestica autophagy-related protein 8C-like (LOC103408768), mRNA	Autophagy-related protein 8a OS=Arabidopsis thaliana GN=ATG8A PE=1 SV=2	Ubiquitin-like autophagy protein Apg12	--	Microtubule-associated anchor protein involved in autophagy and membrane trafficking	220	1	2.69
GABA-14	c2415_g1	PREDICTED: sodium- and chloride-dependent GABA transporter ine-like isoform X1 [Acyrthosiphon pisum]	PREDICTED: Acyrthosiphon pisum sodium- and chloride-dependent GABA transporter ine-like (LOC100168077), transcript variant X2, mRNA	Sodium- and chloride-dependent GABA transporter ine OS=Drosophila melanogaster GN=ine PE=1 SV=1	Sodium:neurotransmitter symporter family//Aminopeptidase I zinc metalloprotease (M18)//Bundlin	neurotransmitter:sodium symporter activity//zinc ion binding//aminopeptidase activity	Sodium-neurotransmitter symporter	3534	3230	40.09
GABA-14	c33203_g1	PREDICTED: acyl-CoA-binding protein [Microplitis demolitor]	--	Acyl-CoA-binding domain-containing protein 7 OS=Homo sapiens GN=ACBD7 PE=1 SV=1	Acyl CoA binding protein	fatty-acyl-CoA binding	Acyl-CoA-binding protein	346	5	1.68
GABA-14	c33624_g1	PREDICTED: gamma-aminobutyric acid receptor subunit beta-like isoform X1 [Acyrthosiphon pisum]	--	Gamma-aminobutyric acid receptor subunit beta OS=Drosophila melanogaster GN=Rdl PE=2 SV=4	Bacterial fructose-1,6-bisphosphatase, glpX-encoded//Neurotransmitter-gated ion-channel transmembrane region	fructose 1,6-bisphosphate 1-phosphatase activity	GABA receptor	463	6	1.01
GABA-14	c33714_g1	PREDICTED: acyl-CoA-binding protein-like isoform X1 [Oreochromis niloticus]	PREDICTED: Pyrus x bretschneideri acyl-CoA-binding protein (LOC103935163), mRNA	Acyl-CoA-binding protein OS=Ricinus communis PE=3 SV=1	Acyl CoA binding protein	fatty-acyl-CoA binding	Acyl-CoA-binding protein	397	4	0.94
GABA-14	c35295_g1	hypothetical protein PBRA_001994 [Plasmodiophora brassicae]	PREDICTED: Malus x domestica autophagy-related protein 8f (LOC103427829), mRNA	Autophagy-related protein 8f OS=Arabidopsis thaliana GN=ATG8F PE=2 SV=1	Ubiquitin-like autophagy protein Apg12	--	Microtubule-associated anchor protein involved in autophagy and membrane trafficking	621	6	0.6
GABA-14	c46861_g1	autophagy related protein ATG8 [Naegleria gruberi]>gi|284092542|gb|EFC46184.1| autophagy related protein ATG8 [Naegleria gruberi]	Capronia epimyces CBS 606.96 autophagy-like protein 8 partial mRNA	Autophagy-related protein 8 OS=Podospora anserina GN=ATG8 PE=2 SV=1	--	--	Microtubule-associated anchor protein involved in autophagy and membrane trafficking	248	2	2.52
GABA-14	c6047_g1	PREDICTED: sodium- and chloride-dependent GABA transporter 1-like [Acyrthosiphon pisum]	PREDICTED: Acyrthosiphon pisum sodium- and chloride-dependent GABA transporter 1-like (LOC100161653), mRNA	Sodium- and chloride-dependent glycine transporter 2 OS=Mus musculus GN=Slc6a5 PE=2 SV=1	Sodium:neurotransmitter symporter family	neurotransmitter:sodium symporter activity	Sodium-neurotransmitter symporter	2710	172	2.73
GABA-14	c8296_g1	gamma-aminobutyric acid receptor-associated protein-like [Acyrthosiphon pisum]>gi|239788776|dbj|BAH71051.1| ACYPI004701 [Acyrthosiphon pisum]	Acyrthosiphon pisum gamma-aminobutyric acid receptor-associated protein-like (LOC100163628), mRNA	Gamma-aminobutyric acid receptor-associated protein OS=Rattus norvegicus GN=Gabarap PE=1 SV=1	Ubiquitin-like autophagy protein Apg12	--	Microtubule-associated anchor protein involved in autophagy and membrane trafficking	924	3687	293.31
nicotinic acetylcholine receptor-11	c13965_g1	nicotinic acetyl choline receptor alpha-subunit [Myzus persicae]	M.persicae mRNA for nicotinic acetylcholine receptor alpha 2 subunit	Acetylcholine receptor subunit alpha-like 1 OS=Drosophila melanogaster GN=nAChRalpha1 PE=2 SV=2	Zinc-finger of the MIZ type in Nse subunit//Ribophorin I//Lysosome-associated membrane glycoprotein (Lamp)//Neurotransmitter-gated ion-channel transmembrane region//Neurotransmitter-gated ion-channel ligand binding domain	extracellular ligand-gated ion channel activity//dolichyl-diphosphooligosaccharide-protein glycotransferase activity//zinc ion binding	Acetylcholine receptor	2459	1400	26.8
nicotinic acetylcholine receptor-11	c15996_g1	nicotinic acetylcholine receptor alpha 3 subunit [Myzus persicae]	PREDICTED: Acyrthosiphon pisum acetylcholine receptor subunit alpha-like (LOC100161903), mRNA	Acetylcholine receptor subunit alpha-like OS=Manduca sexta GN=ARA1 PE=2 SV=1	Neurotransmitter-gated ion-channel ligand binding domain//Neurotransmitter-gated ion-channel transmembrane region	extracellular ligand-gated ion channel activity	Acetylcholine receptor	413	7	1.51
nicotinic acetylcholine receptor-11	c18218_g1	nicotinic acetylcholine receptor alpha 4 subunit [Sitobion avenae]	--	Acetylcholine receptor subunit beta-like 2 OS=Drosophila melanogaster GN=nAChRbeta2 PE=2 SV=3	Neurotransmitter-gated ion-channel ligand binding domain	extracellular ligand-gated ion channel activity	--	204	0	0
nicotinic acetylcholine receptor-11	c19140_g1	nicotinic acetylcholine receptor alpha subunit [Aphis gossypii]	--	Acetylcholine receptor subunit alpha-like OS=Manduca sexta GN=ARA1 PE=2 SV=1	Neurotransmitter-gated ion-channel ligand binding domain	extracellular ligand-gated ion channel activity	Acetylcholine receptor	245	2	2.7
nicotinic acetylcholine receptor-11	c22566_g1	nicotinic acetylcholine receptor alpha subunit [Myzus persicae]	PREDICTED: Acyrthosiphon pisum acetylcholine receptor subunit alpha-L1 (LOC100166552), partial mRNA	Acetylcholine receptor subunit alpha-like 2 OS=Drosophila melanogaster GN=nAChRalpha2 PE=2 SV=1	Neurotransmitter-gated ion-channel transmembrane region//Neurotransmitter-gated ion-channel ligand binding domain	extracellular ligand-gated ion channel activity	Acetylcholine receptor	2296	786	14.96
nicotinic acetylcholine receptor-11	c2790_g1	PREDICTED: acetylcholine receptor subunit alpha-like [Acyrthosiphon pisum]>gi|124263257|gb|ABM97498.1| nicotinic acetylcholine receptor alpha 3 subunit [Sitobion avenae]	--	Acetylcholine receptor subunit alpha-like OS=Manduca sexta GN=ARA1 PE=2 SV=1	Neurotransmitter-gated ion-channel transmembrane region	acetylcholine-activated cation-selective channel activity	Acetylcholine receptor	1125	67	2.94
nicotinic acetylcholine receptor-11	c31971_g1	PREDICTED: acetylcholine receptor subunit alpha-type acr-16-like [Acyrthosiphon pisum]	--	Acetylcholine receptor subunit alpha-type acr-16 OS=Caenorhabditis briggsae GN=acr-16 PE=3 SV=2	PAXX, PAralog of XRCC4 and XLF, also called C9orf142//Neurotransmitter-gated ion-channel transmembrane region	--	Acetylcholine receptor	478	8	1.27
nicotinic acetylcholine receptor-11	c40203_g1	PREDICTED: acetylcholine receptor subunit alpha-type acr-16-like [Acyrthosiphon pisum]	Myzus persicae mRNA for nicotinic acetylcholine receptor alpha7-2 subunit (alpha7-2 gene)	--	--	--	Acetylcholine receptor	209	3	11.99
nicotinic acetylcholine receptor-11	c6807_g1	nicotinic acetylcholine receptor, alpha7-1 subunit [Myzus persicae]	Rhopalosiphum padi strain Daegwallyeong nicotinic acetylcholine receptor alpha 7 subunit mRNA, partial cds	Neuronal acetylcholine receptor subunit alpha-7 OS=Gallus gallus GN=CHRNA7 PE=1 SV=1	Neurotransmitter-gated ion-channel ligand binding domain//Neurotransmitter-gated ion-channel transmembrane region	extracellular ligand-gated ion channel activity	Acetylcholine receptor	606	12	1.26
nicotinic acetylcholine receptor-11	c8249_g1	putative nicotinic acetylcholine receptor subunit [Myzus persicae]	Aphis glycines nicotinic acetylcholine receptor beta 1 subunit mRNA, complete cds	Acetylcholine receptor subunit beta-like 1 OS=Drosophila melanogaster GN=nAChRbeta1 PE=2 SV=1	Neurotransmitter-gated ion-channel transmembrane region//Neurotransmitter-gated ion-channel ligand binding domain	extracellular ligand-gated ion channel activity	Acetylcholine receptor	1712	88	2.4
nicotinic acetylcholine receptor-11	c8709_g1	nicotinic acetylcholine receptor, alpha7-1 subunit [Myzus persicae]	PREDICTED: Acyrthosiphon pisum neuronal acetylcholine receptor subunit alpha-7-like (LOC100162309), transcript variant X3, mRNA	Neuronal acetylcholine receptor subunit alpha-7 OS=Gallus gallus GN=CHRNA7 PE=1 SV=1	Neurotransmitter-gated ion-channel ligand binding domain	extracellular ligand-gated ion channel activity	Acetylcholine receptor	831	20	2.15
ryanodine receptor-17	c14061_g1	ryanodine receptor [Aphis citricidus]	PREDICTED: Acyrthosiphon pisum ryanodine receptor 44F (LOC100167965), mRNA	Ryanodine receptor 44F OS=Drosophila melanogaster GN=Rya-r44F PE=1 SV=3	Ryanodine Receptor TM 4-6//Ion transport protein//OB-fold nucleic acid binding domain//Circovirus capsid protein//GWT1	nucleic acid binding//ion channel activity//ryanodine-sensitive calcium-release channel activity//transferase activity, transferring acyl groups	Inositol 1,4,5-trisphosphate receptor	2357	269	5.46
ryanodine receptor-17	c14970_g1	PREDICTED: clathrin light chain isoform X2 [Fopius arisanus]	Acyrthosiphon pisum clathrin light chain (LOC100160662), mRNA >gnl|BL_ORD_ID|6894827 Acyrthosiphon pisum ACYPI001943 mRNA, clone: 241G23, complete cds, full-insert cDNA sequence based on the ESTs (5'-EST:EX637620, 3'-EST:EX638547)	Clathrin light chain OS=Drosophila melanogaster GN=Clc PE=2 SV=1	Clathrin light chain//Ryanodine Receptor TM 4-6	structural molecule activity//ryanodine-sensitive calcium-release channel activity	Vesicle coat protein clathrin, light chain	1335	603	22.42
ryanodine receptor-17	c16341_g1	PREDICTED: histone H2B type 1-M-like [Heterocephalus glaber]	PREDICTED: Malus x domestica probable histone H2B.1 (LOC103407739), mRNA	Probable histone H2B.1 OS=Medicago truncatula PE=3 SV=3	Core histone H2A/H2B/H3/H4//Ryanodine Receptor TM 4-6//Transcription initiation factor TFIID subunit A	DNA binding//ryanodine-sensitive calcium-release channel activity	Histone H2B	463	14	2.61
ryanodine receptor-17	c16442_g4	PREDICTED: uncharacterized protein LOC100574081 [Acyrthosiphon pisum]	PREDICTED: Acyrthosiphon pisum basic-leucine zipper transcription factor A-like (LOC100161799), mRNA	--	Protein of unknown function (DUF3628)//Solute carrier family 12//Cellulose synthase//PA26 p53-induced protein (sestrin)//Ryanodine Receptor TM 4-6//DDHD domain//Exonuclease VII, large subunit//Leukocyte receptor CD45	protein tyrosine phosphatase activity//hydrolase activity, acting on acid anhydrides//metal ion binding//transporter activity//exodeoxyribonuclease VII activity//cellulose synthase (UDP-forming) activity//ryanodine-sensitive calcium-release channel activity	--	3297	9947	139.11
ryanodine receptor-17	c18641_g1	ryanodine receptor [Myzus persicae]	Aphis citricidus ryanodine receptor (RyR) mRNA, complete cds	Ryanodine receptor 44F OS=Drosophila melanogaster GN=Rya-r44F PE=1 SV=3	Transcription initiation factor IIA, gamma subunit	--	--	260	2	1.97
ryanodine receptor-17	c19216_g1	--	PREDICTED: Malus x domestica FK506-binding protein 4-like (LOC103439204), mRNA	--	Cobalamin biosynthesis protein CobT//Procyclic acidic repetitive protein (PARP)//Ryanodine Receptor TM 4-6//Sorbitol phosphotransferase enzyme II N-terminus//Presenilin//Universal stress protein family//Programmed cell death protein 2, C-terminal putative domain//Translocon-associated protein (TRAP), alpha subunit//Pox virus Ag35 surface protein//CDC45-like protein	aspartic-type endopeptidase activity//ryanodine-sensitive calcium-release channel activity//protein-N(PI)-phosphohistidine-sugar phosphotransferase activity	--	259	2	2.01
ryanodine receptor-17	c23789_g1	ryanodine receptor [Myzus persicae]	PREDICTED: Acyrthosiphon pisum ryanodine receptor 44F (LOC100167965), mRNA	Ryanodine receptor 44F OS=Drosophila melanogaster GN=Rya-r44F PE=1 SV=3	--	--	--	266	1	0.89
ryanodine receptor-17	c27351_g1	ryanodine receptor [Aphis citricidus]	PREDICTED: Acyrthosiphon pisum ryanodine receptor 44F (LOC100167965), mRNA	Ryanodine receptor 44F OS=Drosophila melanogaster GN=Rya-r44F PE=1 SV=3	RIH domain	calcium channel activity	--	241	2	2.96
ryanodine receptor-17	c32085_g1	PREDICTED: activated RNA polymerase II transcriptional coactivator p15 [Orussus abietinus]>gi|817215290|ref|XP_012283796.1| PREDICTED: activated RNA polymerase II transcriptional coactivator p15 [Orussus abietinus]	--	Activated RNA polymerase II transcriptional coactivator p15 OS=Gallus gallus GN=SUB1 PE=2 SV=1	CDC45-like protein//N-glycosylation protein//Transcriptional Coactivator p15 (PC4)//Aluminium activated malate transporter//RNA polymerase III RPC4//Herpesvirus latent membrane protein 1 (LMP1)//Neurotransmitter-gated ion-channel transmembrane region//Floricaula / Leafy protein//Paramyxovirus nucleocapsid protein//Presenilin//Translocation protein Sec62//Eukaryotic translation initiation factor 3…	structural molecule activity//ryanodine-sensitive calcium-release channel activity//DNA-directed RNA polymerase activity//protein transporter activity//aspartic-type endopeptidase activity//transcription coactivator activity//metal ion transmembrane transporter activity//translation initiation factor binding//DNA binding//translation initiation factor activity//metal ion binding	Transcriptional coactivator	538	12	1.53
ryanodine receptor-17	c3291_g1	PREDICTED: ryanodine receptor 44F [Acyrthosiphon pisum]	Myzus persicae clone 4106a ryanodine receptor mRNA, complete cds	Ryanodine receptor 44F OS=Drosophila melanogaster GN=Rya-r44F PE=1 SV=3	--	--	--	1903	31	0.73
ryanodine receptor-17	c37348_g1	ryanodine receptor [Aphis citricidus]	PREDICTED: Acyrthosiphon pisum ryanodine receptor 44F (LOC100167965), mRNA	Ryanodine receptor 44F OS=Drosophila melanogaster GN=Rya-r44F PE=1 SV=3	--	--	--	258	3	3.08
ryanodine receptor-17	c38965_g1	--	PREDICTED: Malus x domestica histone H3-like centromeric protein cnp1 (LOC103425602), mRNA >gnl|BL_ORD_ID|19885350 PREDICTED: Malus x domestica histone H3-like centromeric protein cnp1 (LOC103418925), mRNA	--	Ryanodine Receptor TM 4-6	ryanodine-sensitive calcium-release channel activity	--	264	2	1.83
ryanodine receptor-17	c43640_g1	ryanodine receptor [Myzus persicae]	Aphis citricidus ryanodine receptor (RyR) mRNA, complete cds	Ryanodine receptor 44F OS=Drosophila melanogaster GN=Rya-r44F PE=1 SV=3	--	--	--	215	1	3.19
ryanodine receptor-17	c45985_g1	ryanodine receptor [Myzus persicae]	Aphis citricidus ryanodine receptor (RyR) mRNA, complete cds	Ryanodine receptor 44F OS=Drosophila melanogaster GN=Rya-r44F PE=1 SV=3	--	--	--	273	1	0.79
ryanodine receptor-17	c5779_g1	--	--	--	CDC45-like protein//RNA polymerase III RPC4//Translocon-associated protein (TRAP), alpha subunit//Presenilin//Hsp90 protein//Cobalamin biosynthesis protein CobT//Ryanodine Receptor TM 4-6//UDP-glucose/GDP-mannose dehydrogenase family, NAD binding domain	ryanodine-sensitive calcium-release channel activity//unfolded protein binding//aspartic-type endopeptidase activity//NAD binding//DNA-directed RNA polymerase activity//DNA binding//oxidoreductase activity, acting on the CH-OH group of donors, NAD or NADP as acceptor//ATP binding	--	863	129	8.02
ryanodine receptor-17	c684_g1	ryanodine receptor-like [Acyrthosiphon pisum]>gi|239790070|dbj|BAH71620.1| ACYPI010034 [Acyrthosiphon pisum]	Acyrthosiphon pisum ryanodine receptor-like (LOC100169413), mRNA >gnl|BL_ORD_ID|6894851 Acyrthosiphon pisum ACYPI010034 mRNA, clone: 339E3, complete cds, full-insert cDNA sequence based on the ESTs (5'-EST:FF299730, 3'-EST:FF300167)	--	Endomembrane protein 70//Membrane-associating domain	--	--	2564	6384	107.55
ryanodine receptor-17	c9045_g1	PREDICTED: protein SREK1IP1-like [Acyrthosiphon pisum]>gi|239788040|dbj|BAH70716.1| ACYPI002637 [Acyrthosiphon pisum]	--	Protein SREK1IP1 OS=Danio rerio GN=srek1ip1 PE=2 SV=1	RNA polymerase III RPC4//Presenilin//N-glycosylation protein//CDC45-like protein//Ryanodine Receptor TM 4-6	aspartic-type endopeptidase activity//DNA-directed RNA polymerase activity//ryanodine-sensitive calcium-release channel activity//nucleic acid binding//zinc ion binding//DNA binding	--	828	161	10.59
sodium channel-37	c11440_g1	PREDICTED: uncharacterized protein LOC100163598 [Acyrthosiphon pisum]	--	Putative ankyrin repeat protein R873 OS=Acanthamoeba polyphaga mimivirus GN=MIMI_R873 PE=3 SV=1	Thymidine kinase from Herpesvirus C-terminal//DM DNA binding domain//Anemonia sulcata toxin III family//C3HC zinc finger-like	thymidine kinase activity//sequence-specific DNA binding//sodium channel inhibitor activity//zinc ion binding//ATP binding	--	940	32	3.88
sodium channel-37	c12029_g1	PREDICTED: protein BCL9 homolog isoform X1 [Acyrthosiphon pisum]>gi|641650514|ref|XP_008189757.1| PREDICTED: protein BCL9 homolog isoform X1 [Acyrthosiphon pisum]	PREDICTED: Acyrthosiphon pisum protein BCL9 homolog (LOC100169459), transcript variant X2, mRNA	Protein BCL9 homolog OS=Drosophila melanogaster GN=lgs PE=1 SV=1	Amiloride-sensitive sodium channel	sodium channel activity	--	6316	2091	13.6
sodium channel-37	c12342_g1	Cellular nucleic acid-binding protein, partial [Stegodyphus mimosarum]	Pseudogymnoascus destructans 20631-21 hypothetical protein mRNA	Cellular nucleic acid-binding protein homolog OS=Schizosaccharomyces pombe (strain 972 / ATCC 24843) GN=byr3 PE=3 SV=1	Anemonia sulcata toxin III family//Fimbrial, major and minor subunit//Zinc knuckle	sodium channel inhibitor activity//nucleic acid binding//zinc ion binding	E3 ubiquitin ligase interacting with arginine methyltransferase	256	2	3.74
sodium channel-37	c12908_g1	--	--	--	Delta Atracotoxin	sodium channel inhibitor activity	--	1602	75	2.25
sodium channel-37	c12995_g1	PREDICTED: putative phospholipase B-like 2 [Acyrthosiphon pisum]	--	Putative phospholipase B-like 2 OS=Rattus norvegicus GN=Plbd2 PE=1 SV=2	Squash family serine protease inhibitor//Magi 5 toxic peptide family	sodium channel inhibitor activity//serine-type endopeptidase inhibitor activity	Uncharacterized conserved protein Lama	1766	83	2.12
sodium channel-37	c13710_g1	--	Aspergillus nidulans FGSC A4 hypothetical protein AN5597.2 partial mRNA	Cytochrome b-c1 complex subunit 6 OS=Schizosaccharomyces pombe (strain 972 / ATCC 24843) GN=qcr6 PE=3 SV=1	CDC45-like protein//Sodium ion transport-associated//Sigma-70, non-essential region//Nop14-like family	transcription factor activity, sequence-specific DNA binding//voltage-gated sodium channel activity//sigma factor activity//DNA binding	--	416	15	3.17
sodium channel-37	c16452_g1	PREDICTED: actin-binding LIM protein 3-like isoform X1 [Acyrthosiphon pisum]>gi|641663022|ref|XP_008182482.1| PREDICTED: actin-binding LIM protein 3-like isoform X1 [Acyrthosiphon pisum]	PREDICTED: Acyrthosiphon pisum actin-binding LIM protein 3-like (LOC100165685), transcript variant X2, mRNA	Actin-binding LIM protein 1 OS=Homo sapiens GN=ABLIM1 PE=1 SV=3	LIM domain//Villin headpiece domain//Magi 5 toxic peptide family//SFI toxin family	zinc ion binding//sodium channel inhibitor activity//actin binding	Actin-binding LIM Zn-finger protein Limatin involved in axon guidance	2595	313	5.23
sodium channel-37	c16473_g1	PREDICTED: uncharacterized protein LOC100163598 [Acyrthosiphon pisum]	--	Putative ankyrin repeat protein R873 OS=Acanthamoeba polyphaga mimivirus GN=MIMI_R873 PE=3 SV=1	Anemonia sulcata toxin III family//C3HC zinc finger-like	sodium channel inhibitor activity//zinc ion binding	--	1857	181	4.37
sodium channel-37	c17597_g1	PREDICTED: sodium channel protein 60E-like [Acyrthosiphon pisum]	--	--	Adenoviral core protein VII	--	--	456	4	0.7
sodium channel-37	c18070_g1	PREDICTED: sodium channel protein 60E-like [Acyrthosiphon pisum]	Nilaparvata lugens voltage-dependent cation channel SC1 mRNA, complete cds	Sodium channel protein 60E OS=Drosophila melanogaster GN=NaCP60E PE=2 SV=5	Ion transport protein//High-affinity nickel-transport protein	metal ion binding//nickel cation transmembrane transporter activity//ion channel activity	Voltage-gated Ca2+ channels, alpha1 subunits	382	4	1.03
sodium channel-37	c19431_g1	voltage gated sodium channel variant 2 [Rhopalosiphum padi]	Myzus persicae mRNA for voltage gated sodium channel subunit 1 (para gene)	Sodium channel protein para OS=Drosophila melanogaster GN=para PE=2 SV=3	--	--	--	391	4	0.98
sodium channel-37	c20435_g1	--	--	--	Putative S-adenosyl-L-methionine-dependent methyltransferase//Neurotoxin B-IV-like protein	sodium channel inhibitor activity//methyltransferase activity	--	331	7	2.69
sodium channel-37	c21044_g1	voltage gated sodium channel variant 2 [Rhopalosiphum padi]	Rhopalosiphum padi clone SCI2 voltage gated sodium channel variant 2 (para) mRNA, complete cds, alternatively spliced	--	--	--	--	283	1	0.67
sodium channel-37	c22498_g1	PREDICTED: sodium channel protein para-like isoform X1 [Acyrthosiphon pisum]	Myzus persicae mRNA for voltage gated sodium channel subunit 2 (para gene)	Sodium channel protein para OS=Drosophila melanogaster GN=para PE=2 SV=3	N-glycosylation protein//Sodium ion transport-associated//Ion transport protein	ion channel activity//voltage-gated sodium channel activity	Voltage-gated Ca2+ channels, alpha1 subunits	847	19	1.21
sodium channel-37	c23878_g1	PREDICTED: neural cell adhesion molecule 1 isoform X1 [Acyrthosiphon pisum]	--	Lachesin OS=Drosophila melanogaster GN=Lac PE=1 SV=2	Magi peptide toxin family//Immunoglobulin C2-set domain//Immunoglobulin domain	protein binding//sodium channel inhibitor activity	FOG: Immunoglobulin C-2 Type/fibronectin type III domains	489	5	0.76
sodium channel-37	c25792_g1	PREDICTED: zinc finger protein 2-like [Acyrthosiphon pisum]	--	Zinc finger protein 300 OS=Homo sapiens GN=ZNF300 PE=1 SV=1	Zinc finger, C2H2 type//Neurotoxin B-IV-like protein//RNA polymerases M/15 Kd subunit//Zinc-finger double domain	metal ion binding//DNA binding//DNA-directed RNA polymerase activity//sodium channel inhibitor activity	FOG: Zn-finger	867	19	1.17
sodium channel-37	c26273_g1	PREDICTED: sodium channel protein Nach-like isoform X3 [Monomorium pharaonis]	--	Pickpocket protein 28 OS=Drosophila melanogaster GN=ppk28 PE=1 SV=2	Amiloride-sensitive sodium channel	sodium channel activity	--	233	2	3.64
sodium channel-37	c26512_g1	PREDICTED: sodium channel protein 60E-like [Acyrthosiphon pisum]	--	Sodium channel protein 60E OS=Drosophila melanogaster GN=NaCP60E PE=2 SV=5	Primase C terminal 2 (PriCT-2)//Ion transport protein	ion channel activity//hydrolase activity, acting on acid anhydrides	Voltage-gated Ca2+ channels, alpha1 subunits	242	1	1.45
sodium channel-37	c26739_g1	--	PREDICTED: Acyrthosiphon pisum sodium channel protein para-like (LOC100158802), transcript variant X2, mRNA	--	--	--	--	242	8	11.57
sodium channel-37	c27462_g1	--	--	--	Ion channel inhibitory toxin//Dickkopf N-terminal cysteine-rich region//Magi 5 toxic peptide family//Scorpion calcine family//Conotoxin	sodium channel inhibitor activity//ion channel inhibitor activity//calcium channel inhibitor activity	--	264	1	0.92
sodium channel-37	c2968_g1	PREDICTED: sodium channel protein para-like isoform X2 [Acyrthosiphon pisum]	Rhopalosiphum padi clone SCI2 voltage gated sodium channel variant 2 (para) mRNA, complete cds, alternatively spliced	Sodium channel protein para OS=Drosophila melanogaster GN=para PE=2 SV=3	Ion transport protein//Cytochrome C oxidase copper chaperone (COX17)	copper chaperone activity//ion channel activity//copper ion binding	Voltage-gated Ca2+ channels, alpha1 subunits	380	2	0.52
sodium channel-37	c30867_g1	PREDICTED: sodium channel protein 60E-like [Acyrthosiphon pisum]	--	Sodium channel protein 60E OS=Drosophila melanogaster GN=NaCP60E PE=2 SV=5	--	--	--	252	1	1.16
sodium channel-37	c31227_g1	PREDICTED: uncharacterized transporter C38C10.2-like isoform X2 [Acyrthosiphon pisum]	--	--	Amiloride-sensitive sodium channel	sodium channel activity	--	246	2	2.64
sodium channel-37	c31905_g1	U3 small nucleolar RNA-interacting protein 2 [Zootermopsis nevadensis]	PREDICTED: Acyrthosiphon pisum U3 small nucleolar RNA-interacting protein 2-like (LOC103308188), misc_RNA	U3 small nucleolar RNA-interacting protein 2 OS=Mus musculus GN=Rrp9 PE=1 SV=1	Sodium ion transport-associated//WD domain, G-beta repeat	voltage-gated sodium channel activity//protein binding	U3 snoRNP-associated protein (contains WD40 repeats)	1443	130	4.21
sodium channel-37	c3226_g1	--	--	--	Magi 5 toxic peptide family	sodium channel inhibitor activity	--	341	4	1.41
sodium channel-37	c34055_g1	PREDICTED: sodium channel protein Nach [Acyrthosiphon pisum]	--	Sodium channel protein Nach OS=Drosophila melanogaster GN=Nach PE=2 SV=2	Amiloride-sensitive sodium channel	sodium channel activity	Non voltage-gated ion channels (DEG/ENaC family)	249	2	2.47
sodium channel-37	c3551_g1	voltage gated sodium channel subunit 1 [Myzus persicae]	PREDICTED: Acyrthosiphon pisum sodium channel protein para-like (LOC100158802), transcript variant X1, mRNA	Sodium channel protein para OS=Drosophila melanogaster GN=para PE=2 SV=3	Ion transport protein	ion channel activity	--	311	5	2.36
sodium channel-37	c37778_g1	--	--	--	Conotoxin TVIIA/GS family	sodium channel inhibitor activity	--	240	3	4.55
sodium channel-37	c37916_g1	PREDICTED: uncharacterized protein LOC100160009 [Acyrthosiphon pisum]	--	Putative ankyrin repeat protein L59 OS=Acanthamoeba polyphaga mimivirus GN=MIMI_L59 PE=3 SV=1	Arthropod defensin//Anemonia sulcata toxin III family//DM DNA binding domain//C3HC zinc finger-like	zinc ion binding//sodium channel inhibitor activity//sequence-specific DNA binding	--	461	4	0.68
sodium channel-37	c38400_g1	PREDICTED: sodium channel protein para-like isoform X1 [Acyrthosiphon pisum]	Myzus persicae mRNA for voltage gated sodium channel subunit 2 (para gene)	Sodium channel protein para OS=Drosophila melanogaster GN=para PE=2 SV=3	Ion transport protein	ion channel activity	Voltage-gated Ca2+ channels, alpha1 subunits	266	3	2.66
sodium channel-37	c40344_g1	PREDICTED: WD repeat-containing protein 75 [Acyrthosiphon pisum]>gi|641648098|ref|XP_008180891.1| PREDICTED: WD repeat-containing protein 75 [Acyrthosiphon pisum]	PREDICTED: Acyrthosiphon pisum WD repeat-containing protein 75 (LOC100161028), transcript variant X2, mRNA	--	Amiloride-sensitive sodium channel	sodium channel activity	--	540	8	1.02
sodium channel-37	c42538_g1	PREDICTED: sodium channel protein para-like isoform X1 [Acyrthosiphon pisum]	Myzus persicae mRNA for voltage gated sodium channel subunit 2 (para gene)	Sodium channel protein para OS=Drosophila melanogaster GN=para PE=2 SV=3	Ion transport protein//EF hand	ion channel activity//calcium ion binding	Voltage-gated Ca2+ channels, alpha1 subunits	2038	96	2.09
sodium channel-37	c47377_g1	PREDICTED: sodium channel protein 60E-like [Acyrthosiphon pisum]	--	--	Uncharacterised protein family (UPF0257)	--	--	205	0	0
sodium channel-37	c6315_g1	PREDICTED: pickpocket protein 19-like [Acyrthosiphon pisum]	--	--	Amiloride-sensitive sodium channel	sodium channel activity	--	208	3	12.47
sodium channel-37	c6526_g1	--	--	--	Sodium ion transport-associated	voltage-gated sodium channel activity	--	279	9	6.74
sodium channel-37	c788_g1	voltage gated sodium channel variant 2 [Rhopalosiphum padi]	PREDICTED: Acyrthosiphon pisum sodium channel protein para-like (LOC100158802), transcript variant X2, mRNA	Sodium channel protein para OS=Drosophila melanogaster GN=para PE=2 SV=3	Sodium ion transport-associated//Ion transport protein//Arylesterase	arylesterase activity//ion channel activity//voltage-gated sodium channel activity	Voltage-gated Ca2+ channels, alpha1 subunits	1067	33	1.69
sodium channel-37	c9172_g1	PREDICTED: sodium channel modifier 1 isoform X1 [Acyrthosiphon pisum]	Acyrthosiphon pisum sodium channel modifier 1 (Scnm1), mRNA	Sodium channel modifier 1 OS=Xenopus laevis GN=scnm1 PE=2 SV=1	Syntaxin 6, N-terminal	--	--	1610	83	2.47
superoxide dismutase-19	c13008_g1	PREDICTED: copper chaperone for superoxide dismutase [Acyrthosiphon pisum]	--	Copper chaperone for superoxide dismutase OS=Sus scrofa GN=CCS PE=2 SV=1	Copper/zinc superoxide dismutase (SODC)//Heavy-metal-associated domain	metal ion binding	Copper chaperone for superoxide dismutase	763	150	11.07
superoxide dismutase-19	c13008_g2	PREDICTED: copper chaperone for superoxide dismutase [Acyrthosiphon pisum]	--	Copper chaperone for superoxide dismutase OS=Homo sapiens GN=CCS PE=1 SV=1	Copper/zinc superoxide dismutase (SODC)	metal ion binding	Copper chaperone for superoxide dismutase	461	33	6.46
superoxide dismutase-19	c13590_g1	PREDICTED: 60S ribosomal protein L13-like [Hydra vulgaris]	PREDICTED: Malus x domestica 60S ribosomal protein L13-3 (LOC103439988), mRNA	60S ribosomal protein L13-3 OS=Arabidopsis thaliana GN=RPL13D PE=1 SV=1	Iron/manganese superoxide dismutases, alpha-hairpin domain//Ribosomal protein L13e	metal ion binding//structural constituent of ribosome//superoxide dismutase activity	60S Ribosomal protein L13	225	1	2.29
superoxide dismutase-19	c16706_g1	Cu/Zn-superoxide dismutase [Haliotis discus discus]	Bipolaris zeicola 26-R-13 hypothetical protein partial mRNA	Superoxide dismutase [Cu-Zn] OS=Aspergillus niger GN=sodC PE=1 SV=2	Copper/zinc superoxide dismutase (SODC)	metal ion binding	Cu2+/Zn2+ superoxide dismutase SOD1	547	18	2.23
superoxide dismutase-19	c18273_g1	uncharacterized protein LOC100164663 [Acyrthosiphon pisum]>gi|239788190|dbj|BAH70786.1| ACYPI005655 [Acyrthosiphon pisum]	PREDICTED: Linepithema humile superoxide dismutase [Mn], mitochondrial (LOC105673691), mRNA	Superoxide dismutase [Mn], mitochondrial OS=Drosophila melanogaster GN=Sod2 PE=2 SV=3	Iron/manganese superoxide dismutases, alpha-hairpin domain//Iron/manganese superoxide dismutases, C-terminal domain	superoxide dismutase activity//metal ion binding	Manganese superoxide dismutase	1136	1828	79.36
superoxide dismutase-19	c18315_g1	Cu/Zn superoxide dismutase [Tomicus yunnanensis]	PREDICTED: Malus x domestica superoxide dismutase [Cu-Zn] (LOC103434128), mRNA	Superoxide dismutase [Cu-Zn] OS=Paulownia kawakamii GN=SODCC PE=2 SV=1	Copper/zinc superoxide dismutase (SODC)	metal ion binding	Cu2+/Zn2+ superoxide dismutase SOD1	324	6	2.47
superoxide dismutase-19	c22999_g1	PREDICTED: superoxide dismutase [Cu-Zn] [Fopius arisanus]	Leptopilina boulardi isolate ISm cytoplasmic superoxide dismutase 1 mRNA, complete cds >gnl|BL_ORD_ID|11722442 Leptopilina boulardi isolate ISy cytoplasmic superoxide dismutase 1 mRNA, complete cds	Superoxide dismutase [Cu-Zn] OS=Bombyx mori PE=1 SV=3	Copper/zinc superoxide dismutase (SODC)	metal ion binding	Cu2+/Zn2+ superoxide dismutase SOD1	477	5	0.8
superoxide dismutase-19	c28171_g1	PREDICTED: superoxide dismutase [Mn], mitochondrial-like [Plutella xylostella]	Plautia stali symbiont DNA, complete genome	Superoxide dismutase [Mn] OS=Shigella flexneri GN=sodA PE=3 SV=2	Iron/manganese superoxide dismutases, C-terminal domain	superoxide dismutase activity//metal ion binding	Manganese superoxide dismutase	205	2	9.41
superoxide dismutase-19	c28982_g1	superoxide dismutase 2 [Salpingoeca rosetta]>gi|326431761|gb|EGD77331.1| superoxide dismutase 2 [Salpingoeca rosetta]	PREDICTED: Malus x domestica superoxide dismutase [Mn], mitochondrial (LOC103432912), mRNA	Superoxide dismutase [Mn], mitochondrial OS=Prunus persica GN=SOD PE=2 SV=1	Iron/manganese superoxide dismutases, C-terminal domain//Iron/manganese superoxide dismutases, alpha-hairpin domain	oxidoreductase activity//metal ion binding//superoxide dismutase activity	Manganese superoxide dismutase	523	7	0.94
superoxide dismutase-19	c30598_g1	PREDICTED: superoxide dismutase [Mn], mitochondrial-like [Plutella xylostella]	Virgibacillus sp. SK37, complete genome	Superoxide dismutase [Mn] OS=Yersinia enterocolitica GN=sodA PE=3 SV=1	Iron/manganese superoxide dismutases, C-terminal domain//Iron/manganese superoxide dismutases, alpha-hairpin domain	superoxide dismutase activity//metal ion binding	Manganese superoxide dismutase	701	16	1.34
superoxide dismutase-19	c3176_g1	superoxide dismutase [Cu-Zn]-like precursor [Acyrthosiphon pisum]>gi|239789311|dbj|BAH71286.1| ACYPI003921 [Acyrthosiphon pisum]	--	Superoxide dismutase [Cu-Zn] OS=Pan troglodytes GN=SOD1 PE=2 SV=2	Copper/zinc superoxide dismutase (SODC)//XK-related protein	superoxide dismutase activity//metal ion binding	Cu2+/Zn2+ superoxide dismutase SOD1	1172	13216	597.26
superoxide dismutase-19	c32929_g1	Cu/Zn superoxide dismutase [Clonorchis sinensis]	PREDICTED: Malus x domestica superoxide dismutase [Cu-Zn], chloroplastic (LOC103428743), mRNA	Superoxide dismutase [Cu-Zn], chloroplastic OS=Solidago canadensis var. scabra GN=SODCP PE=2 SV=1	Copper/zinc superoxide dismutase (SODC)	metal ion binding	Cu2+/Zn2+ superoxide dismutase SOD1	212	2	7.12
superoxide dismutase-19	c36040_g1	PREDICTED: uncharacterized protein LOC100164019 [Acyrthosiphon pisum]>gi|641661817|ref|XP_008182021.1| PREDICTED: uncharacterized protein LOC100164019 [Acyrthosiphon pisum]>gi|641661819|ref|XP_008182022.1| PREDICTED: uncharacterized protein LOC100164019 [Acyrthosiphon pisum]	PREDICTED: Acyrthosiphon pisum uncharacterized LOC100164019 (LOC100164019), transcript variant X3, mRNA	--	Copper/zinc superoxide dismutase (SODC)	metal ion binding	--	222	2	5.03
superoxide dismutase-19	c38462_g1	PREDICTED: superoxide dismutase [Cu-Zn] [Nasonia vitripennis]	PREDICTED: Malus x domestica superoxide dismutase [Cu-Zn] 1-like (LOC103450984), transcript variant X3, mRNA	Superoxide dismutase [Cu-Zn] 4A OS=Zea mays GN=SODCC.3 PE=2 SV=2	Copper/zinc superoxide dismutase (SODC)	metal ion binding	Cu2+/Zn2+ superoxide dismutase SOD1	208	2	8.32
superoxide dismutase-19	c43686_g1	PREDICTED: serine/threonine-protein kinase Genghis Khan [Acyrthosiphon pisum]	PREDICTED: Apis dorsata serine/threonine-protein kinase Genghis Khan-like (LOC102676820), transcript variant X2, mRNA	Serine/threonine-protein kinase Genghis Khan OS=Drosophila melanogaster GN=gek PE=1 SV=1	Cauliflower mosaic virus peptidase (A3)//Exonuclease VII, large subunit//Autophagy protein Apg6//Nickel-containing superoxide dismutase//TMPIT-like protein	nickel cation binding//superoxide dismutase activity//antioxidant activity//exodeoxyribonuclease VII activity//aspartic-type endopeptidase activity	--	433	7	1.36
superoxide dismutase-19	c45454_g1	superoxide dismutase 1, partial [Rana sylvatica]	PREDICTED: Malus x domestica superoxide dismutase [Cu-Zn], chloroplastic (LOC103428743), mRNA	Superoxide dismutase [Cu-Zn], chloroplastic OS=Solidago canadensis var. scabra GN=SODCP PE=2 SV=1	Multicopper oxidase//Copper/zinc superoxide dismutase (SODC)	copper ion binding//oxidoreductase activity//metal ion binding	Cu2+/Zn2+ superoxide dismutase SOD1	472	8	1.3
superoxide dismutase-19	c5053_g1	Cu/Zn-superoxide dismutase [Mus musculus]	--	Superoxide dismutase [Cu-Zn] OS=Mus musculus GN=Sod1 PE=1 SV=2	Copper/zinc superoxide dismutase (SODC)	metal ion binding	Cu2+/Zn2+ superoxide dismutase SOD1	534	12	1.55
superoxide dismutase-19	c5057_g1	superoxide dismutase [Cu-Zn]-like [Acyrthosiphon pisum]>gi|239799399|dbj|BAH70622.1| ACYPI007471 [Acyrthosiphon pisum]	Acyrthosiphon pisum superoxide dismutase [Cu-Zn]-like (LOC100166614), mRNA >gnl|BL_ORD_ID|6897286 Acyrthosiphon pisum ACYPI007471 mRNA, clone: 488C19, complete cds, full-insert cDNA sequence based on the ESTs (5'-EST:FF310155, 3'-EST:FF309983)	Superoxide dismutase [Cu-Zn] OS=Drosophila simulans GN=Sod PE=3 SV=2	Copper/zinc superoxide dismutase (SODC)	metal ion binding//superoxide dismutase activity	Cu2+/Zn2+ superoxide dismutase SOD1	1195	3805	155.08
superoxide dismutase-19	c6610_g1	--	PREDICTED: Malus x domestica superoxide dismutase [Fe] 2, chloroplastic-like (LOC103440058), mRNA	--	Cyclin-dependent kinase 5 activator protein	cyclin-dependent protein kinase 5 activator activity	--	232	1	1.87
